# Supplementary material for: Pathologic gene network rewiring implicates PPP1R3A as a central regulator in pressure overload heart failure
Source: Nat Commun. 2019 Jun 24;10:2760. doi: 10.1038/s41467-019-10591-5 (PMC6591478; doi:10.1038/s41467-019-10591-5)
Supplement: Supplementary file 3 — Supplementary Data 1 [file 41467_2019_10591_MOESM3_ESM.txt]

SNP_A-1781719 2 238577090 238577091 RNPEPL1 +
SNP_A-1782256 12 7577589 7577590 CD163 -
SNP_A-1782438 10 4924813 4924814 AKR1C2 -
SNP_A-1783236 18 46753915 46753916 KATNAL2 +
SNP_A-1784105 6 669505 669506 EXOC2 -
SNP_A-1785920 11 73980728 73980729 UCP2 -
SNP_A-1786940 18 11695992 11695993 GNAL +
SNP_A-1788261 22 46296005 46296006 TTC38 +
SNP_A-1790181 19 17315691 17315692 MRPL34 +
SNP_A-1790605 19 11536325 11536326 PRKCSH +
SNP_A-1790907 11 67627423 67627424 GSTP1 +
SNP_A-1792049 1 15547783 15547784 CASP9 -
SNP_A-1792865 15 37301131 37301132 MEIS2 -
SNP_A-1797135 4 47501125 47501126 ATP10D +
SNP_A-1797970 4 2333668 2333669 PCGF3 +
SNP_A-1798607 19 47744443 47744444 GLTSCR2 +
SNP_A-1805853 22 19435726 19435727 MRPL40 +
SNP_A-1807001 12 13317181 13317182 ERP27 -
SNP_A-1807416 19 2354788 2354789 SPPL2B +
SNP_A-1809443 16 70359852 70359853 EXOSC6 -
SNP_A-1810732 10 132146917 132146918 DPYSL4 +
SNP_A-1811587 1 30266451 30266452 PUM1 -
SNP_A-1812452 9 113354202 113354203 ALAD -
SNP_A-1812452 9 113354202 113354203 BSPRY +
SNP_A-1815314 16 72088563 72088564 DHODH +
SNP_A-1815314 16 72088563 72088564 DHX38 +
SNP_A-1820309 3 20001341 20001342 EFHB -
SNP_A-1820936 16 4208171 4208172 SRL -
SNP_A-1821552 6 89732399 89732400 LYRM2 -
SNP_A-1821625 1 43832000 43832001 ATP6V0B +
SNP_A-1825524 19 52426001 52426002 ZNF534 +
SNP_A-1827996 7 123597015 123597016 ASB15 +
SNP_A-1838809 2 31231524 31231525 EHD3 +
SNP_A-1840135 1 109734780 109734781 GSTM5 +
SNP_A-1842324 6 32636594 32636595 HLA-DQA1 +
SNP_A-1842324 6 32636594 32636595 HLA-DQB1 -
SNP_A-1850534 9 125863643 125863644 PBX3 +
SNP_A-1851160 16 65073 65074 NPRL3 -
SNP_A-1851509 5 480393 480394 EXOC3 +
SNP_A-1852701 17 40749224 40749225 KRTAP9-3 +
SNP_A-1852792 6 44126004 44126005 MRPL14 -
SNP_A-1866004 8 142605633 142605634 SLC39A4 -
SNP_A-1866478 16 56610352 56610353 MT1L +
SNP_A-1867120 17 35319425 35319426 SLFN11 -
SNP_A-1870817 22 17201403 17201404 CECR1 -
SNP_A-1877169 4 37953792 37953793 PTTG2 +
SNP_A-1877921 1 67842718 67842719 GNG12 -
SNP_A-1886660 1 151031123 151031124 LYSMD1 -
SNP_A-1887231 10 91650641 91650642 PPP1R3C -
SNP_A-1888052 17 28322697 28322698 TMEM199 +
SNP_A-1888067 1 161219102 161219103 FCER1G +
SNP_A-1892052 15 100646628 100646629 OR4F6 +
SNP_A-1894913 1 153755155 153755156 INTS3 +
SNP_A-1895270 2 156461302 156461303 PKP4 +
SNP_A-1895469 14 75927624 75927625 LIN52 +
SNP_A-1896165 3 139554114 139554115 RBP1 -
SNP_A-1902172 8 140504084 140504085 CHRAC1 +
SNP_A-1904049 22 36495810 36495811 FOXRED2 -
SNP_A-1908554 4 55457429 55457430 SRD5A3 +
SNP_A-1909367 12 121852532 121852533 PSMD9 +
SNP_A-1912662 22 50625048 50625049 ARSA -
SNP_A-1915136 3 188877883 188877884 LPP +
SNP_A-1916239 22 36941729 36941730 SH3BP1 +
SNP_A-1922415 5 126582455 126582456 ALDH7A1 -
SNP_A-1931331 20 13161161 13161162 ISM1 +
SNP_A-1936310 1 106986032 106986033 PRMT6 +
SNP_A-1966413 1 149971855 149971856 MTMR11 -
SNP_A-1970632 21 46241700 46241701 MCM3AP -
SNP_A-1972611 3 49297334 49297335 WDR6 +
SNP_A-1974436 3 133822929 133822930 RAB6B -
SNP_A-1983370 5 127004393 127004394 MARCH3 -
SNP_A-1985654 6 33087469 33087470 HLA-DPB1 +
SNP_A-2002303 11 120220910 120220911 POU2F3 +
SNP_A-2005757 1 39630380 39630381 NT5C1A -
SNP_A-2005950 10 119062112 119062113 SNORA19 -
SNP_A-2005950 10 119062112 119062113 SNORA19 -
SNP_A-2006012 19 49451897 49451898 PIH1D1 -
SNP_A-2011207 11 57097779 57097780 APLNR -
SNP_A-2012703 11 83250831 83250832 CCDC90B -
SNP_A-2028227 6 24931058 24931059 FAM65B -
SNP_A-2031102 7 30859080 30859081 FAM188B +
SNP_A-2033098 8 97270197 97270198 TSPYL5 -
SNP_A-2034449 19 40738981 40738982 C19orf54 -
SNP_A-2040763 9 5510643 5510644 PDCD1LG2 +
SNP_A-2041093 2 48594801 48594802 STON1-GTF2A1L +
SNP_A-2041248 17 80102792 80102793 GAA +
SNP_A-2045500 12 11032984 11032985 TAS2R43 -
SNP_A-2047379 19 21749771 21749772 ZNF100 -
SNP_A-2047393 4 86963613 86963614 C4orf36 -
SNP_A-2052748 2 97756542 97756543 ANKRD36B -
SNP_A-2053263 6 163130343 163130344 PACRG +
SNP_A-2053672 2 100388077 100388078 CHST10 -
SNP_A-2054051 6 29830971 29830972 HCG4 -
SNP_A-2060608 7 67367438 67367439 PMS2P4 -
SNP_A-2064732 16 71966295 71966296 HPR +
SNP_A-2067686 1 173004504 173004505 TNFSF18 -
SNP_A-2070305 7 965634 965635 ADAP1 -
SNP_A-2077745 11 656844 656845 TMEM80 +
SNP_A-2079160 6 53650960 53650961 KLHL31 -
SNP_A-2079531 16 81170817 81170818 PKD1L2 -
SNP_A-2079871 3 44653013 44653014 ZNF660 +
SNP_A-2084568 19 29211974 29211975 UQCRFS1 -
SNP_A-2087248 2 28847938 28847939 TRMT61B -
SNP_A-2092600 8 100663355 100663356 SNX31 -
SNP_A-2095992 7 3164887 3164888 SDK1 +
SNP_A-2105759 11 2915615 2915616 SLC22A18 +
SNP_A-2108220 22 30590362 30590363 TCN2 +
SNP_A-2108791 22 18907713 18907714 DGCR6 +
SNP_A-2108791 22 18907713 18907714 DGCR6L -
SNP_A-2109265 2 222563134 222563135 FARSB -
SNP_A-2110357 1 34075066 34075067 ZNF362 +
SNP_A-2112812 5 181050448 181050449 BTNL9 +
SNP_A-2113660 8 18847921 18847922 PSD3 -
SNP_A-2114361 1 165407447 165407448 FMO9P +
SNP_A-2116261 9 64815120 64815121 ANKRD20A3 -
SNP_A-2116330 1 23459709 23459710 ASAP3 -
SNP_A-2117878 11 22825938 22825939 SVIP -
SNP_A-2122275 1 148988152 148988153 PDE4DIP +
SNP_A-2136034 4 121377922 121377923 QRFPR -
SNP_A-2136595 17 68248436 68248437 AMZ2 +
SNP_A-2140754 7 95363155 95363156 PON3 -
SNP_A-2141180 8 11765946 11765947 C8orf49 +
SNP_A-2156123 6 135222788 135222789 ALDH8A1 -
SNP_A-2159507 1 46590319 46590320 MKNK1 -
SNP_A-2162616 15 78885117 78885118 CTSH -
SNP_A-2171011 2 102403569 102403570 IL1RL1 +
SNP_A-2172053 6 33195673 33195674 RXRB -
SNP_A-2173037 5 80990550 80990551 RASGRF2 +
SNP_A-2176914 10 15197498 15197499 NMT2 -
SNP_A-2181840 4 103099264 103099265 BDH2 -
SNP_A-2187314 10 133370916 133370917 ECHS1 -
SNP_A-2193198 17 41055655 41055656 TCAP +
SNP_A-2195294 14 24434077 24434078 CBLN3 -
SNP_A-2201698 9 38397357 38397358 ALDH1B1 +
SNP_A-2202031 6 96893838 96893839 NDUFAF4 -
SNP_A-2204945 8 143524974 143524975 ZC3H3 -
SNP_A-2206279 19 48156151 48156152 PLA2G4C -
SNP_A-2210454 2 159227712 159227713 WDSUB1 -
SNP_A-2212062 6 18239555 18239556 KDM1B +
SNP_A-2213184 7 152640560 152640561 XRCC2 -
SNP_A-2218375 6 138092584 138092585 PERP -
SNP_A-2219837 2 126688245 126688246 GYPC +
SNP_A-2220283 3 58563919 58563920 ACOX2 -
SNP_A-2220715 11 122601354 122601355 OR8B8 -
SNP_A-2224008 19 58407037 58407038 ZNF132 -
SNP_A-2224265 2 227356563 227356564 MFF +
SNP_A-2227925 2 151374779 151374780 TNFAIP6 +
SNP_A-2242225 17 18676395 18676396 PRPSAP2 +
SNP_A-2242500 8 144788413 144788414 ZNF34 -
SNP_A-2253993 17 42402937 42402938 JUP -
SNP_A-2256282 7 91667353 91667354 ANKIB1 +
SNP_A-2259690 12 6788360 6788361 GPR162 +
SNP_A-2263070 19 52617305 52617306 ZNF83 -
SNP_A-2263970 10 32044918 32044919 KIF5B -
SNP_A-2264246 15 90117126 90117127 IDH2 -
SNP_A-2271740 19 32338399 32338400 ZNF507 +
SNP_A-2278802 11 66634861 66634862 CCS +
SNP_A-2279387 8 123417682 123417683 WDYHV1 +
SNP_A-2279788 2 202009377 202009378 FZD7 +
SNP_A-2285138 11 67074997 67074998 RHOD +
SNP_A-2286310 10 97877820 97877821 CRTAC1 -
SNP_A-2288229 1 83978728 83978729 TTLL7 -
SNP_A-2294286 11 64401340 64401341 TRMT112 -
SNP_A-2296181 13 26471801 26471802 CDK8 +
SNP_A-2298691 7 76514307 76514308 ZP3 +
SNP_A-2299041 1 198290549 198290550 NEK7 +
SNP_A-2299124 12 32499314 32499315 FGD4 +
SNP_A-2300553 17 35004555 35004556 LIG3 +
SNP_A-2303483 3 119227949 119227950 B4GALT4 -
SNP_A-2303758 11 115097181 115097182 HTR3B +
SNP_A-2306053 2 171570486 171570487 CYBRD1 +
SNP_A-2306843 16 396361 396362 NME4 +
SNP_A-2306995 5 177313994 177313995 RAB24 -
SNP_A-2312247 17 50515772 50515773 SPATA20 +
SNP_A-2312651 1 63603823 63603824 ITGB3BP -
SNP_A-2314601 22 42067361 42067362 NAGA -
SNP_A-4193408 8 94850672 94850673 INTS8 +
SNP_A-4193443 1 85992484 85992485 COL24A1 -
SNP_A-4194757 6 27346291 27346292 ZNF204P -
SNP_A-4199513 8 94736794 94736795 DPY19L4 +
SNP_A-4203253 6 34774139 34774140 SNRPC +
SNP_A-4203950 11 10513318 10513319 RNF141 -
SNP_A-4217241 17 35697564 35697565 AP2B1 +
SNP_A-4219180 9 133263861 133263862 ABO -
SNP_A-4220405 14 23129742 23129743 SLC7A8 -
SNP_A-4224533 17 5310095 5310096 USP6 +
SNP_A-4224721 2 26793034 26793035 CENPA +
SNP_A-4229508 6 46662103 46662104 SLC25A27 +
SNP_A-4229995 3 150589475 150589476 EIF2A +
SNP_A-4230378 20 47789189 47789190 PCIF1 +
SNP_A-4231433 1 43870716 43870717 DPH2 +
SNP_A-4236913 7 29153129 29153130 CHN2 +
SNP_A-4237092 13 52419276 52419277 CKAP2 +
SNP_A-4241100 19 17974618 17974619 CCDC124 +
SNP_A-4243413 10 70169989 70169990 SAR1A -
SNP_A-4244372 19 7634460 7634461 XAB2 -
SNP_A-4244842 11 20357729 20357730 HTATIP2 +
SNP_A-4247543 5 119310449 119310450 TNFAIP8 +
SNP_A-4250565 16 369091 369092 MRPL28 -
SNP_A-4250565 16 369091 369092 TMEM8A -
SNP_A-4252034 1 38973865 38973866 NDUFS5 +
SNP_A-4253780 9 100593829 100593830 MURC +
SNP_A-4254913 12 93522980 93522981 MRPL42 +
SNP_A-4256582 7 150370624 150370625 REPIN1 +
SNP_A-4257252 3 195749213 195749214 MUC20 +
SNP_A-4258595 1 26178264 26178265 CNKSR1 +
SNP_A-4259600 5 1825960 1825961 MRPL36 -
SNP_A-4271479 12 108935522 108935523 USP30 +
SNP_A-4272151 9 93107443 93107444 NINJ1 -
SNP_A-4275199 2 47355021 47355022 EPCAM +
SNP_A-4275220 1 46364757 46364758 NSUN4 +
SNP_A-4277233 5 33995599 33995600 AMACR -
SNP_A-4277819 15 82838298 82838299 WHAMM +
SNP_A-4281698 11 840033 840034 POLR2L -
SNP_A-4281722 9 4490133 4490134 SLC1A1 +
SNP_A-4282824 16 74604260 74604261 RFWD3 -
SNP_A-4284223 3 122556624 122556625 KPNA1 -
SNP_A-4284223 3 122556624 122556625 WDR5B -
SNP_A-4285105 12 121813749 121813750 RHOF -
SNP_A-4289712 12 6534149 6534150 GAPDH +
SNP_A-4289892 13 108240072 108240073 LIG4 -
SNP_A-4292548 13 24514055 24514056 PARP4 -
SNP_A-4294358 1 179091972 179091973 FAM20B +
SNP_A-4296393 3 58621896 58621897 FAM107A -
SNP_A-4300224 15 42110290 42110291 TMEM62 +
SNP_A-4303166 19 1990309 1990310 BTBD2 -
SNP_A-8280197 7 101311640 101311641 ZNHIT1 +
SNP_A-8283249 7 141418574 141418575 TAS2R5 +
SNP_A-8293546 11 34795956 34795957 CD44 +
SNP_A-8294570 15 92606173 92606174 FAM174B -
SNP_A-8297991 16 87447821 87447822 FBXO31 -
SNP_A-8297991 16 87447821 87447822 FBXO31 -
SNP_A-8298901 19 18201777 18201778 MPV17L2 +
SNP_A-8298963 11 60769380 60769381 ZBTB3 -
SNP_A-8300087 2 85347138 85347139 RETSAT -
SNP_A-8303722 17 77089351 77089352 SCARNA16 +
SNP_A-8304167 2 241666620 241666621 DTYMK -
SNP_A-8305112 7 21409678 21409679 NUPL2 +
SNP_A-8309568 19 885817 885818 MED16 -
SNP_A-8312405 8 17152659 17152660 ZDHHC2 +
SNP_A-8313155 8 28629942 28629943 EXTL3 +
SNP_A-8315533 9 33434932 33434933 AQP3 -
SNP_A-8317912 17 38285119 38285120 TBC1D3F -
SNP_A-8318250 5 177614791 177614792 FAM153A -
SNP_A-8323481 16 56605887 56605888 MT1E +
SNP_A-8324764 10 13279857 13279858 PHYH -
SNP_A-8330842 19 47082259 47082260 ZC3H4 -
SNP_A-8337501 6 30603693 30603694 ABCF1 +
SNP_A-8337659 11 34468989 34468990 CAT +
SNP_A-8341329 21 41247616 41247617 BACE2 +
SNP_A-8341360 21 41424552 41424553 MX1 +
SNP_A-8343546 21 39445144 39445145 LCA5L -
SNP_A-8343836 21 28384816 28384817 USP16 +
SNP_A-8344991 22 44026452 44026453 PARVB +
SNP_A-8345347 21 44803655 44803656 SUMO3 -
SNP_A-8346410 6 117795318 117795319 FAM26D +
SNP_A-8348126 12 9860367 9860368 CLEC2B -
SNP_A-8349840 2 17748927 17748928 GEN1 +
SNP_A-8349966 20 62813959 62813960 OGFR +
SNP_A-8350129 9 127354546 127354547 SLC2A8 +
SNP_A-8352205 6 132478773 132478774 STX7 -
SNP_A-8353335 14 20465839 20465840 PNP +
SNP_A-8353624 15 41535456 41535457 RPAP1 -
SNP_A-8353643 16 3584744 3584745 CLUAP1 +
SNP_A-8356839 19 11053012 11053013 OR7E19P -
SNP_A-8358956 6 31261900 31261901 PSORS1C3 -
SNP_A-8361014 3 132716978 132716979 NPHP3 -
SNP_A-8363038 4 304982 304983 ZNF732 -
SNP_A-8366455 2 113685773 113685774 SLC35F5 -
SNP_A-8368302 12 25549609 25549610 PPFIBP1 +
SNP_A-8369779 11 7665683 7665684 CYB5R2 -
SNP_A-8370165 6 133966597 133966598 TBPL1 +
SNP_A-8372051 3 46659222 46659223 PRSS45 -
SNP_A-8375356 17 4809099 4809100 PLD2 +
SNP_A-8377259 16 89238479 89238480 ZNF778 +
SNP_A-8377767 16 1862019 1862020 HAGH -
SNP_A-8380679 21 33909116 33909117 RCAN1 -
SNP_A-8384664 19 35247379 35247380 ZNF566 -
SNP_A-8385226 11 9240944 9240945 DENND5A -
SNP_A-8385483 13 40104682 40104683 WBP4 +
SNP_A-8386641 19 7545207 7545208 ZNF358 +
SNP_A-8387771 20 38451514 38451515 SNORA71A -
SNP_A-8393066 4 182890892 182890893 DCTD -
SNP_A-8393343 22 36200605 36200606 APOL4 -
SNP_A-8395403 4 38268839 38268840 DTHD1 +
SNP_A-8397889 17 410955 410956 C17orf97 +
SNP_A-8398761 15 40032635 40032636 SRP14 -
SNP_A-8399778 3 4368849 4368850 SUMF1 -
SNP_A-8400836 1 218298040 218298041 RRP15 +
SNP_A-8401706 17 57769894 57769895 EPX +
SNP_A-8404044 9 136966178 136966179 LCN12 +
SNP_A-8407382 5 141167615 141167616 PCDHB11 +
SNP_A-8408424 16 23179928 23179929 USP31 -
SNP_A-8414064 2 71467980 71467981 ZNF638 +
SNP_A-8415564 12 6833507 6833508 GNB3 +
SNP_A-8415782 13 43885876 43885877 DGKH +
SNP_A-8416900 5 115840003 115840004 CDO1 -
SNP_A-8420354 4 15963139 15963140 FGFBP2 -
SNP_A-8422299 4 948871 948872 IDUA +
SNP_A-8422636 12 10443517 10443518 KLRK1 -
SNP_A-8423394 19 18031186 18031187 SIN3B +
SNP_A-8424222 6 78124873 78124874 ELOVL4 -
SNP_A-8426046 2 131554751 131554752 CCDC74B -
SNP_A-8427500 16 82789421 82789422 CDH13 +
SNP_A-8428303 7 150825011 150825012 TMEM176A +
SNP_A-8428303 7 150825011 150825012 TMEM176B -
SNP_A-8428304 18 27061951 27061952 CHST9 -
SNP_A-8433496 22 43197125 43197126 TTLL12 -
SNP_A-8434432 1 157157505 157157506 PAQR6 -
SNP_A-8434590 16 20423939 20423940 ACSM5 +
SNP_A-8436175 17 35237389 35237390 SLFN5 +
SNP_A-8440529 9 33968820 33968821 UBE2R2 +
SNP_A-8443946 8 102919080 102919081 AZIN1 -
SNP_A-8444332 14 70357136 70357137 COX16 -
SNP_A-8445624 6 37693264 37693265 MDGA1 -
SNP_A-8446004 2 24119661 24119662 PFN4 -
SNP_A-8447197 1 3779435 3779436 LRRC47 -
SNP_A-8450989 19 52413944 52413945 ZNF528 +
SNP_A-8452645 18 37751219 37751220 SLC39A6 -
SNP_A-8455813 19 15960556 15960557 CYP4F11 -
SNP_A-8459996 3 179455831 179455832 GNB4 -
SNP_A-8464758 10 100427020 100427021 SEC31B -
SNP_A-8466857 19 46368895 46368896 PPP5C +
SNP_A-8467078 17 78130122 78130123 TMC6 -
SNP_A-8467134 11 72846940 72846941 STARD10 -
SNP_A-8468308 8 626208 626209 ERICH1 -
SNP_A-8469067 17 19014601 19014602 SNORD3D -
SNP_A-8469067 17 19014601 19014602 SNORD3D -
SNP_A-8469092 5 81286279 81286280 ZCCHC9 +
SNP_A-8474754 13 23181345 23181346 SGCG +
SNP_A-8477078 11 119082491 119082492 HMBS +
SNP_A-8485616 12 6018724 6018725 IFFO1 -
SNP_A-8487948 11 9640055 9640056 SWAP70 +
SNP_A-8487960 16 11598801 11598802 LITAF -
SNP_A-8489431 1 149004360 149004361 HIST2H2BF -
SNP_A-8497433 19 39854007 39854008 ZNF780A -
SNP_A-8500626 11 44064136 44064137 ACCS +
SNP_A-8500800 7 55708838 55708839 PSPH -
SNP_A-8501916 2 164965170 164965171 SLC38A11 -
SNP_A-8502558 14 94104423 94104424 IFI27L1 +
SNP_A-8504099 3 46565764 46565765 TDGF1 +
SNP_A-8504527 18 57571587 57571588 FECH -
SNP_A-8505530 7 1159106 1159107 ZFAND2A -
SNP_A-8509107 12 52262180 52262181 ESPL1 +
SNP_A-8510027 17 16342463 16342464 CENPV -
SNP_A-8513015 17 20592850 20592851 MEIS3P2 +
SNP_A-8516666 14 23960088 23960089 DHRS4 +
SNP_A-8516666 14 23960088 23960089 DHRS4L1 +
SNP_A-8519785 12 9965083 9965084 CLEC12A +
SNP_A-8519928 19 47260027 47260028 CCDC9 +
SNP_A-8522264 6 158177441 158177442 GTF2H5 +
SNP_A-8529509 19 51573227 51573228 ZNF175 +
SNP_A-8531405 1 109117280 109117281 TMEM167B +
SNP_A-8531430 2 68051910 68051911 C1D -
SNP_A-8533415 9 2481454 2481455 VLDLR +
SNP_A-8534097 10 113731433 113731434 CASP7 +
SNP_A-8537887 9 120848009 120848010 PSMD5 -
SNP_A-8546450 19 13759412 13759413 MRI1 +
SNP_A-8546578 8 144375776 144375777 CPSF1 -
SNP_A-8548470 1 153645296 153645297 NUP210L -
SNP_A-8548678 1 9247977 9247978 H6PD +
SNP_A-8548810 1 212777094 212777095 NSL1 -
SNP_A-8548811 16 27239884 27239885 NSMCE1 -
SNP_A-8550725 1 207353939 207353940 CD55 +
SNP_A-8551969 7 6081067 6081068 AIMP2 +
SNP_A-8555765 16 2895246 2895247 FLYWCH2 +
SNP_A-8557523 5 62188003 62188004 KIF2A +
SNP_A-8559708 13 51081439 51081440 GUCY1B2 -
SNP_A-8565218 16 2942112 2942113 FLYWCH1 +
SNP_A-8568381 19 8321816 8321817 RPS28 +
SNP_A-8571723 17 9093316 9093317 NTN1 +
SNP_A-8572980 1 114603064 114603065 BCAS2 -
SNP_A-8575527 2 65263524 65263525 ACTR2 +
SNP_A-8579689 20 62389065 62389066 CABLES2 -
SNP_A-8581610 7 103740975 103740976 RELN -
SNP_A-8581904 12 48342519 48342520 ZNF641 -
SNP_A-8582659 13 99381634 99381635 UBAC2 +
SNP_A-8589962 5 82030090 82030091 ATG10 +
SNP_A-8591907 16 66104106 66104107 ACD -
SNP_A-8592035 19 46423409 46423410 PNMAL1 -
SNP_A-8596865 2 43740884 43740885 DYNC2LI1 +
SNP_A-8599605 4 181561539 181561540 CLDN22 -
SNP_A-8599687 10 49781729 49781730 OGDHL -
SNP_A-8600199 1 115103533 115103534 TSPAN2 -
SNP_A-8600559 12 4636146 4636147 AKAP3 -
SNP_A-8607919 6 146502714 146502715 GRM1 +
SNP_A-8609880 19 15103356 15103357 HAUS8 -
SNP_A-8609977 6 111597904 111597905 REV3L -
SNP_A-8612712 16 14881434 14881435 RRN3 -
SNP_A-8613077 19 10028662 10028663 MYO1F -
SNP_A-8615566 11 17256145 17256146 PIK3C2A -
SNP_A-8615576 7 43608011 43608012 STK17A +
SNP_A-8620058 3 119449942 119449943 POGLUT1 +
SNP_A-8623393 17 51152946 51152947 NME1 +
SNP_A-8624899 6 33748059 33748060 IP6K3 -
SNP_A-8625319 1 155227670 155227671 GBA -
SNP_A-8628483 6 36852788 36852789 CPNE5 -
SNP_A-8628739 13 50922183 50922184 RNASEH2B +
SNP_A-8628911 7 116207469 116207470 TES +
SNP_A-8629254 11 838109 838110 CD151 +
SNP_A-8629953 10 17643341 17643342 STAM +
SNP_A-8631311 3 42696546 42696547 HHATL -
SNP_A-8631489 1 148893211 148893212 FMO5 -
SNP_A-8633373 19 54161014 54161015 TMC4 -
SNP_A-8633838 5 102865885 102865886 PAM +
SNP_A-8634153 2 88163635 88163636 THNSL2 +
SNP_A-8637491 7 135773361 135773362 FAM180A -
SNP_A-8637491 7 135773361 135773362 SLC13A4 -
SNP_A-8637917 9 32998238 32998239 APTX -
SNP_A-8645871 9 69184279 69184280 TJP2 +
SNP_A-8652111 19 19134961 19134962 TMEM161A -
SNP_A-8655557 16 57161 57162 SNRNP25 +
SNP_A-8656219 14 75631921 75631922 FLVCR2 +
SNP_A-8657827 11 67627183 67627184 NUDT8 -
SNP_A-8658503 8 119861601 119861602 DSCC1 -
SNP_A-8659539 6 158601086 158601087 SYTL3 +
SNP_A-8659679 5 69376087 69376088 SERF1B +
SNP_A-8659679 5 69376087 69376088 SMN1 +
SNP_A-8660021 6 133893386 133893387 TCF21 +
SNP_A-8671086 6 5275009 5275010 LYRM4 -
SNP_A-8672821 1 51346257 51346258 EPS15 -
SNP_A-8673306 17 7304877 7304878 EIF5A +
SNP_A-8673528 2 46905915 46905916 MCFD2 -
SNP_A-8674043 12 53607436 53607437 ATP5G2 -
SNP_A-8674463 18 63987228 63987229 SERPINB8 +
SNP_A-8678286 20 23397177 23397178 SSTR4 +
SNP_A-8679693 3 127910763 127910764 KBTBD12 +
SNP_A-8679919 5 171833914 171833915 NPM1 +
SNP_A-8686757 11 45381884 45381885 SYT13 -
SNP_A-8689056 15 40090239 40090240 EIF2AK4 +
SNP_A-8690697 9 136421229 136421230 SNAPC4 -
SNP_A-8693265 3 14669080 14669081 C3orf20 +
SNP_A-8693594 4 25119695 25119696 LGI2 -
SNP_A-8697670 15 40370546 40370547 DISP2 +
SNP_A-8698335 21 42103861 42103862 UMODL1 +
SNP_A-8699110 19 33396253 33396254 PEPD -
SNP_A-8701575 10 128084845 128084846 PTPRE +
SNP_A-8701779 22 23864167 23864168 SLC2A11 +
SNP_A-8702097 17 38792799 38792800 PSMB3 +
SNP_A-8703630 1 109690458 109690459 GSTM1 +
SNP_A-8705203 14 103912514 103912515 C14orf2 -
SNP_A-8707218 10 69313379 69313380 HK1 +
SNP_A-8707720 4 1022490 1022491 FGFRL1 +
SNP_A-8707902 1 225787568 225787569 SRP9 +
SNP_A-8711474 1 193041492 193041493 TROVE2 +
SNP_A-8712554 20 25256701 25256702 PYGB +
SNP_A-8716174 20 62135752 62135753 PSMA7 -
