# Supplementary material for: Pathologic gene network rewiring implicates PPP1R3A as a central regulator in pressure overload heart failure
Source: Nat Commun. 2019 Jun 24;10:2760. doi: 10.1038/s41467-019-10591-5 (PMC6591478; doi:10.1038/s41467-019-10591-5)
Supplement: Supplementary file 4 — Supplementary Data 2 [file 41467_2019_10591_MOESM4_ESM.txt]

SNP_A-1800232 10 13687646 13687647 FRMD4A -
SNP_A-1806112 7 56050599 56050600 CHCHD2 -
SNP_A-1806112 7 56050599 56050600 ZNF713 +
SNP_A-1807862 22 33063144 33063145 TIMP3 +
SNP_A-1812452 9 113354202 113354203 ALAD -
SNP_A-1812452 9 113354202 113354203 HDHD3 -
SNP_A-1820309 3 20001341 20001342 EFHB -
SNP_A-1823747 9 14618857 14618858 ZDHHC21 -
SNP_A-1839964 19 32356421 32356422 ZNF507 +
SNP_A-1840135 1 109734780 109734781 GSTM5 +
SNP_A-1841906 19 49974417 49974418 SIGLEC16 +
SNP_A-1842324 6 32636594 32636595 HLA-DQA1 +
SNP_A-1842324 6 32636594 32636595 HLA-DQB1 -
SNP_A-1847517 19 16490011 16490012 C19orf44 +
SNP_A-1848636 17 45865684 45865685 MAPT +
SNP_A-1848732 5 151458556 151458557 SLC36A1 +
SNP_A-1853142 11 64102058 64102059 TRPT1 -
SNP_A-1874889 11 4659163 4659164 OR51E1 +
SNP_A-1885408 15 90769993 90769994 BLM +
SNP_A-1885882 20 45947862 45947863 PLTP -
SNP_A-1886660 1 151031123 151031124 LYSMD1 -
SNP_A-1888052 17 28322697 28322698 TMEM199 +
SNP_A-1888067 1 161219102 161219103 FCER1G +
SNP_A-1892354 19 51500076 51500077 SIGLEC12 -
SNP_A-1892630 17 61422971 61422972 TBX4 +
SNP_A-1901753 12 12334512 12334513 GPRC5A +
SNP_A-1902905 11 14049280 14049281 COPB1 -
SNP_A-1908481 18 23534735 23534736 SNRPD1 +
SNP_A-1912662 22 50625048 50625049 ARSA -
SNP_A-1959392 18 9720739 9720740 RAB31 +
SNP_A-1959766 10 4943851 4943852 AKR1C2 -
SNP_A-1965582 2 159951802 159951803 LY75 -
SNP_A-1970632 21 46241700 46241701 MCM3AP -
SNP_A-1984460 5 166850112 166850113 MIR218-2 -
SNP_A-2002746 12 54473466 54473467 GTSF1 -
SNP_A-2005950 10 119062112 119062113 SNORA19 -
SNP_A-2005950 10 119062112 119062113 SNORA19 -
SNP_A-2020528 21 44857860 44857861 PTTG1IP -
SNP_A-2028938 9 109007262 109007263 IKBKAP -
SNP_A-2029295 12 79264810 79264811 ACSS3 +
SNP_A-2033098 8 97270197 97270198 TSPYL5 -
SNP_A-2034394 4 186896148 186896149 SLC25A4 +
SNP_A-2045500 12 11032984 11032985 TAS2R43 -
SNP_A-2047379 19 21749771 21749772 ZNF100 -
SNP_A-2052773 19 43962943 43962944 ZNF155 +
SNP_A-2054775 6 715195 715196 EXOC2 -
SNP_A-2062213 10 116747707 116747708 HSPA12A -
SNP_A-2064897 17 69929432 69929433 FAM20A -
SNP_A-2068072 11 57396806 57396807 P2RX3 +
SNP_A-2068323 14 89417677 89417678 FOXN3 -
SNP_A-2069136 8 27765691 27765692 ESCO2 +
SNP_A-2073767 2 232576241 232576242 EIF4E2 +
SNP_A-2077745 11 656844 656845 TMEM80 +
SNP_A-2079160 6 53650960 53650961 KLHL31 -
SNP_A-2084568 19 29211974 29211975 UQCRFS1 -
SNP_A-2089821 19 17345413 17345414 DDA1 +
SNP_A-2092600 8 100663355 100663356 SNX31 -
SNP_A-2096043 15 83072183 83072184 BTBD1 -
SNP_A-2099552 1 52598339 52598340 GPX7 +
SNP_A-2101869 2 241226285 241226286 FARP2 +
SNP_A-2103854 12 120571394 120571395 COQ5 -
SNP_A-2106595 19 40621559 40621560 SHKBP1 +
SNP_A-2109311 22 44232187 44232188 PARVG +
SNP_A-2116261 9 64815120 64815121 ANKRD20A3 -
SNP_A-2116330 1 23459709 23459710 ASAP3 -
SNP_A-2118524 13 30317917 30317918 KATNAL1 -
SNP_A-2119138 3 72955005 72955006 GXYLT2 +
SNP_A-2122275 1 148988152 148988153 PDE4DIP +
SNP_A-2127771 14 35110720 35110721 SRP54 +
SNP_A-2130712 15 80196325 80196326 FAH +
SNP_A-2137556 8 88564844 88564845 RIPK2 +
SNP_A-2154823 15 62364251 62364252 RPS27L -
SNP_A-2173391 18 46624749 46624750 LOXHD1 -
SNP_A-2174825 3 58284023 58284024 RPP14 +
SNP_A-2176914 10 15197498 15197499 NMT2 -
SNP_A-2177158 8 11319862 11319863 MTMR9 +
SNP_A-2177478 10 98388055 98388056 PYROXD2 -
SNP_A-2180508 16 70648790 70648791 NQO1 -
SNP_A-2189018 17 59899296 59899297 TUBD1 -
SNP_A-2191236 3 196727181 196727182 PIGX +
SNP_A-2195294 14 24434077 24434078 CBLN3 -
SNP_A-2201768 7 150799348 150799349 TMEM176B -
SNP_A-2204945 8 143524974 143524975 ZC3H3 -
SNP_A-2206279 19 48156151 48156152 PLA2G4C -
SNP_A-2213184 7 152640560 152640561 XRCC2 -
SNP_A-2215945 17 55305467 55305468 HLF +
SNP_A-2218905 19 48868986 48868987 PPP1R15A +
SNP_A-2219837 2 126688245 126688246 GYPC +
SNP_A-2221236 11 22684245 22684246 GAS2 +
SNP_A-2224008 19 58407037 58407038 ZNF132 -
SNP_A-2225425 5 6368407 6368408 FLJ33360 -
SNP_A-2230904 17 50461673 50461674 ACSF2 +
SNP_A-2234259 4 108905162 108905163 COL25A1 -
SNP_A-2242594 2 86110806 86110807 POLR1A -
SNP_A-2247004 15 82845920 82845921 AP3B2 -
SNP_A-2248565 12 116889786 116889787 TESC -
SNP_A-2254772 6 122908131 122908132 CLVS2 +
SNP_A-2260880 7 150799579 150799580 TMEM176A +
SNP_A-2261313 17 17239581 17239582 FLCN -
SNP_A-2264246 15 90117126 90117127 IDH2 -
SNP_A-2270470 5 128525380 128525381 FBN2 -
SNP_A-2271309 1 67755787 67755788 GNG12 -
SNP_A-2280313 1 169789701 169789702 C1orf112 +
SNP_A-2294286 11 64401340 64401341 TRMT112 -
SNP_A-2306053 2 171570486 171570487 CYBRD1 +
SNP_A-2306363 6 29970999 29971000 HLA-B -
SNP_A-2306843 16 396361 396362 NME4 +
SNP_A-2311338 15 101808428 101808429 TARSL2 -
SNP_A-2312651 1 63603823 63603824 EFCAB7 +
SNP_A-4192752 2 113231689 113231690 PAX8 -
SNP_A-4194757 6 27346291 27346292 ZNF204P -
SNP_A-4209982 4 16035460 16035461 PROM1 -
SNP_A-4217986 1 37979981 37979982 FHL3 -
SNP_A-4219180 9 133263861 133263862 ABO -
SNP_A-4224533 17 5310095 5310096 ZNF232 -
SNP_A-4229995 3 150589475 150589476 EIF2A +
SNP_A-4237092 13 52419276 52419277 CKAP2 +
SNP_A-4239985 1 147647470 147647471 ACP6 -
SNP_A-4243911 5 141142843 141142844 PCDHB9 +
SNP_A-4244842 11 20357729 20357730 HTATIP2 +
SNP_A-4246362 6 159756974 159756975 SNORA20 -
SNP_A-4250565 16 369091 369092 TMEM8A -
SNP_A-4253780 9 100593829 100593830 MURC +
SNP_A-4254913 12 93522980 93522981 MRPL42 +
SNP_A-4256582 7 150370624 150370625 REPIN1 +
SNP_A-4257252 3 195749213 195749214 MUC20 +
SNP_A-4264910 5 57489268 57489269 PLK2 -
SNP_A-4265935 6 130024689 130024690 MED23 -
SNP_A-4277229 8 17596790 17596791 PDGFRL +
SNP_A-4277233 5 33995599 33995600 AMACR -
SNP_A-4279373 11 61197988 61197989 PGA3 +
SNP_A-4279373 11 61197988 61197989 PGA5 +
SNP_A-4279594 7 149299841 149299842 C7orf33 +
SNP_A-4281125 17 50551108 50551109 SPATA20 +
SNP_A-4281698 11 840033 840034 POLR2L -
SNP_A-4294166 14 59337778 59337779 SLC38A6 +
SNP_A-4294586 4 170144095 170144096 AADAT -
SNP_A-4294678 14 20449282 20449283 OSGEP -
SNP_A-8290135 10 75201573 75201574 DUSP13 -
SNP_A-8298901 19 18201777 18201778 KIAA1683 -
SNP_A-8300731 8 30258554 30258555 LEPROTL1 +
SNP_A-8302171 9 131759666 131759667 LAMC3 +
SNP_A-8303722 17 77089351 77089352 SCARNA16 +
SNP_A-8307423 17 1620246 1620247 TIMM22 +
SNP_A-8312405 8 17152659 17152660 ZDHHC2 +
SNP_A-8315533 9 33434932 33434933 AQP3 -
SNP_A-8317528 16 3387918 3387919 ZNF597 -
SNP_A-8318250 5 177614791 177614792 FAM153A -
SNP_A-8320320 4 177479758 177479759 AGA -
SNP_A-8320903 16 369153 369154 MRPL28 -
SNP_A-8325319 22 17210904 17210905 CECR1 -
SNP_A-8329220 19 5148618 5148619 GIPC3 +
SNP_A-8337659 11 34468989 34468990 CAT +
SNP_A-8349420 15 90898921 90898922 MESP1 -
SNP_A-8349453 4 121340200 121340201 QRFPR -
SNP_A-8350129 9 127354546 127354547 SLC2A8 +
SNP_A-8351208 11 120156039 120156040 OAF +
SNP_A-8353335 14 20465839 20465840 PNP +
SNP_A-8353624 15 41535456 41535457 RPAP1 -
SNP_A-8360295 2 174694075 174694076 WIPF1 -
SNP_A-8361014 3 132716978 132716979 NPHP3 -
SNP_A-8375356 17 4809099 4809100 PLD2 +
SNP_A-8376457 4 87318456 87318457 HSD17B13 -
SNP_A-8387771 20 38451514 38451515 SNORA71A -
SNP_A-8392411 1 165670026 165670027 MGST3 +
SNP_A-8393066 4 182890892 182890893 DCTD -
SNP_A-8393127 9 127908832 127908833 ST6GALNAC4 -
SNP_A-8397889 17 410955 410956 C17orf97 +
SNP_A-8408770 8 135135471 135135472 KHDRBS3 +
SNP_A-8408973 3 98507716 98507717 CLDND1 -
SNP_A-8420581 13 60403456 60403457 TDRD3 +
SNP_A-8428304 18 27061951 27061952 CHST9 -
SNP_A-8428398 1 8871403 8871404 ENO1 -
SNP_A-8431811 19 57385365 57385366 ZNF749 +
SNP_A-8434290 5 141171927 141171928 PCDHB10 +
SNP_A-8434590 16 20423939 20423940 ACSM5 +
SNP_A-8435116 12 32597594 32597595 FGD4 +
SNP_A-8435396 13 51057470 51057471 GUCY1B2 -
SNP_A-8437457 17 18645104 18645105 CCDC144B -
SNP_A-8437457 17 18645104 18645105 FAM106A -
SNP_A-8439426 3 48971952 48971953 CCDC36 +
SNP_A-8443186 7 21544469 21544470 DNAH11 +
SNP_A-8447079 6 42966881 42966882 PEX6 -
SNP_A-8448477 8 39024797 39024798 ADAM32 +
SNP_A-8450335 2 64972726 64972727 SLC1A4 +
SNP_A-8450989 19 52413944 52413945 ZNF534 +
SNP_A-8451501 5 140231604 140231605 PFDN1 -
SNP_A-8452642 9 86106336 86106337 GOLM1 -
SNP_A-8453339 11 102798913 102798914 MMP1 -
SNP_A-8456716 11 78153132 78153133 KCTD21 -
SNP_A-8459996 3 179455831 179455832 GNB4 -
SNP_A-8461146 7 93921134 93921135 GNG11 +
SNP_A-8464429 17 39972394 39972395 GSDMA +
SNP_A-8487960 16 11598801 11598802 LITAF -
SNP_A-8492060 5 151214633 151214634 GM2A +
SNP_A-8495339 20 16600245 16600246 KIF16B -
SNP_A-8496646 10 45442543 45442544 ALOX5 +
SNP_A-8500626 11 44064136 44064137 ACCS +
SNP_A-8501916 2 164965170 164965171 SLC38A11 -
SNP_A-8504527 18 57571587 57571588 FECH -
SNP_A-8509008 22 36839951 36839952 SLC16A8 -
SNP_A-8513015 17 20592850 20592851 MEIS3P2 +
SNP_A-8520708 19 17949647 17949648 CCDC124 +
SNP_A-8520792 9 93117969 93117970 NINJ1 -
SNP_A-8526577 6 131130913 131130914 AKAP7 +
SNP_A-8528440 15 45735230 45735231 WDR76 +
SNP_A-8531430 2 68051910 68051911 C1D -
SNP_A-8536353 5 71376111 71376112 GTF2H2B +
SNP_A-8536353 5 71376111 71376112 GTF2H2C +
SNP_A-8537887 9 120848009 120848010 PSMD5 -
SNP_A-8545936 2 172522939 172522940 TLK1 -
SNP_A-8546450 19 13759412 13759413 MRI1 +
SNP_A-8546578 8 144375776 144375777 CPSF1 -
SNP_A-8548678 1 9247977 9247978 H6PD +
SNP_A-8551245 1 74778079 74778080 CRYZ -
SNP_A-8557523 5 62188003 62188004 KIF2A +
SNP_A-8568381 19 8321816 8321817 RPS28 +
SNP_A-8575527 2 65263524 65263525 ACTR2 +
SNP_A-8579689 20 62389065 62389066 CABLES2 -
SNP_A-8583008 12 11012517 11012518 PRR4 -
SNP_A-8583012 16 3288342 3288343 ZNF75A +
SNP_A-8586847 16 66017014 66017015 C16orf86 +
SNP_A-8589962 5 82030090 82030091 ATG10 +
SNP_A-8593060 19 48918470 48918471 NUCB1 +
SNP_A-8595222 16 2960508 2960509 GLIS2 +
SNP_A-8596317 16 88711586 88711587 RNF166 -
SNP_A-8600044 21 42097158 42097159 UMODL1 +
SNP_A-8602059 7 144173328 144173329 OR2A20P -
SNP_A-8606815 13 45942332 45942333 ZC3H13 -
SNP_A-8624946 16 84186737 84186738 TAF1C -
SNP_A-8628739 13 50922183 50922184 RNASEH2B +
SNP_A-8629239 7 151254732 151254733 ABCF2 -
SNP_A-8629254 11 838109 838110 CD151 +
SNP_A-8629953 10 17643341 17643342 STAM +
SNP_A-8633838 5 102865885 102865886 PAM +
SNP_A-8634153 2 88163635 88163636 THNSL2 +
SNP_A-8636301 14 65117789 65117790 MAX -
SNP_A-8637491 7 135773361 135773362 FAM180A -
SNP_A-8637491 7 135773361 135773362 SLC13A4 -
SNP_A-8640629 4 176231270 176231271 ASB5 -
SNP_A-8643612 10 46305840 46305841 ANTXRL +
SNP_A-8652111 19 19134961 19134962 TMEM161A -
SNP_A-8653251 1 109369428 109369429 SYPL2 +
SNP_A-8655557 16 57161 57162 SNRNP25 +
SNP_A-8656219 14 75631921 75631922 FLVCR2 +
SNP_A-8658503 8 119861601 119861602 DSCC1 -
SNP_A-8660021 6 133893386 133893387 TCF21 +
SNP_A-8660212 6 50512840 50512841 TFAP2B +
SNP_A-8671086 6 5275009 5275010 LYRM4 -
SNP_A-8671481 6 96882300 96882301 NDUFAF4 -
SNP_A-8672764 6 41234457 41234458 BYSL +
SNP_A-8673306 17 7304877 7304878 EIF5A +
SNP_A-8673528 2 46905915 46905916 MCFD2 -
SNP_A-8674463 18 63987228 63987229 SERPINB8 +
SNP_A-8677228 6 24514340 24514341 HIST1H1C -
SNP_A-8677669 1 25003286 25003287 PAFAH2 -
SNP_A-8692819 19 3143284 3143285 ATP8B3 -
SNP_A-8693453 13 42351595 42351596 AKAP11 +
SNP_A-8696705 1 39041488 39041489 NDUFS5 +
SNP_A-8698103 17 4108307 4108308 CYB5D2 +
SNP_A-8699793 2 55139502 55139503 RTN4 -
SNP_A-8701779 22 23864167 23864168 SLC2A11 +
SNP_A-8703473 11 67637254 67637255 NUDT8 -
SNP_A-8703630 1 109690458 109690459 GSTM1 +
SNP_A-8707218 10 69313379 69313380 HK1 +
SNP_A-8707896 6 41930357 41930358 MED20 -
SNP_A-8707902 1 225787568 225787569 SRP9 +
