# Supplementary material for: Pathologic gene network rewiring implicates PPP1R3A as a central regulator in pressure overload heart failure
Source: Nat Commun. 2019 Jun 24;10:2760. doi: 10.1038/s41467-019-10591-5 (PMC6591478; doi:10.1038/s41467-019-10591-5)
Supplement: Supplementary file 5 — Supplementary Data 3 [file 41467_2019_10591_MOESM5_ESM.txt]

Gene_ID	Gene_Name	Score_d	Numerator_r	Denominator_s_s0	Fold_Change	q_value
SERPINA3	13267	19.071	2.36	0.124	0.218596845167	0.0
FCN3	5403	18.234	1.734	0.095	0.230441461466	0.0
HMOX2	5731	17.018	0.631	0.037	0.224603902331	0.0
TUBA3C	4981	16.212	0.585	0.036	0.2372866887	0.0
LCN6	1641	15.336	0.887	0.058	0.248784695734	0.0
IL1RL1	14857	14.992	1.68	0.112	0.271778720198	0.0
C9orf47	7567	14.875	0.583	0.039	0.256270620994	0.0
GGT5	4085	14.794	0.773	0.052	0.258741508964	0.0
LAD1	4991	14.237	0.582	0.041	0.263175935523	0.0
FURIN	17108	14.234	0.543	0.038	0.256366630904	0.0
SLCO4A1	8567	14.21	0.662	0.047	0.263243263908	0.0
NPTX2	18496	13.85	0.815	0.059	0.250791760869	0.0
CSDC2	6693	13.662	0.728	0.053	0.275744648357	0.0
ITPK1	10041	13.65	0.401	0.029	0.248975679321	0.0
CD163	15741	13.503	1.379	0.102	0.281139505511	0.0
VSIG4	14931	13.496	1.215	0.09	0.285072372884	0.0
GPR4	1878	13.352	0.668	0.05	0.278980166725	0.0
MYH6	18743	13.334	1.512	0.113	0.292258492556	0.0
ZDHHC16	3369	13.313	0.438	0.033	0.277422528312	0.0
ST6GALNAC3	19792	13.149	0.64	0.049	0.284324416421	0.0
RNASE2	17957	13.087	1.068	0.082	0.301505667533	0.0
ADAMTS9	7931	13.059	1.083	0.083	0.304569984131	0.0
BCL6	1434	12.946	0.63	0.049	0.288912208999	0.0
SEMA4B	18258	12.897	0.607	0.047	0.292281286807	0.0
TEAD2	18489	12.826	0.421	0.033	0.265514262256	0.0
TUBA3E	4982	12.794	0.725	0.057	0.290468184801	0.0
C15orf59	12338	12.779	0.685	0.054	0.283231374977	0.0
TMTC1	15365	12.762	0.552	0.043	0.277588375722	0.0
LPCAT3	1754	12.743	0.604	0.047	0.282191306509	0.0
NT5DC2	9211	12.738	0.521	0.041	0.295867063503	0.0
MTCH1	10617	12.73	0.34	0.027	0.265060446143	0.0
AQP3	5711	12.589	0.884	0.07	0.307406875739	0.0
TMEM189	9678	12.391	0.349	0.028	0.277122158402	0.0
BCL2L1	15455	12.361	0.477	0.039	0.292399286333	0.0
C6orf106	8934	12.275	0.361	0.029	0.282181662436	0.0
C1QTNF1	9603	12.207	0.883	0.072	0.297604956455	0.0
LYVE1	11469	12.185	1.263	0.104	0.31316160695	0.0
C19orf47	19249	12.144	0.395	0.033	0.295958906496	0.0
ECRP	1369	12.131	0.777	0.064	0.319835511731	0.0
PTP4A2	6835	12.081	0.35	0.029	0.296425916826	0.0
ALG3	5038	12.058	0.454	0.038	0.287726844166	0.0
LCN10	13372	12.017	0.546	0.045	0.289578429052	0.0
WNK3	9037	11.987	0.692	0.058	0.284781225574	0.0
STAT3	4984	11.941	0.538	0.045	0.299767461984	0.0
TPST2	12958	11.93	0.381	0.032	0.300392294254	0.0
FAM46B	16391	11.884	0.726	0.061	0.299184309345	0.0
EIF4G1	16755	11.873	0.321	0.027	0.27906022951	0.0
PPP3CC	3332	11.823	0.339	0.029	0.294479327612	0.0
SLC36A4	1033	11.816	0.613	0.052	0.326139231601	0.0
PHYHD1	8290	11.815	0.489	0.041	0.29426036601	0.0
FAM58A	16061	11.804	0.437	0.037	0.285804036316	0.0
NID1	7547	11.798	0.555	0.047	0.296113307719	0.0
ATP1A1	1075	11.77	0.493	0.042	0.315658725088	0.0
USP31	9047	11.755	0.49	0.042	0.30280894155	0.0
MAP3K6	17646	11.682	0.507	0.043	0.299029235818	0.0
MARK3	5469	11.677	0.448	0.038	0.296085634381	0.0
FLII	9330	11.649	0.346	0.03	0.284859691452	0.0
ACVRL1	8213	11.619	0.399	0.034	0.295930849003	0.0
MYOT	14730	11.596	1.016	0.088	0.35543941072	0.0
LARP6	3412	11.574	0.378	0.033	0.304818784395	0.0
TMUB1	6475	11.558	0.332	0.029	0.298421930375	0.0
PITPNM1	3298	11.494	0.406	0.035	0.303452725133	0.0
PLA2G2A	4189	11.488	1.646	0.143	0.321999134019	0.0
SLC39A1	8512	11.433	0.329	0.029	0.302861977274	0.0
BID	9696	11.421	0.387	0.034	0.301727665378	0.0
SNRPB	3345	11.416	0.399	0.035	0.329229270282	0.0
EDNRB	3457	11.407	0.674	0.059	0.328349857303	0.0
SUN2	1380	11.399	0.349	0.031	0.287462322423	0.0
C1orf162	15359	11.392	0.804	0.071	0.332309838637	0.0
SEMA6B	9562	11.392	0.473	0.042	0.292254092174	0.0
LRP10	5855	11.351	0.364	0.032	0.300970914392	0.0
TEAD4	10498	11.288	0.581	0.051	0.319678591009	0.0
MTFR1	15650	11.279	0.437	0.039	0.327952106132	0.0
DUSP13	12979	11.268	0.542	0.048	0.314731758181	0.0
ADAMTS4	18576	11.258	1.064	0.095	0.332714641673	0.0
FAM89B	14758	11.233	0.331	0.029	0.315168294043	0.0
PVRL2	15562	11.184	0.32	0.029	0.315034644202	0.0
HNRNPAB	7624	11.161	0.339	0.03	0.318284357101	0.0
TMEM104	2830	11.124	0.402	0.036	0.309533057501	0.0
KCND3	15118	11.106	0.474	0.043	0.288905475732	0.0
PHKG2	10039	11.097	0.3	0.027	0.294310373945	0.0
DUS1L	17090	11.097	0.328	0.03	0.306408203728	0.0
STEAP3	19438	11.042	0.497	0.045	0.307770047627	0.0
PVRL1	15560	10.987	0.388	0.035	0.325807548286	0.0
PTPRU	4632	10.982	0.434	0.039	0.313168721615	0.0
JTB	18711	10.953	0.316	0.029	0.313869269383	0.0
PLP2	17424	10.937	0.561	0.051	0.34547872695	0.0
RBPMS2	19307	10.905	0.403	0.037	0.319836941627	0.0
TINAGL1	15294	10.9	0.374	0.034	0.322172322205	0.0
ETNK2	6144	10.896	0.712	0.065	0.310975932476	0.0
TSPAN14	4961	10.834	0.346	0.032	0.317937331369	0.0
C11orf52	19927	10.828	0.379	0.035	0.331486470646	0.0
ANPEP	14652	10.826	0.921	0.085	0.357065252595	0.0
SEPN1	11287	10.793	0.337	0.031	0.315523137551	0.0
NAMPT	4144	10.791	0.528	0.049	0.33103397876	0.0
CDK2	7662	10.786	0.406	0.038	0.326670773335	0.0
RANGAP1	13048	10.735	0.349	0.032	0.321111309428	0.0
KLC2	6335	10.725	0.345	0.032	0.333120597211	0.0
ADORA3	10119	10.717	0.707	0.066	0.347640125805	0.0
MID1IP1	1757	10.698	0.547	0.051	0.316118918523	0.0
GTF3A	6959	10.6	0.306	0.029	0.320249964556	0.0
BCL9L	8619	10.597	0.421	0.04	0.326040088706	0.0
ATG4D	1130	10.561	0.35	0.033	0.319371005875	0.0
GPR56	18164	10.551	0.444	0.042	0.322063289594	0.0
CNN1	10295	10.548	0.899	0.085	0.375389660868	0.0
GNMT	7046	10.536	0.624	0.059	0.314573477864	0.0
SLC2A1	17394	10.535	0.598	0.057	0.340769815306	0.0
CHAC2	17448	10.517	0.474	0.045	0.337594076859	0.0
KIAA0040	19666	10.497	0.538	0.051	0.333900380811	0.0
ATXN7L3	15011	10.469	0.328	0.031	0.311447921008	0.0
AMD1	14076	10.467	0.42	0.04	0.351239648622	0.0
IL18R1	19486	10.463	0.595	0.057	0.330176520108	0.0
METTL7B	14886	10.451	0.951	0.091	0.35409676137	0.0
FCGBP	14199	10.432	0.588	0.056	0.323254068597	0.0
OSMR	19465	10.427	0.629	0.06	0.355265098205	0.0
MAP2K1	20365	10.425	0.512	0.049	0.342340560597	0.0
TESK1	9982	10.423	0.324	0.031	0.31708717487	0.0
KPNA2	7554	10.412	0.488	0.047	0.356607917976	0.0
TRIM47	4456	10.408	0.328	0.032	0.353065081403	0.0
H2AFZ	3157	10.38	0.429	0.041	0.34318036727	0.0
PLXNB1	13470	10.372	0.347	0.033	0.328819397831	0.0
C2orf34	13979	10.366	0.335	0.032	0.33025400759	0.0
TRIM8	6349	10.356	0.325	0.031	0.310812840285	0.0
RPS6KA2	6034	10.34	0.361	0.035	0.312698282882	0.0
SIGLEC9	14005	10.329	0.529	0.051	0.365268554146	0.0
ORMDL2	16428	10.315	0.433	0.042	0.35693521933	0.0
IFRD2	12150	10.315	0.297	0.029	0.322793091993	0.0
ALOX5AP	18486	10.314	0.819	0.079	0.355535187481	0.0
FCER1G	2002	10.28	0.899	0.087	0.364130533988	0.0
THOC5	11216	10.235	0.336	0.033	0.32081858065	0.0
PLIN2	20710	10.232	0.812	0.079	0.343272919581	0.0
ELK1	11254	10.231	0.3	0.029	0.317178932264	0.0
MCFD2	19789	10.215	0.361	0.035	0.328617903144	0.0
SLC11A1	10026	10.206	0.77	0.075	0.354252319364	0.0
CNIH4	17565	10.198	0.36	0.035	0.356095928728	0.0
QSOX1	18333	10.198	0.435	0.043	0.322401322205	0.0
RHBDF2	9152	10.154	0.363	0.036	0.336822608362	0.0
FAM96B	9822	10.154	0.312	0.031	0.33947885292	0.0
NF2	13449	10.107	0.383	0.038	0.338067877514	0.0
SLC27A4	10702	10.104	0.344	0.034	0.335626821579	0.0
C10orf54	6310	10.068	0.391	0.039	0.32618368675	0.0
BOP1	15894	10.025	0.285	0.028	0.334699130626	0.0
LRRC8A	2767	10.023	0.43	0.043	0.355196752888	0.0
TGM2	3764	10.005	0.358	0.036	0.360379092523	0.0
KBTBD10	2742	10.0	0.654	0.065	0.374394018872	0.0
TTLL12	20696	9.99	0.3	0.03	0.320720093184	0.0
ADAM15	3311	9.99	0.337	0.034	0.351899476034	0.0
NOP2	932	9.971	0.373	0.037	0.340847381175	0.0
CPAMD8	20320	9.95	0.517	0.052	0.344594356533	0.0
FAM189B	17280	9.938	0.295	0.03	0.326484225966	0.0
MPP3	17142	9.92	0.59	0.059	0.354213135163	0.0
LOC285847	19724	9.912	0.877	0.088	0.364317820181	0.0
GPX3	10052	9.898	0.3	0.03	0.309996146708	0.0
CYP4B1	17480	9.887	1.144	0.116	0.354982476023	0.0
EPN1	19047	9.858	0.305	0.031	0.308684411676	0.0
MPDU1	1733	9.826	0.389	0.04	0.346065892719	0.0
ANKRD2	10807	9.808	0.983	0.1	0.3639662381	0.0
POR	4309	9.808	0.474	0.048	0.356056095067	0.0
PTPRG	4641	9.808	0.28	0.029	0.370685109923	0.0
TMEM111	14454	9.799	0.316	0.032	0.335431521788	0.0
GALK1	17814	9.796	0.287	0.029	0.330478631655	0.0
SSR3	14732	9.794	0.36	0.037	0.337960342878	0.0
NACC1	2112	9.792	0.354	0.036	0.330393714014	0.0
KCNJ11	9574	9.773	0.381	0.039	0.34270752981	0.0
ABCB6	10197	9.771	0.33	0.034	0.341387922566	0.0
GRB14	19572	9.759	0.519	0.053	0.370770386818	0.0
EFNB1	13803	9.758	0.312	0.032	0.351722726067	0.0
PVR	12566	9.753	0.543	0.056	0.370776390284	0.0
SAMHD1	3075	9.75	0.594	0.061	0.35392329455	0.0
ENTPD6	14259	9.745	0.318	0.033	0.329028375949	0.0
S100A9	3547	9.741	0.615	0.063	0.374341805848	0.0
TIMP4	19786	9.741	0.714	0.073	0.37479755699	0.0
ALPL	1811	9.735	0.48	0.049	0.357671714623	0.0
WDR1	3169	9.697	0.324	0.033	0.37315639944	0.0
IMP4	9970	9.681	0.284	0.029	0.344923208047	0.0
SLCO2A1	19190	9.677	0.755	0.078	0.391756011128	0.0
TGFBR2	6408	9.658	0.273	0.028	0.348998112826	0.0
H1F0	2952	9.649	0.402	0.042	0.381401690546	0.0
HIF1A	11549	9.627	0.331	0.034	0.358136822566	0.0
CD38	16361	9.625	0.583	0.061	0.340751236705	0.0
RARRES1	7870	9.623	0.906	0.094	0.362796106963	0.0
CSDA	14311	9.62	0.283	0.029	0.361121982654	0.0
LIN7A	12409	9.598	0.388	0.04	0.356833449578	0.0
ATP1B3	9976	9.595	0.667	0.069	0.391886304294	0.0
PRDX6	16295	9.576	0.329	0.034	0.347462763631	0.0
ST3GAL1	11425	9.564	0.34	0.036	0.351856183593	0.0
GALNTL2	16059	9.564	0.904	0.094	0.358105220291	0.0
TMEM70	11071	9.561	0.386	0.04	0.370007070847	0.0
TNIP2	12556	9.547	0.312	0.033	0.34842882642	0.0
PPP1CC	11772	9.547	0.288	0.03	0.344986408607	0.0
CCT2	9735	9.544	0.45	0.047	0.377782816288	0.0
PARVB	19693	9.537	0.371	0.039	0.354555276594	0.0
VARS	15924	9.528	0.311	0.033	0.346819518549	0.0
C1orf105	13252	9.51	0.787	0.083	0.35764844087	0.0
HIVEP3	12020	9.492	0.344	0.036	0.372776022947	0.0
GLRX2	19228	9.483	0.302	0.032	0.34365889252	0.0
AOX1	17919	9.459	1.021	0.108	0.352551268389	0.0
SLC25A13	11002	9.456	0.334	0.035	0.375480521928	0.0
TBC1D25	8570	9.452	0.262	0.028	0.329483789109	0.0
ALOX5	14266	9.432	0.631	0.067	0.378194677569	0.0
JPH1	5966	9.421	0.531	0.056	0.380067343873	0.0
DUSP7	18105	9.411	0.349	0.037	0.36320439956	0.0
SEMA3F	9523	9.409	0.333	0.035	0.364623342129	0.0
LAPTM5	10873	9.388	0.8	0.085	0.382342170391	0.0
SLC36A1	1036	9.387	0.424	0.045	0.377692883079	0.0
HS6ST1	8833	9.361	0.331	0.035	0.34445914278	0.0
MTHFD2	3817	9.355	0.53	0.057	0.385609895232	0.0
P2RY2	2449	9.348	0.471	0.05	0.392575947487	0.0
C17orf37	11075	9.342	0.266	0.028	0.337522725665	0.0
FLJ30064	13663	9.316	0.516	0.055	0.373396580835	0.0
SULT1B1	20588	9.311	0.571	0.061	0.395202495866	0.0
ADAMTS15	20661	9.31	0.512	0.055	0.375518332673	0.0
IFITM2	3707	9.306	0.423	0.045	0.377340718444	0.0
EIF4EBP1	6664	9.3	0.356	0.038	0.331944751893	0.0
PITPNC1	19504	9.272	0.436	0.047	0.376303672036	0.0
LRRC59	12077	9.272	0.443	0.048	0.382861587001	0.0
CDC42EP4	3947	9.272	0.364	0.039	0.34933226542	0.0
NCOA3	19346	9.268	0.308	0.033	0.362563376192	0.0
GATSL2	12899	9.265	0.509	0.055	0.337729022513	0.0
SCGN	18317	9.243	0.635	0.069	0.393411770936	0.0
HOPX	2823	9.241	0.57	0.062	0.330352497792	0.0
TUBB2C	10062	9.241	0.365	0.04	0.367276692732	0.0
GPR116	19533	9.236	0.324	0.035	0.353853272636	0.0
TP53I11	15883	9.229	0.289	0.031	0.372582652749	0.0
GTF2IRD1	17446	9.211	0.375	0.041	0.382852464199	0.0
HPCAL1	3709	9.208	0.282	0.031	0.332460787014	0.0
STK40	7877	9.207	0.28	0.03	0.370114664817	0.0
OPN3	11962	9.205	0.388	0.042	0.38112966603	0.0
SHMT2	9051	9.147	0.371	0.041	0.38661951416	0.0
GFPT2	7282	9.131	0.716	0.078	0.408443580789	0.0
OVCH1	919	9.13	0.297	0.033	0.330819816642	0.0
GATA2	12335	9.127	0.332	0.036	0.35381733407	0.0
SLC7A1	8180	9.109	0.648	0.071	0.413096116006	0.0
C16orf57	2388	9.101	0.262	0.029	0.354698753127	0.0
IL15RA	4794	9.089	0.361	0.04	0.353958310078	0.0
SLC35C1	13833	9.087	0.334	0.037	0.370654752649	0.0
FPR1	12366	9.085	0.572	0.063	0.395906721749	0.0
CHDH	1956	9.072	0.575	0.063	0.366177700327	0.0
ENO1	2657	9.05	0.295	0.033	0.382304560166	0.0
CRISPLD2	3011	9.032	0.556	0.062	0.383270904858	0.0
F8	7259	9.026	0.462	0.051	0.367245467102	0.0
ZYX	6630	9.025	0.392	0.043	0.381067292613	0.0
IFITM3	3706	9.01	0.404	0.045	0.378951157619	0.0
PREX1	19500	9.006	0.382	0.042	0.380897372546	0.0
TXNRD1	13741	9.0	0.519	0.058	0.365774227838	0.0
ZNF219	4529	9.0	0.285	0.032	0.347175822753	0.0
SERPINB8	4353	8.999	0.652	0.072	0.419920087349	0.0
ARHGDIA	5334	8.988	0.347	0.039	0.393562500529	0.0
TCN2	13485	8.988	0.451	0.05	0.387041764433	0.0
FAM127C	14395	8.979	0.258	0.029	0.35249268493	0.0
DEGS1	14417	8.963	0.309	0.034	0.399306834442	0.0
PDGFRB	13650	8.93	0.437	0.049	0.381100557286	0.0
PORCN	19410	8.926	0.271	0.03	0.386082917296	0.0
RGAG1	7401	8.925	0.438	0.049	0.40297434963	0.0
OSBPL11	17383	8.921	0.306	0.034	0.345870845175	0.0
MEIS1	18045	8.919	0.431	0.048	0.398224386618	0.0
NRM	17605	8.913	0.336	0.038	0.380335800871	0.0
TUBA1C	5685	8.906	0.626	0.07	0.392024721862	0.0
ITGA5	934	8.901	0.644	0.072	0.380668698098	0.0
BLM	13466	8.9	0.577	0.065	0.35733148325	0.0
PIK3CB	5525	8.873	0.254	0.029	0.36531025355	0.0
YKT6	6418	8.868	0.277	0.031	0.365279699795	0.0
C16orf68	11909	8.864	0.259	0.029	0.384121994372	0.0
FAM78B	5106	8.863	0.348	0.039	0.351932026314	0.0
PSME4	10209	8.861	0.292	0.033	0.364178090438	0.0
EGLN1	5453	8.855	0.279	0.031	0.347661540776	0.0
YARS	19028	8.853	0.393	0.044	0.389825302929	0.0
PLEKHO1	3640	8.846	0.425	0.048	0.39316391145	0.0
AKAP8	2219	8.845	0.276	0.031	0.354014904278	0.0
TUBG1	1445	8.828	0.294	0.033	0.393038055139	0.0
NUDT4	11284	8.814	0.353	0.04	0.37374454444	0.0
ARHGAP31	11454	8.812	0.27	0.031	0.356221406896	0.0
EDEM2	12471	8.784	0.333	0.038	0.377047229875	0.0
SPPL2A	921	8.784	0.294	0.033	0.400567338951	0.0
GPR133	12687	8.773	0.495	0.056	0.372852432681	0.0
DCUN1D5	11915	8.765	0.317	0.036	0.396572760505	0.0
PARD3	14831	8.762	0.292	0.033	0.393838706928	0.0
GBGT1	18113	8.739	0.303	0.035	0.386188895372	0.0
CLTB	3180	8.733	0.279	0.032	0.383935292431	0.0
AVEN	11968	8.732	0.325	0.037	0.383399959417	0.0
FTSJ1	19921	8.727	0.286	0.033	0.382557201058	0.0
ZDHHC9	4208	8.725	0.486	0.056	0.361021375371	0.0
BRPF3	20690	8.722	0.248	0.028	0.36532778723	0.0
IL1R2	11873	8.705	0.795	0.091	0.400852013514	0.0
C19orf24	1389	8.703	0.266	0.031	0.38712857866	0.0
UBTD1	12484	8.687	0.254	0.029	0.356098055749	0.0
FZD5	6988	8.686	0.286	0.033	0.390793634968	0.0
PCNT	3071	8.679	0.439	0.051	0.399496732886	0.0
TFE3	14340	8.656	0.335	0.039	0.392335132134	0.0
NANS	7640	8.644	0.336	0.039	0.402043626418	0.0
CACNB1	6993	8.644	0.349	0.04	0.40213766305	0.0
RPN2	16050	8.643	0.253	0.029	0.375858288154	0.0
AASS	6136	8.64	0.42	0.049	0.384628225494	0.0
JAGN1	11758	8.62	0.294	0.034	0.382805344737	0.0
IL17RB	2381	8.616	0.386	0.045	0.396599249186	0.0
IRAK1	7689	8.614	0.268	0.031	0.385045075495	0.0
CCR1	17979	8.612	0.638	0.074	0.425930731975	0.0
CHUK	17120	8.61	0.272	0.032	0.404366845151	0.0
CDC26	13150	8.608	0.265	0.031	0.377314628336	0.0
GIT1	15895	8.595	0.266	0.031	0.391137283849	0.0
SEC61A1	6512	8.59	0.305	0.035	0.402034272944	0.0
ADCY3	4038	8.565	0.424	0.05	0.385066347867	0.0
IL10	12909	8.563	0.355	0.041	0.403722206588	0.0
MTFP1	20415	8.551	0.39	0.046	0.38934803869	0.0
SRM	1684	8.551	0.262	0.031	0.386236592947	0.0
CD63	5477	8.543	0.297	0.035	0.394890359715	0.0
KLF3	17263	8.536	0.287	0.034	0.399137583879	0.0
WASF1	1303	8.531	0.4	0.047	0.399236022577	0.0
UHRF1BP1	10153	8.515	0.253	0.03	0.347013186907	0.0
C20orf54	1313	8.515	0.367	0.043	0.400979011053	0.0
CBS	14172	8.509	0.499	0.059	0.404792543808	0.0
UBIAD1	9839	8.503	0.244	0.029	0.398885896568	0.0
MIR208A	15391	8.497	1.032	0.121	0.400122407009	0.0
IMPA2	17372	8.493	0.339	0.04	0.379631476377	0.0
TRIP10	12385	8.487	0.262	0.031	0.350207355825	0.0
MGST1	5987	8.475	0.954	0.113	0.425740854382	0.0
S100A3	3557	8.46	0.387	0.046	0.417483128073	0.0
PLTP	3432	8.454	0.663	0.078	0.392727899979	0.0
THOC6	11215	8.453	0.287	0.034	0.401365187379	0.0
CYP4Z1	6639	8.449	0.53	0.063	0.362038161662	0.0
C19orf12	11056	8.443	0.262	0.031	0.387505813738	0.0
KRAS	16733	8.44	0.299	0.035	0.414591505225	0.0
SLC29A2	14939	8.434	0.339	0.04	0.363315634221	0.0
NGF	3754	8.423	0.247	0.029	0.383686427956	0.0
C13orf33	5223	8.419	0.738	0.088	0.436881954523	0.0
LTBR	17636	8.41	0.332	0.039	0.407099382559	0.0
BCL3	4303	8.409	0.459	0.055	0.422171544638	0.0
SRF	11413	8.409	0.249	0.03	0.397432792231	0.0
ESRRA	10519	8.401	0.3	0.036	0.398148141553	0.0
ZNF622	16872	8.385	0.359	0.043	0.38737918618	0.0
PPP1R14B	12518	8.377	0.349	0.042	0.392165458686	0.0
SH3PXD2B	6436	8.37	0.516	0.062	0.41608357954	0.0
MT1X	8783	8.368	0.689	0.082	0.412553734908	0.0
ATP13A2	17320	8.365	0.242	0.029	0.388705576224	0.0
NR2F6	17185	8.349	0.244	0.029	0.37027237468	0.0
PPPDE2	1870	8.348	0.267	0.032	0.355995076992	0.0
NPC1	1936	8.344	0.389	0.047	0.427359500735	0.0
CATSPERB	6793	8.344	0.362	0.043	0.374397626732	0.0
RPGR	19158	8.339	0.422	0.051	0.410953259189	0.0
SLC26A2	18046	8.33	0.497	0.06	0.447545851595	0.0
IL17RA	7446	8.325	0.322	0.039	0.395094324974	0.0
IGFBP4	1268	8.32	0.367	0.044	0.412052390436	0.0
EIF5A	10332	8.317	0.28	0.034	0.38991402507	0.0
SGPP2	13203	8.312	0.879	0.106	0.391506114634	0.0
EIF3B	12444	8.312	0.269	0.032	0.389933573332	0.0
ARRDC4	6245	8.312	0.592	0.071	0.413955971189	0.0
DAG1	1954	8.303	0.25	0.03	0.37746798379	0.0
KCNK3	2103	8.291	0.384	0.046	0.396335594175	0.0
PLIN3	16698	8.281	0.374	0.045	0.393399863622	0.0
SPNS2	6128	8.28	0.269	0.032	0.397313957806	0.0
H19	970	8.279	0.351	0.042	0.379483314979	0.0
KLHL2	19279	8.278	0.298	0.036	0.391776912719	0.0
KCNH2	10991	8.276	0.337	0.041	0.38005110248	0.0
CCDC6	3806	8.266	0.375	0.045	0.388842148397	0.0
DPP3	3733	8.252	0.343	0.042	0.402675128997	0.0
TMEM93	4445	8.251	0.254	0.031	0.378033544472	0.0
CENPV	18627	8.243	0.394	0.048	0.411660429698	0.0
PTH1R	20655	8.236	0.32	0.039	0.361435877027	0.0
EPHB4	19041	8.232	0.277	0.034	0.409048893729	0.0
SHISA3	13619	8.227	0.758	0.092	0.416425787203	0.0
NME1	12475	8.225	0.416	0.051	0.423008047498	0.0
ZBED4	10439	8.222	0.293	0.036	0.412291663163	0.0
NIPA2	5901	8.22	0.313	0.038	0.422524494337	0.0
CEBPB	10970	8.22	0.454	0.055	0.425859081057	0.0
RAD1	9725	8.217	0.24	0.029	0.401557968166	0.0
FAM167B	18748	8.216	0.352	0.043	0.405049389816	0.0
C9orf30	14510	8.183	0.329	0.04	0.417819836677	0.0
SRPX	6908	8.178	0.384	0.047	0.420439294935	0.0
NELF	11946	8.174	0.281	0.034	0.41473776173	0.0
SDCCAG3	15162	8.174	0.262	0.032	0.410438818712	0.0
SLC38A2	7172	8.171	0.374	0.046	0.413652833692	0.0
BRMS1	13071	8.163	0.287	0.035	0.402892296341	0.0
TFPI	4531	8.145	0.403	0.049	0.43846485932	0.0
ADCK3	17572	8.135	0.458	0.056	0.364541287275	0.0
BEST1	13165	8.134	0.382	0.047	0.449746791735	0.0
RAMP1	8048	8.128	0.403	0.05	0.421852799031	0.0
SAT1	3523	8.127	0.483	0.059	0.406226634304	0.0
TIMP1	4004	8.125	0.667	0.082	0.4546974732	0.0
CALU	12637	8.116	0.316	0.039	0.436306596832	0.0
MCOLN1	6455	8.116	0.236	0.029	0.371488297067	0.0
DVL1	10195	8.113	0.233	0.029	0.364426396838	0.0
HIST1H1E	17629	8.109	0.318	0.039	0.450756809093	0.0
DMPK	4682	8.104	0.306	0.038	0.419424466949	0.0
RGMA	17176	8.1	0.279	0.034	0.35402076616	0.0
ARMC8	10708	8.096	0.304	0.038	0.425935392381	0.0
ZMPSTE24	11188	8.087	0.279	0.034	0.418073895537	0.0
SHE	3807	8.087	0.285	0.035	0.391643853123	0.0
CCNG1	5749	8.072	0.285	0.035	0.396279099216	0.0
GLUL	19432	8.061	0.313	0.039	0.406427103121	0.0
C14orf147	9300	8.055	0.246	0.031	0.40170574882	0.0
RXRA	19708	8.054	0.246	0.031	0.358499376981	0.0
SERPINE1	14594	8.051	1.252	0.155	0.449920817587	0.0
MANEA	19882	8.051	0.326	0.04	0.438575906394	0.0
PI15	15457	8.05	0.879	0.109	0.434657770565	0.0
CHRAC1	4082	8.048	0.236	0.029	0.394257214452	0.0
TNFRSF1A	5429	8.042	0.353	0.044	0.422359228343	0.0
STEAP4	4711	8.038	0.544	0.068	0.412332858593	0.0
PDIA6	15719	8.029	0.249	0.031	0.406544300804	0.0
PCDH1	6058	8.026	0.264	0.033	0.396795786495	0.0
CTSC	7806	8.025	0.679	0.085	0.450026934304	0.0
CYYR1	6424	8.019	0.325	0.04	0.387943189324	0.0
TSPAN13	4960	8.015	0.358	0.045	0.410682807382	0.0
KIAA1539	12054	8.015	0.24	0.03	0.374907003066	0.0
LOC100132005	20112	8.011	0.28	0.035	0.411275825916	0.0
VASP	16343	8.01	0.286	0.036	0.416660604382	0.0
S100A16	19241	8.007	0.332	0.041	0.414355951118	0.0
FADS3	8303	8.005	0.433	0.054	0.415268150814	0.0
CCDC69	13087	7.993	0.315	0.039	0.388334560197	0.0
HTATIP2	14906	7.985	0.357	0.045	0.394442714547	0.0
RHOD	16831	7.967	0.383	0.048	0.412846078294	0.0
SHISA4	6348	7.962	0.367	0.046	0.408638111791	0.0
P2RX5	12033	7.961	0.62	0.078	0.438962753668	0.0
SHKBP1	6983	7.959	0.26	0.033	0.420762136729	0.0
DEXI	7454	7.954	0.29	0.036	0.37512523159	0.0
EPN2	19050	7.954	0.256	0.032	0.397966863669	0.0
RASD2	15535	7.947	0.339	0.043	0.381539196055	0.0
PGA3	11764	7.946	0.469	0.059	0.434560351613	0.0
ITGA3	10910	7.938	0.426	0.054	0.449190026016	0.0
CALCOCO2	6762	7.938	0.269	0.034	0.360574721184	0.0
C1orf183	10496	7.937	0.345	0.043	0.363405375081	0.0
VTI1B	12688	7.936	0.384	0.048	0.430802565008	0.0
ASRGL1	16401	7.934	0.296	0.037	0.417458830479	0.0
GFOD1	12817	7.93	0.274	0.035	0.417921272897	0.0
IGF2BP2	15055	7.926	0.292	0.037	0.4060103363	0.0
ARPC4	7906	7.92	0.259	0.033	0.415391688255	0.0
HIST1H1C	7026	7.918	0.323	0.041	0.411150366458	0.0
SLC2A9	17386	7.906	0.263	0.033	0.395556131162	0.0
NPAS2	1462	7.9	0.345	0.044	0.441035976982	0.0
TMED5	15623	7.89	0.318	0.04	0.409355642972	0.0
LRRC32	11374	7.888	0.407	0.052	0.421340030806	0.0
PPEF1	8578	7.847	0.4	0.051	0.43619645839	0.0
PGA5	11766	7.836	0.467	0.06	0.43771375507	0.0
RHOG	16828	7.833	0.232	0.03	0.410219898459	0.0
EMP3	14430	7.826	0.396	0.051	0.46637984482	0.0
UAP1	11906	7.825	0.341	0.044	0.433489499151	0.0
GRWD1	12125	7.82	0.237	0.03	0.412232955062	0.0
XRCC4	4071	7.801	0.593	0.076	0.458749603464	0.0
ICMT	2595	7.798	0.283	0.036	0.431966331825	0.0
ARPC1B	12630	7.784	0.428	0.055	0.441544963555	0.0
GPSM2	14153	7.781	0.546	0.07	0.425097993834	0.0
SCAMP2	15487	7.779	0.243	0.031	0.407206288837	0.0
HERC2	10362	7.777	0.298	0.038	0.403099039467	0.0
HMBS	8556	7.776	0.311	0.04	0.423482470474	0.0
RRP36	2985	7.769	0.244	0.031	0.446039140335	0.0
ADAM9	10907	7.767	0.221	0.029	0.39202869252	0.0
CD276	4121	7.758	0.289	0.037	0.433684740084	0.0
BYSL	6018	7.753	0.341	0.044	0.430243444851	0.0
F13A1	8923	7.724	0.693	0.09	0.434325378385	0.0
PLOD1	8342	7.703	0.247	0.032	0.4131646762	0.0
ABHD5	6868	7.689	0.363	0.047	0.433077675262	0.0
NFKBIB	8173	7.687	0.246	0.032	0.39112883422	0.0
PRIMA1	11341	7.67	0.292	0.038	0.431171850868	0.0
DDX21	2751	7.665	0.376	0.049	0.449538804362	0.0
IL1R1	11874	7.665	0.533	0.07	0.466106389777	0.0
FUCA2	1997	7.664	0.233	0.03	0.441638691359	0.0
EMP2	14429	7.654	0.232	0.03	0.399121079336	0.0
EIF2C2	9227	7.634	0.31	0.041	0.445308044188	0.0
MT1A	8799	7.62	0.712	0.093	0.456475435196	0.0
HERC2P2	1045	7.617	0.275	0.036	0.411212926113	0.0
PAPSS2	14460	7.609	0.421	0.055	0.446245029093	0.0
HIP1R	17088	7.607	0.225	0.03	0.419674943266	0.0
MPV17L2	19413	7.597	0.276	0.036	0.41785961043	0.0
RDH10	16327	7.595	0.386	0.051	0.447950169527	0.0
RCC1	10845	7.591	0.321	0.042	0.427924295538	0.0
CREB3	1159	7.587	0.233	0.031	0.409792808654	0.0
PTRH2	15810	7.584	0.26	0.034	0.437275911386	0.0
KIAA0427	8543	7.576	0.307	0.04	0.428429875043	0.0
NT5DC3	9212	7.575	0.451	0.06	0.456015215012	0.0
NCLN	12398	7.573	0.243	0.032	0.427940600243	0.0
CADPS2	5091	7.57	0.358	0.047	0.400005651529	0.0
G6PD	9856	7.567	0.365	0.048	0.467844889075	0.0
CFL1	20715	7.558	0.263	0.035	0.432158639903	0.0
CDK2AP2	6822	7.554	0.312	0.041	0.424205006217	0.0
PPL	8442	7.548	0.282	0.037	0.387388045764	0.0
NOL6	2172	7.544	0.257	0.034	0.423761351669	0.0
SLC5A6	18830	7.544	0.321	0.043	0.417078379906	0.0
RPLP0	11323	7.539	0.237	0.031	0.442018193037	0.0
RPS2	15531	7.535	0.234	0.031	0.443415094561	0.0
PNP	1139	7.533	0.586	0.078	0.461649205014	0.0
KLF10	16604	7.52	0.399	0.053	0.447138214596	0.0
DERL1	19922	7.513	0.25	0.033	0.462092348564	0.0
POGLUT1	5957	7.513	0.467	0.062	0.468075286567	0.0
POLD4	10740	7.509	0.231	0.031	0.388976223655	0.0
PLCD3	7018	7.505	0.293	0.039	0.390053113043	0.0
PIGA	1758	7.504	0.326	0.043	0.461658516846	0.0
DPH3	6503	7.489	0.23	0.031	0.420687152014	0.0
KDR	20648	7.487	0.381	0.051	0.453659786836	0.0
NQO1	6203	7.483	0.49	0.065	0.472305224528	0.0
CD14	17143	7.481	0.623	0.083	0.45043131123	0.0
OSGIN1	14423	7.481	0.24	0.032	0.422970750186	0.0
BCL2L13	7063	7.481	0.224	0.03	0.394134776745	0.0
CLIP1	6143	7.479	0.245	0.033	0.414443958019	0.0
LAMA5	14716	7.476	0.235	0.031	0.41249676332	0.0
IFI30	20495	7.476	0.64	0.086	0.460006536676	0.0
MFHAS1	17917	7.473	0.244	0.033	0.43178996797	0.0
SLC39A14	1830	7.472	0.336	0.045	0.45141465874	0.0
C1orf31	1879	7.469	0.27	0.036	0.429197204241	0.0
SIGLEC16	14357	7.467	0.355	0.048	0.423494498204	0.0
TLR2	8153	7.465	0.6	0.08	0.45685525633	0.0
BBS12	8831	7.465	0.425	0.057	0.420188711609	0.0
MBD3	4944	7.457	0.232	0.031	0.4224365409	0.0
SLC25A39	5681	7.456	0.222	0.03	0.426506300163	0.0
DOT1L	2647	7.447	0.311	0.042	0.463398246704	0.0
SLC25A19	4970	7.446	0.295	0.04	0.414675638034	0.0
ECT2	19159	7.44	0.301	0.041	0.427867829671	0.0
DPH2	6502	7.44	0.301	0.04	0.438996753948	0.0
STX2	3889	7.438	0.311	0.042	0.407719159471	0.0
NACC2	2109	7.437	0.245	0.033	0.394950958245	0.0
TMEM165	2129	7.434	0.278	0.037	0.446931216533	0.0
ACLY	5972	7.428	0.295	0.04	0.467639143557	0.0
PID1	12769	7.418	0.288	0.039	0.440552146579	0.0
GPAT2	19519	7.416	0.272	0.037	0.409537697658	0.0
MOCS1	17004	7.415	0.242	0.033	0.39818735609	0.0
TMEM8A	4766	7.41	0.235	0.032	0.418760969614	0.0
ZDHHC13	3371	7.408	0.248	0.033	0.443161363718	0.0
C7orf26	13480	7.407	0.224	0.03	0.425574970945	0.0
CLIC1	4924	7.407	0.356	0.048	0.462116674002	0.0
APBB1	14527	7.401	0.24	0.032	0.418731887828	0.0
PTS	11894	7.398	0.221	0.03	0.455529055988	0.0
FLOT2	18397	7.392	0.222	0.03	0.399023519693	0.0
LDHA	20701	7.384	0.309	0.042	0.456017421976	0.0
PIM1	13104	7.382	0.475	0.064	0.470599488838	0.0
ICAM2	15325	7.379	0.259	0.035	0.444123240936	0.0
C11orf75	20608	7.377	0.271	0.037	0.447822010596	0.0
PITPNM2	3301	7.374	0.246	0.033	0.441637818548	0.0
ELOVL1	18076	7.37	0.263	0.036	0.436234083744	0.0
C1QB	14913	7.369	0.595	0.081	0.450669700816	0.0
PFDN6	4527	7.362	0.23	0.031	0.428726486692	0.0
UBE2J1	2775	7.351	0.256	0.035	0.452920144321	0.0
B4GALT3	5397	7.337	0.214	0.029	0.400681094593	0.0
FAM59A	5938	7.325	0.256	0.035	0.448928106506	0.0
HNRNPF	15642	7.311	0.223	0.03	0.452391137884	0.0
DPP9	17866	7.307	0.216	0.03	0.415984539018	0.0
ELL2	17195	7.298	0.433	0.059	0.475022230975	0.0
RAB5C	13675	7.298	0.233	0.032	0.449911659761	0.0
TMX1	9587	7.282	0.287	0.039	0.459949710767	0.0
SELK	20642	7.281	0.226	0.031	0.449737234	0.0
TSPYL2	12217	7.273	0.372	0.051	0.432316667825	0.0
NUDT5	11285	7.27	0.304	0.042	0.47201182183	0.0
TMEM43	16139	7.266	0.351	0.048	0.488107277527	0.0
MARCH5	12420	7.261	0.298	0.041	0.456660065378	0.0
AP1S2	8618	7.257	0.262	0.036	0.471807199942	0.0
C7orf49	15393	7.256	0.225	0.031	0.460516569199	0.0
IPO4	8249	7.229	0.303	0.042	0.443265571729	0.0
TEAD3	14278	7.222	0.233	0.032	0.446353215806	0.0
SH3GL1	19085	7.221	0.25	0.035	0.458132271713	0.0
DHX37	18669	7.221	0.274	0.038	0.449877056095	0.0
NAGA	11621	7.22	0.25	0.035	0.437867003398	0.0
PNPLA8	12812	7.215	0.287	0.04	0.467768078305	0.0
S100A8	3548	7.204	0.829	0.115	0.470084796791	0.0
SLC31A1	5190	7.204	0.314	0.044	0.469938574158	0.0
CLPTM1L	7746	7.2	0.244	0.034	0.453209256707	0.0
RAB15	6429	7.198	0.528	0.073	0.483515028144	0.0
HN1	1705	7.192	0.267	0.037	0.459624326155	0.0
CEBPG	20071	7.188	0.262	0.036	0.464287939179	0.0
CACYBP	20674	7.179	0.257	0.036	0.441604843463	0.0
AREG	16235	7.171	0.94	0.131	0.471476270189	0.0
SLCO5A1	19598	7.166	0.481	0.067	0.484431236086	0.0
POLD2	10738	7.166	0.22	0.031	0.43154685189	0.0
SLC22A5	12619	7.163	0.431	0.06	0.47784271558	0.0
CD53	15674	7.162	0.597	0.083	0.465999738424	0.0
ZNF682	16002	7.157	0.321	0.045	0.448018448577	0.0
SLC17A9	19936	7.156	0.219	0.031	0.445384602542	0.0
PRAF2	15474	7.131	0.251	0.035	0.46547503426	0.0
RPN1	7621	7.129	0.237	0.033	0.451372169877	0.0
FAM20C	16940	7.112	0.259	0.036	0.459114222818	0.0
CTPS	18654	7.106	0.318	0.045	0.446006932786	0.0
RRS1	10714	7.082	0.294	0.042	0.464825879638	0.0
RASL12	12023	7.078	0.232	0.033	0.436029486921	0.0
RANBP6	8872	7.074	0.288	0.041	0.473077007913	0.0
FAM107A	13863	7.071	0.325	0.046	0.452184112501	0.0
JMJD6	4162	7.067	0.278	0.039	0.445747643615	0.0
ZDHHC18	3377	7.059	0.221	0.031	0.42364149766	0.0
WDR74	6191	7.059	0.253	0.036	0.442527097327	0.0
B4GALT5	5399	7.057	0.221	0.031	0.430076222882	0.0
LOH3CR2A	2085	7.056	0.697	0.099	0.481428738762	0.0
PRR13	13721	7.055	0.206	0.029	0.425989022848	0.0
NHEJ1	1080	7.053	0.233	0.033	0.45598980052	0.0
LMCD1	14789	7.051	0.657	0.093	0.483965000456	0.0
SLC31A2	11552	7.051	0.324	0.046	0.432636036885	0.0
IRX4	15790	7.048	0.261	0.037	0.433218166617	0.0
SERTAD3	6788	7.046	0.258	0.037	0.417909208667	0.0
SLC37A4	2415	7.044	0.205	0.029	0.407974101827	0.0
GAS2L1	3848	7.041	0.221	0.031	0.421164679632	0.0
CXorf36	9661	7.037	0.274	0.039	0.47739404687	0.0
KCNIP3	6007	7.029	0.253	0.036	0.433364648164	0.0
REEP3	10744	7.028	0.245	0.035	0.483012848619	0.0
CDH19	8563	7.013	0.433	0.062	0.491690933472	0.0
ANKRD13A	6370	7.009	0.43	0.061	0.463317943519	0.0
RFK	8483	7.003	0.23	0.033	0.452577531101	0.0
OTUD4	18408	6.994	0.304	0.043	0.478010454808	0.0
GATAD2A	19135	6.988	0.251	0.036	0.464441141058	0.0
SOX18	3937	6.988	0.253	0.036	0.445837109795	0.0
MAST2	17806	6.986	0.216	0.031	0.453943983782	0.0
FAM65C	12606	6.983	0.265	0.038	0.386583424342	0.0
FGF7	18052	6.983	0.408	0.058	0.476625001898	0.0
CHRDL2	14724	6.979	0.601	0.086	0.461618045229	0.0
SIGLEC10	20410	6.976	0.364	0.052	0.457391709707	0.0
CDKN1A	4751	6.973	0.5	0.072	0.49100486356	0.0
LOC100289656	9161	6.97	0.258	0.037	0.408655475157	0.0
HIST2H2AA3	1668	6.962	0.245	0.035	0.424945251977	0.0
ARPC5L	18471	6.96	0.218	0.031	0.452224892585	0.0
NBEAL2	10581	6.958	0.238	0.034	0.461034946915	0.0
TMX4	9584	6.955	0.277	0.04	0.423704916194	0.0
FMN1	20408	6.95	0.417	0.06	0.455882052319	0.0
STARD10	8768	6.946	0.306	0.044	0.421020097656	0.0
ASS1	866	6.932	0.301	0.043	0.467520125869	0.0
SH3RF3	6412	6.931	0.232	0.033	0.427722251897	0.0
CHL1	4734	6.928	0.552	0.08	0.453151509341	0.0
FERMT2	8297	6.902	0.211	0.031	0.448747250994	0.0
GBE1	3051	6.895	0.323	0.047	0.466629140919	0.0
COBL	17535	6.882	0.298	0.043	0.452270868201	0.0
PRKCD	7722	6.879	0.337	0.049	0.480957074074	0.0
DYSF	14546	6.873	0.241	0.035	0.42001743405	0.0
LPPR2	1911	6.871	0.232	0.034	0.456986435871	0.0
PHF23	7897	6.87	0.209	0.03	0.433506083431	0.0
SLC7A8	8171	6.866	0.465	0.068	0.459127538158	0.0
LRP4	10460	6.858	0.26	0.038	0.452375304722	0.0
DHDPSL	7908	6.853	0.407	0.059	0.460767550286	0.0
ITGA7	936	6.85	0.272	0.04	0.429632040318	0.0
MARCO	10840	6.838	0.315	0.046	0.484365227538	0.0
HIST1H2BD	8219	6.838	0.234	0.034	0.464929948575	0.0
KIAA1549	18389	6.836	0.293	0.043	0.434368107608	0.0
TEK	15808	6.827	0.252	0.037	0.48692503653	0.0
FOSL2	8292	6.822	0.371	0.054	0.486971145648	0.0
NRSN2	14431	6.821	0.224	0.033	0.432946658707	0.0
HM13	4627	6.821	0.242	0.035	0.451320878583	0.0
FAM83B	18168	6.821	0.553	0.081	0.393257512079	0.0
RABGGTA	19810	6.82	0.2	0.029	0.42693759667	0.0
SEH1L	15135	6.82	0.266	0.039	0.491034430793	0.0
NOP16	10327	6.816	0.292	0.043	0.463497730159	0.0
FLNC	17190	6.812	0.402	0.059	0.48244649689	0.0
URB2	17810	6.81	0.284	0.042	0.474629635915	0.0
TMEM53	5935	6.805	0.23	0.034	0.388478668981	0.0
ENPP4	20485	6.804	0.212	0.031	0.445817253022	0.0
CSPG4	5651	6.793	0.328	0.048	0.488874410413	0.0
MEIS2	4080	6.792	0.223	0.033	0.467131289522	0.0
SNORD45C	10995	6.79	0.248	0.037	0.501564452429	0.0
SERPINB1	4357	6.789	0.368	0.054	0.477539947001	0.0
NANOS1	16509	6.776	0.408	0.06	0.482009545556	0.0
EID3	8763	6.771	0.304	0.045	0.461706585803	0.0
NOP14	17537	6.768	0.214	0.032	0.454561887698	0.0
SLC25A44	13145	6.767	0.222	0.033	0.428263861214	0.0
ANKRD52	9379	6.766	0.218	0.032	0.46687300305	0.0
IL13RA1	4114	6.753	0.306	0.045	0.481245497315	0.0
PCBP4	9408	6.749	0.216	0.032	0.435576956596	0.0
ATP2A2	928	6.748	0.246	0.036	0.429828743017	0.0
CRLF1	5288	6.745	0.402	0.06	0.493939124168	0.0
C9orf171	7470	6.74	0.262	0.039	0.445412267304	0.0
TTPAL	8809	6.736	0.309	0.046	0.46354977892	0.0
CREB3L1	9611	6.734	0.238	0.035	0.429750050694	0.0
COX4NB	8662	6.733	0.203	0.03	0.444572361991	0.0
TRAM2	5044	6.733	0.199	0.029	0.472491766499	0.0
USP38	9915	6.729	0.253	0.038	0.44367617803	0.0
CCBL1	4868	6.729	0.196	0.029	0.444693593429	0.0
PKDCC	3989	6.724	0.306	0.046	0.456991308534	0.0
GRAMD1A	19718	6.72	0.201	0.03	0.430466875008	0.0
SYAP1	13404	6.718	0.228	0.034	0.539035907584	0.0
AXL	19619	6.717	0.297	0.044	0.476197296422	0.0
VASN	16332	6.714	0.231	0.034	0.467729972237	0.0
CCDC86	4397	6.706	0.255	0.038	0.461045865661	0.0
POP7	16182	6.705	0.201	0.03	0.456556736493	0.0
WDR76	6193	6.704	0.222	0.033	0.448830508986	0.0
ADA	16894	6.703	0.291	0.043	0.444936613246	0.0
NUP205	4475	6.701	0.218	0.033	0.488039875399	0.0
CPM	4660	6.7	0.638	0.095	0.466336709898	0.0
A4GALT	3951	6.699	0.276	0.041	0.474117590424	0.0
TADA2B	18342	6.697	0.2	0.03	0.41612793088	0.0
AGXT2L1	20552	6.696	0.611	0.091	0.440479850127	0.0
TBC1D2	14385	6.695	0.28	0.042	0.48564500132	0.0
PTBP1	10592	6.693	0.258	0.039	0.474512746639	0.0
DOCK5	9086	6.691	0.314	0.047	0.509235749245	0.0
FKBP4	19520	6.69	0.264	0.04	0.452881758467	0.0
CCT5	9740	6.688	0.265	0.04	0.491338215053	0.0
TTYH3	1681	6.682	0.306	0.046	0.486176341653	0.0
STXBP6	7602	6.678	0.337	0.05	0.493655210133	0.0
TRPM7	10348	6.674	0.232	0.035	0.493454898668	0.0
RASL10B	19590	6.671	0.245	0.037	0.433679050924	0.0
NANP	11835	6.668	0.203	0.03	0.476939550075	0.0
C1QC	14912	6.659	0.505	0.076	0.476477638735	0.0
PHF16	9166	6.657	0.214	0.032	0.451535638435	0.0
LOC344887	10492	6.657	0.323	0.049	0.516060652003	0.0
PIGW	1776	6.645	0.302	0.045	0.488763684139	0.0
LMNB2	4112	6.638	0.232	0.035	0.495332867648	0.0
FHL3	19100	6.615	0.299	0.045	0.445470886804	0.0
NCRNA00258	3666	6.614	0.26	0.039	0.481433425518	0.0
AIF1L	12907	6.611	0.325	0.049	0.461936277852	0.0
FBXO5	10630	6.602	0.203	0.031	0.477790700928	0.0
HAS2	1368	6.6	0.591	0.09	0.529381631779	0.0
OTUD7B	6021	6.59	0.215	0.033	0.459765620434	0.0
CLMN	4312	6.586	0.337	0.051	0.495564207681	0.0
SIRPB2	16634	6.583	0.347	0.053	0.482372691556	0.0
TOR1B	5392	6.583	0.214	0.033	0.466369721979	0.0
SMTNL2	15270	6.573	0.275	0.042	0.45217056592	0.0
STARD7	12180	6.571	0.283	0.043	0.509662930519	0.0
FES	10766	6.566	0.2	0.03	0.464645316584	0.0
C11orf96	4238	6.564	0.341	0.052	0.455862434118	0.0
NOS3	8395	6.563	0.267	0.041	0.500032826411	0.0
CDC42EP2	3942	6.561	0.217	0.033	0.464643982385	0.0
MYD88	4708	6.555	0.303	0.046	0.495111793995	0.0
C14orf4	9236	6.547	0.217	0.033	0.488901030163	0.0
RNF144B	19434	6.538	0.322	0.049	0.454983338851	0.0
RNF145	11614	6.537	0.213	0.033	0.488880829396	0.0
YIPF1	19888	6.537	0.214	0.033	0.462785331043	0.0
C7orf54	5293	6.532	0.262	0.04	0.509052622343	0.0
JOSD1	20022	6.523	0.228	0.035	0.504440776991	0.0
POPDC2	14876	6.523	0.253	0.039	0.472787255065	0.0
ZDHHC12	3372	6.517	0.21	0.032	0.441709427393	0.0
TUBBP5	19365	6.509	0.226	0.035	0.504627112689	0.0
ATIC	20192	6.506	0.206	0.032	0.495258404753	0.0
STAB1	3902	6.506	0.325	0.05	0.475877051603	0.0
NASP	13762	6.503	0.208	0.032	0.441707490498	0.0
TMEM45A	11272	6.499	0.409	0.063	0.494447087703	0.0
CTH	6067	6.493	0.295	0.045	0.479960644724	0.0
DUSP23	3387	6.493	0.199	0.031	0.487458429586	0.0
PTX3	8139	6.489	0.83	0.128	0.522752583276	0.0
NSDHL	6277	6.485	0.289	0.045	0.460676514605	0.0
ACP2	19247	6.48	0.201	0.031	0.462044833759	0.0
VAMP8	8980	6.479	0.39	0.06	0.499360677057	0.0
POMT2	5739	6.478	0.193	0.03	0.465506739371	0.0
TMEM88	14662	6.477	0.321	0.05	0.427210145018	0.0
DNAJA4	1524	6.476	0.388	0.06	0.508946004283	0.0
MFSD1	18299	6.475	0.261	0.04	0.482675117459	0.0
CD109	15064	6.472	0.302	0.047	0.472665751795	0.0
MON1B	11465	6.471	0.205	0.032	0.4654150803	0.0
C17orf91	9202	6.467	0.257	0.04	0.475393204043	0.0
RABAC1	3126	6.46	0.205	0.032	0.457112782081	0.0
NLGN2	1342	6.456	0.193	0.03	0.425649495997	0.0
WDR4	14543	6.451	0.238	0.037	0.489614518619	0.0
PES1	16064	6.45	0.22	0.034	0.470123381722	0.0
HIF3A	849	6.45	0.365	0.057	0.458696942255	0.0
COL4A2	982	6.446	0.258	0.04	0.498657580024	0.0
ZSCAN16	19809	6.441	0.211	0.033	0.49987023466	0.0
LSM6	15124	6.431	0.201	0.031	0.472779122074	0.0
NOC2L	7613	6.428	0.207	0.032	0.455176717671	0.0
THBS1	9638	6.426	0.634	0.099	0.517805356836	0.0
FCGR3A	16603	6.425	0.425	0.066	0.512992744354	0.0
SMPD2	2631	6.425	0.2	0.031	0.489525721452	0.0
MMP19	13430	6.424	0.38	0.059	0.508124205787	0.0
DCUN1D3	11913	6.419	0.308	0.048	0.509727608038	0.0
C12orf5	4063	6.414	0.337	0.053	0.514242652773	0.0
TUBB	15981	6.413	0.218	0.034	0.495137391491	0.0
PECAM1	9752	6.411	0.233	0.036	0.506513395723	0.0
GCLM	12969	6.41	0.266	0.041	0.481204490498	0.0
STRBP	9548	6.408	0.273	0.043	0.470998254312	0.0
FBXW10	8455	6.402	0.24	0.038	0.47149036809	0.0
MSL1	16001	6.395	0.205	0.032	0.456231515969	0.0
CA14	6157	6.392	0.448	0.07	0.475620874193	0.0
HECTD3	11470	6.382	0.187	0.029	0.447569073545	0.0
SERTAD1	5224	6.381	0.233	0.037	0.499441559838	0.0
NT5C3L	7313	6.378	0.214	0.034	0.515304388242	0.0
SREBF1	5806	6.377	0.281	0.044	0.45879179034	0.0
SMARCD2	14553	6.377	0.198	0.031	0.468479852968	0.0
ARHGEF17	8419	6.377	0.206	0.032	0.469892457453	0.0
SHISA9	13640	6.374	0.204	0.032	0.474775947194	0.0
GNPNAT1	14332	6.366	0.361	0.057	0.509481107331	0.0
MERTK	18782	6.361	0.352	0.055	0.487795905163	0.0
KCNJ8	11705	6.358	0.304	0.048	0.500718332614	0.0
ESAM	4476	6.355	0.223	0.035	0.494208324184	0.0
SMAGP	9947	6.354	0.198	0.031	0.49623255775	0.0
MYL6	20136	6.352	0.241	0.038	0.498397696784	0.0
BAZ1A	17370	6.35	0.313	0.049	0.488382311358	0.0
UGP2	15463	6.346	0.254	0.04	0.511634662878	0.0
MRC1L1	10914	6.338	0.525	0.083	0.47967604576	0.0
MIER2	4098	6.334	0.191	0.03	0.471388827886	0.0
METAP1	2010	6.33	0.193	0.03	0.501268662428	0.0
FAM129B	13735	6.329	0.242	0.038	0.481163513794	0.0
TIMP3	8088	6.324	0.242	0.038	0.455590840735	0.0
GABRR2	14670	6.32	0.208	0.033	0.487806252869	0.0
SLC45A1	12141	6.317	0.199	0.032	0.48718668714	0.0
GMPR	10290	6.313	0.271	0.043	0.454983240943	0.0
BEND7	19701	6.306	0.202	0.032	0.480621858133	0.0
PRELID1	14161	6.303	0.254	0.04	0.550811977254	0.0
PEMT	18220	6.301	0.215	0.034	0.445311352809	0.0
PODXL	9005	6.298	0.205	0.033	0.505467826245	0.0
LASS6	4661	6.297	0.199	0.032	0.47970246731	0.0
PPPDE1	1869	6.282	0.198	0.031	0.507461603312	0.0
SLC1A1	17467	6.282	0.278	0.044	0.448822278009	0.0
FGR	9950	6.276	0.36	0.057	0.513171778147	0.0
CCL11	15195	6.275	0.357	0.057	0.531756394166	0.0
COL6A3	6499	6.272	0.336	0.054	0.512638381979	0.0
MKNK2	10392	6.271	0.276	0.044	0.445215983787	0.0
MSR1	17247	6.269	0.499	0.08	0.518853121658	0.0
KCNK15	13461	6.267	0.224	0.036	0.498158386613	0.0
ATP1B1	9978	6.263	0.235	0.038	0.499052202623	0.0
LSG1	14218	6.244	0.205	0.033	0.509399107008	0.0
DLEU1	19263	6.242	0.285	0.046	0.521367441591	0.0
TSC22D1	7495	6.24	0.245	0.039	0.434815843932	0.0
ZAK	9058	6.237	0.209	0.033	0.499910448523	0.0
MALT1	13367	6.234	0.194	0.031	0.4885557658	0.0
EBP	1802	6.233	0.232	0.037	0.472425324127	0.0
RHOF	17189	6.228	0.279	0.045	0.459287374681	0.0
KLHL3	13604	6.224	0.32	0.051	0.510122276592	0.0
SLC9A3R2	4590	6.214	0.214	0.034	0.4776790602	0.0
SLC1A5	17312	6.213	0.227	0.037	0.503542389905	0.0
D4S234E	7050	6.211	0.304	0.049	0.473776243245	0.0
PANX1	5132	6.203	0.318	0.051	0.507911914961	0.0
SHQ1	17766	6.199	0.194	0.031	0.509400765421	0.0
NGFR	4882	6.198	0.34	0.055	0.509110999069	0.0
HOOK1	16967	6.188	0.309	0.05	0.438953841981	0.0
CUTC	17847	6.185	0.189	0.031	0.451988652594	0.0
CYBB	5250	6.184	0.521	0.084	0.513774361195	0.0
C10orf2	14105	6.182	0.223	0.036	0.486563759115	0.0
CERK	12396	6.178	0.204	0.033	0.507596391343	0.0
RNF122	1719	6.177	0.418	0.068	0.541335028971	0.0
CALHM2	16646	6.174	0.208	0.034	0.499529918693	0.0
ZNF366	3621	6.174	0.214	0.035	0.431438788909	0.0
PDE1B	8630	6.174	0.274	0.044	0.492956693308	0.0
WBP2	11783	6.173	0.192	0.031	0.449969739058	0.0
ST3GAL5	11428	6.172	0.289	0.047	0.497505612433	0.0
HYOU1	13660	6.164	0.27	0.044	0.504957552806	0.0
MIDN	9281	6.162	0.272	0.044	0.500073825584	0.0
TRIB2	18662	6.161	0.207	0.034	0.491870489578	0.0
TBX3	9168	6.155	0.282	0.046	0.489572510114	0.0
NUDCD1	3828	6.151	0.236	0.038	0.506764787889	0.0
CCDC85C	9234	6.145	0.219	0.036	0.457661192329	0.0
C19orf10	11058	6.139	0.256	0.042	0.525072590918	0.0
MVP	19700	6.133	0.204	0.033	0.49706069098	0.0
KIAA1949	7272	6.131	0.248	0.04	0.525322525378	0.0
ECHDC3	7283	6.124	0.272	0.044	0.47124702069	0.0
TKT	11266	6.12	0.338	0.055	0.51136653191	0.0
SLC25A18	5368	6.113	0.45	0.074	0.499065723311	0.0
HVCN1	2461	6.113	0.246	0.04	0.472167842702	0.0
HCK	16537	6.112	0.337	0.055	0.520188950947	0.0
PLLP	11827	6.111	0.287	0.047	0.497574730731	0.0
RNF26	9832	6.105	0.187	0.031	0.454902832738	0.0
ELOVL2	18074	6.101	0.337	0.055	0.537262957522	0.0
SERPINF2	9193	6.099	0.199	0.033	0.474866802156	0.0
PHTF2	13914	6.094	0.223	0.037	0.481819345007	0.0
CD68	5482	6.084	0.443	0.073	0.523427061335	0.0
SBNO2	13308	6.079	0.209	0.034	0.50485222502	0.0
GMEB1	2977	6.077	0.192	0.032	0.517908835267	0.0
NIPA1	5902	6.071	0.222	0.037	0.50189204548	0.0
SNX7	10009	6.061	0.205	0.034	0.524416211873	0.0
NCRNA00188	17158	6.055	0.471	0.078	0.53706256364	0.0
RGL3	7700	6.051	0.247	0.041	0.433586894591	0.0
ERBB2	2757	6.05	0.212	0.035	0.495860957934	0.0
CD33	16369	6.048	0.306	0.051	0.525191100647	0.0
CCT6A	6477	6.048	0.191	0.032	0.521809215335	0.0
ACTB	10847	6.046	0.209	0.035	0.526742745534	0.0
SLC39A7	6705	6.043	0.204	0.034	0.484106522118	0.0
C12orf34	19601	6.041	0.208	0.034	0.465999791214	0.0
OCIAD2	12705	6.036	0.236	0.039	0.479643506189	0.0
FAM60A	3613	6.026	0.289	0.048	0.532039760475	0.0
MEMO1	4198	6.024	0.185	0.031	0.509518671607	0.0
GGCT	19636	6.02	0.209	0.035	0.485339828952	0.0
ZNF143	13020	6.019	0.211	0.035	0.500568984307	0.0
LARGE	16455	6.008	0.245	0.041	0.504411553776	0.0
FOXO4	11731	6.006	0.206	0.034	0.429094265637	0.0
C5AR1	7837	6.004	0.392	0.065	0.513637787499	0.0
FADS1	8301	6.002	0.261	0.043	0.499715543313	0.0
HIPK2	3381	6.001	0.236	0.039	0.526559624949	0.0
LTV1	13560	6.0	0.24	0.04	0.539683497519	0.0
SPP1	12216	5.989	0.842	0.141	0.531225575808	0.0
CCL2	12490	5.979	0.777	0.13	0.549001544296	0.0
COL4A1	983	5.976	0.256	0.043	0.511660703745	0.0
ZNF593	3292	5.976	0.201	0.034	0.50768797682	0.0
CD82	10421	5.97	0.233	0.039	0.473774882094	0.0
SLC38A5	18472	5.967	0.259	0.043	0.51429830621	0.0
GADD45B	10263	5.957	0.376	0.063	0.523259195123	0.0
MAP2K3	20363	5.957	0.351	0.059	0.52436689732	0.0
TPO	17364	5.952	0.361	0.061	0.521086978593	0.0
PPIP5K2	8784	5.952	0.237	0.04	0.472156111525	0.0
IL6R	2656	5.949	0.245	0.041	0.526376933757	0.0
PMM2	864	5.943	0.255	0.043	0.525062322752	0.0
ELF4	10462	5.937	0.248	0.042	0.518053285952	0.0
NCAM1	10723	5.933	0.232	0.039	0.502409719396	0.0
RUNDC1	6217	5.931	0.185	0.031	0.472616378608	0.0
CYP2R1	1271	5.931	0.196	0.033	0.541152103386	0.0
ISG20L2	15230	5.931	0.195	0.033	0.52712362137	0.0
GPR137B	12199	5.927	0.192	0.032	0.503175170428	0.0
P2RY6	10109	5.921	0.184	0.031	0.547238505701	0.0
CD97	19960	5.92	0.226	0.038	0.510278296289	0.0
ELMO1	11719	5.92	0.231	0.039	0.492882485115	0.0
DHCR24	7004	5.918	0.425	0.072	0.543530770373	0.0
C3orf55	17639	5.917	0.356	0.06	0.491961876582	0.0
WDR46	18882	5.914	0.197	0.033	0.486671542277	0.0
BVES	16191	5.912	0.264	0.045	0.562407958142	0.0
KCTD10	5648	5.907	0.189	0.032	0.493140709162	0.0
ZFP92	5201	5.899	0.187	0.032	0.474155910446	0.0
AHCY	3956	5.898	0.196	0.033	0.44363560972	0.0
IL4R	1944	5.898	0.315	0.053	0.55215929279	0.0
HSPB7	8773	5.894	0.185	0.031	0.490649497	0.0
NNMT	11619	5.892	0.46	0.078	0.540295070783	0.0
PCK2	11153	5.892	0.27	0.046	0.528296896158	0.0
C3orf36	2720	5.891	0.199	0.034	0.540060942968	0.0
HEATR1	17278	5.886	0.215	0.037	0.52111935094	0.0
SPHK1	1083	5.878	0.317	0.054	0.553388774303	0.0
MARVELD2	17654	5.87	0.203	0.035	0.510439305304	0.0
ITPR3	12646	5.868	0.242	0.041	0.520213993311	0.0
DONSON	20200	5.866	0.177	0.03	0.511309910401	0.0
STXBP2	7599	5.865	0.219	0.037	0.500505563698	0.0
ARNTL	19607	5.864	0.458	0.078	0.533442562266	0.0
EIF5B	10330	5.862	0.187	0.032	0.494239591437	0.0
TRPC4	13801	5.857	0.263	0.045	0.505028108173	0.0
ACR	2538	5.847	0.185	0.032	0.509902399335	0.0
GNL3	19987	5.831	0.257	0.044	0.535646135852	0.0
VCL	1420	5.828	0.229	0.039	0.508940813562	0.0
HMGCS2	16565	5.824	1.024	0.176	0.556537859656	0.0
RNF5	14345	5.823	0.197	0.034	0.477261962573	0.0
EFNA4	10444	5.823	0.183	0.031	0.484046934082	0.0
RIPK2	18898	5.822	0.247	0.042	0.513389897411	0.0
ABCE1	10008	5.816	0.257	0.044	0.578330806297	0.0
TSTA3	11834	5.811	0.194	0.033	0.532186992556	0.0
PAQR5	5244	5.81	0.232	0.04	0.540749897306	0.0
DAGLB	2696	5.809	0.225	0.039	0.509004478785	0.0
YWHAH	8942	5.804	0.195	0.034	0.547951944933	0.0
KLHDC5	4406	5.803	0.208	0.036	0.547930629854	0.0
BCAT1	2200	5.802	0.359	0.062	0.555606037115	0.0
PTDSS1	11628	5.8	0.313	0.054	0.480727684316	0.0
PXMP2	18876	5.796	0.201	0.035	0.498240163472	0.0
FERMT3	8298	5.793	0.283	0.049	0.535430291399	0.0
NGRN	11889	5.792	0.169	0.029	0.476257101499	0.0
SNRNP48	4217	5.791	0.185	0.032	0.525155708505	0.0
SYN2	20286	5.791	0.272	0.047	0.508753543067	0.0
KIAA0895	4452	5.79	0.197	0.034	0.484005282735	0.0
ANXA3	13709	5.789	0.282	0.049	0.503364774115	0.0
STAC2	14187	5.789	0.191	0.033	0.505432708524	0.0
FXYD3	16686	5.789	0.174	0.03	0.497168332216	0.0
LDLR	2356	5.784	0.431	0.075	0.564208302176	0.0
RBM47	11522	5.776	0.283	0.049	0.541535302988	0.0
C10orf125	8751	5.772	0.203	0.035	0.538813174465	0.0
XPOT	15868	5.767	0.251	0.044	0.576173124222	0.0
SMPDL3A	2833	5.767	0.289	0.05	0.530100560712	0.0
PTAFR	12855	5.767	0.2	0.035	0.525002858637	0.0
LOC100129434	9677	5.767	0.246	0.043	0.4737128858	0.0
C17orf87	7091	5.766	0.434	0.075	0.52069773721	0.0
ASB12	14602	5.765	0.359	0.062	0.553386604106	0.0
CRY1	2101	5.757	0.286	0.05	0.532655628929	0.0
NUP188	1162	5.757	0.239	0.041	0.550394642621	0.0
PLA2G16	18446	5.757	0.259	0.045	0.510549226222	0.0
CD180	3392	5.756	0.347	0.06	0.536093495037	0.0
NKX2-5	4326	5.753	0.251	0.044	0.496318594671	0.0
EPAS1	17458	5.752	0.178	0.031	0.489939023479	0.0
KANK2	6804	5.75	0.181	0.031	0.460534757516	0.0
RNF157	2344	5.749	0.411	0.072	0.446816050803	0.0
TUBB2A	5140	5.744	0.206	0.036	0.529281513911	0.0
LILRB3	1428	5.743	0.32	0.056	0.540630006752	0.0
GATC	18325	5.735	0.203	0.035	0.531275251605	0.0
HSP90AA1	15669	5.733	0.216	0.038	0.524128779797	0.0
MRTO4	7041	5.731	0.27	0.047	0.537674419162	0.0
PCSK1	15796	5.726	0.21	0.037	0.523175255016	0.0
CCNB1IP1	18829	5.726	0.191	0.033	0.517440363	0.0
PIK3R3	10658	5.715	0.248	0.043	0.507192481911	0.0
KLF16	3040	5.706	0.197	0.035	0.514292171224	0.0
SLC7A7	17240	5.706	0.354	0.062	0.541043573009	0.0
NFIL3	3473	5.704	0.291	0.051	0.55168672599	0.0
LRRC4	9880	5.703	0.289	0.051	0.565729833885	0.0
LOC286297	14158	5.702	0.318	0.056	0.488222950159	0.0
UBN1	18836	5.699	0.186	0.033	0.487871619939	0.0
PPP2CB	11853	5.697	0.194	0.034	0.55453145696	0.0
CDC25B	13618	5.693	0.193	0.034	0.497140066125	0.0
YDJC	1214	5.686	0.185	0.033	0.497197250938	0.0
TBXAS1	12731	5.683	0.301	0.053	0.526377106007	0.0
C1orf118	3633	5.682	0.454	0.08	0.575148203859	0.0
TRMT1	14250	5.679	0.185	0.033	0.505770569812	0.0
SLC3A2	6659	5.678	0.25	0.044	0.562853358651	0.0
POPDC3	14877	5.673	0.255	0.045	0.54567228541	0.0
DKFZp451A211	17329	5.673	0.331	0.058	0.507949379332	0.0
FAM91A1	9446	5.671	0.204	0.036	0.534404512637	0.0
TST	19449	5.67	0.286	0.05	0.496747050799	0.0
MFSD10	1459	5.666	0.178	0.031	0.499365928869	0.0
ADCY9	1704	5.665	0.178	0.031	0.461000389353	0.0
ACAT2	2338	5.664	0.197	0.035	0.532410874118	0.0
SLC4A7	9787	5.664	0.212	0.037	0.534391850815	0.0
KLF15	3041	5.661	0.36	0.064	0.508609322538	0.0
H1FX	13540	5.66	0.195	0.034	0.558817101906	0.0
TRDN	6779	5.655	0.368	0.065	0.561927245067	0.0
FUNDC2	17182	5.655	0.173	0.031	0.503590389019	0.0
LIPG	13462	5.65	0.416	0.074	0.54528684328	0.0
IRAK4	14538	5.649	0.232	0.041	0.535971881258	0.0
MFSD6	18427	5.645	0.201	0.036	0.476181696181	0.0
LDLRAD3	5606	5.638	0.273	0.048	0.546711379223	0.0
LILRA5	15138	5.635	0.283	0.05	0.542039698208	0.0
LYSMD3	6439	5.626	0.177	0.031	0.538830525465	0.0
LSS	11499	5.626	0.198	0.035	0.462324042013	0.0
GTF3C6	15839	5.618	0.179	0.032	0.497528362303	0.0
SH3BGRL3	10373	5.617	0.197	0.035	0.544601638063	0.0
GIMAP7	9136	5.616	0.222	0.04	0.52337912644	0.0
ITGB6	9900	5.614	0.405	0.072	0.60129916314	0.0
PSMD5	19749	5.611	0.208	0.037	0.546180546763	0.0
PRMT3	14795	5.608	0.184	0.033	0.517971206447	0.0
C3orf26	20571	5.608	0.202	0.036	0.517739607718	0.0
CEBPD	16668	5.602	0.37	0.066	0.542666598008	0.0
TOMM40	12726	5.599	0.169	0.03	0.496273597137	0.0
TPRKB	1959	5.595	0.18	0.032	0.454132163227	0.0
EPN3	20101	5.587	0.257	0.046	0.494320435086	0.0
SNORA16B	7067	5.579	0.24	0.043	0.539700402198	0.0
MFSD2A	6301	5.575	0.283	0.051	0.531215243222	0.0
TENC1	3083	5.57	0.213	0.038	0.474604125391	0.0
DAAM2	2515	5.567	0.229	0.041	0.467901809534	0.0
ERO1LB	16323	5.566	0.216	0.039	0.518039564683	0.0
S100A11	19235	5.563	0.337	0.061	0.571879131251	0.0
MT2A	14683	5.563	0.295	0.053	0.553600047393	0.0
GLA	7294	5.561	0.226	0.041	0.551831068112	0.0
MCM8	17414	5.552	0.179	0.032	0.539747386078	0.0
VIPR2	6837	5.55	0.27	0.049	0.516476862032	0.0
SLA	6641	5.54	0.366	0.066	0.541583183959	0.0
DPY19L1	9985	5.538	0.199	0.036	0.559316669774	0.0
MT1G	8435	5.537	0.302	0.054	0.547288727434	0.0
DNER	10483	5.535	0.25	0.045	0.447283502979	0.0
SLC39A11	1828	5.526	0.218	0.039	0.506229871712	0.0
CEACAM19	5254	5.524	0.232	0.042	0.534220572291	0.0
TC2N	3424	5.522	0.453	0.082	0.494507808604	0.0
ANGPTL4	16177	5.519	0.524	0.095	0.556434877398	0.0
CNTN3	13711	5.519	0.442	0.08	0.547410440246	0.0
KCNB1	14412	5.517	0.313	0.057	0.46777971476	0.0
ART3	1044	5.517	0.364	0.066	0.555294068631	0.0
ANKRD13B	6367	5.513	0.179	0.032	0.526075651976	0.0
SRGN	17778	5.509	0.307	0.056	0.548822333686	0.0
PEX5	4467	5.506	0.166	0.03	0.486240688283	0.0
FCGR3B	16605	5.504	0.442	0.08	0.564312776259	0.0
SIGLEC7	20726	5.498	0.189	0.034	0.521585252529	0.0
MT1IP	16687	5.498	0.165	0.03	0.513279623715	0.0
RHOBTB2	8837	5.495	0.207	0.038	0.54729385584	0.0
OPHN1	15999	5.489	0.229	0.042	0.537713171361	0.0
HSP90AA6P	16954	5.486	0.327	0.06	0.546722464823	0.0
PDSS1	14404	5.482	0.214	0.039	0.557775901306	0.0
CES2	11934	5.481	0.287	0.052	0.502676527347	0.0
EDN2	20474	5.48	0.181	0.033	0.559902040529	0.0
ALOX15B	15730	5.479	0.268	0.049	0.540580866318	0.0
CDC42EP1	3943	5.478	0.189	0.035	0.515658341805	0.0
ACTR3	3235	5.474	0.176	0.032	0.549449496028	0.0
CLCF1	18621	5.473	0.293	0.054	0.56022423493	0.0
LOC643837	9190	5.472	0.293	0.054	0.50611888951	0.0
TLR4	8159	5.468	0.279	0.051	0.549762638489	0.0
FLJ45248	9783	5.466	0.171	0.031	0.574276279229	0.0
FAM83D	18174	5.466	0.238	0.043	0.499770222313	0.0
PHOSPHO2	1181	5.464	0.185	0.034	0.525111674032	0.0
E2F8	3651	5.462	0.28	0.051	0.506984581566	0.0
SLC43A3	2978	5.459	0.229	0.042	0.554144100349	0.0
ZNF259	9537	5.458	0.259	0.048	0.553703484355	0.0
APRT	9671	5.455	0.168	0.031	0.536830298267	0.0
KIF5C	16433	5.45	0.223	0.041	0.544052161289	0.0
TCEB1	11396	5.446	0.176	0.032	0.510827763291	0.0
PGD	8626	5.443	0.245	0.045	0.560792361052	0.0
YIF1A	2525	5.443	0.168	0.031	0.511831928355	0.0
QRFPR	12611	5.437	0.234	0.043	0.547446817716	0.0
RPS5	16532	5.436	0.208	0.038	0.550342850871	0.0
LYRM4	1552	5.427	0.174	0.032	0.54645400169	0.0
ADAMTS5	18575	5.426	0.391	0.072	0.562237046311	0.0
CARS	2654	5.423	0.187	0.035	0.564125844994	0.0
PDE4A	20351	5.415	0.183	0.034	0.469943019958	0.0
EHD2	15606	5.414	0.218	0.04	0.523318289738	0.0
SPTB	20170	5.413	0.2	0.037	0.51252408788	0.0
FAM155B	19282	5.411	0.508	0.094	0.396059533591	0.0
GCAT	5793	5.41	0.213	0.039	0.492734917656	0.0
TUBA4A	13919	5.408	0.299	0.055	0.55822016108	0.0
MRPS23	4123	5.402	0.215	0.04	0.504054903622	0.0
HCLS1	13901	5.4	0.298	0.055	0.527040571262	0.0
PLCXD3	4593	5.398	0.248	0.046	0.52987950621	0.0
C19orf28	13964	5.394	0.205	0.038	0.535427949036	0.0
FCGR1A	17333	5.385	0.585	0.109	0.574099309279	0.0
GPR180	5917	5.381	0.231	0.043	0.542823429718	0.0
MT1M	8399	5.381	0.602	0.112	0.579215367858	0.0
C16orf61	1070	5.377	0.172	0.032	0.553237690445	0.0
SERPINA5	15434	5.376	0.246	0.046	0.539580852755	0.0
LIMS2	7685	5.373	0.167	0.031	0.501233833679	0.0
PVRL3	9651	5.37	0.169	0.031	0.57294897513	0.0
MADD	17422	5.368	0.186	0.035	0.500886619675	0.0
C5orf62	16976	5.363	0.17	0.032	0.510057522867	0.0
SLC45A4	8640	5.361	0.226	0.042	0.558020420634	0.0
MPP2	20155	5.361	0.188	0.035	0.498420355754	0.0
JAG2	18515	5.361	0.175	0.033	0.500909086506	0.0
SNRPD1	5342	5.351	0.213	0.04	0.55696643093	0.0
MMP11	4848	5.348	0.211	0.039	0.514566242774	0.0
SLC25A22	15199	5.344	0.182	0.034	0.552205927124	0.0
MS4A4A	18302	5.343	0.42	0.079	0.546233570832	0.0
MT1JP	19008	5.342	0.268	0.05	0.556990757187	0.0
CHST1	985	5.332	0.249	0.047	0.567019551667	0.0
TRMT12	14674	5.329	0.167	0.031	0.552739221425	0.0
GJC1	2054	5.326	0.233	0.044	0.550077881195	0.0
PRPF4	6211	5.321	0.174	0.033	0.555734241155	0.0
SNORD96A	14376	5.321	0.224	0.042	0.550634212424	0.0
CTNNBIP1	2469	5.321	0.192	0.036	0.482800611925	0.0
DSC2	13028	5.317	0.168	0.032	0.502273657325	0.0
POLR1A	17080	5.316	0.161	0.03	0.546874704712	0.0
WARS	9146	5.314	0.227	0.043	0.525604906099	0.0
LSM10	14468	5.308	0.168	0.032	0.527713783769	0.0
TMEM184B	17042	5.307	0.174	0.033	0.542210617911	0.0
ELTD1	2124	5.301	0.209	0.039	0.564431966283	0.0
GNA15	8349	5.296	0.257	0.049	0.555275667116	0.0
FCGR2A	6490	5.294	0.43	0.081	0.585659377458	0.0
MT1B	8800	5.29	0.203	0.038	0.552713670846	0.0
RLIM	1880	5.287	0.178	0.034	0.56820438071	0.0
LYPLA1	12932	5.286	0.169	0.032	0.543616541453	0.0
C1orf38	1872	5.285	0.342	0.065	0.55382013206	0.0
C3AR1	20040	5.281	0.441	0.084	0.573217335276	0.0
SLC7A5	17276	5.278	0.39	0.074	0.605279660369	0.0
GINS3	11608	5.278	0.164	0.031	0.505059832661	0.0
FLT1	17494	5.277	0.196	0.037	0.509299456194	0.0
NOP10	10322	5.273	0.176	0.033	0.548111188919	0.0
MYADM	7769	5.272	0.199	0.038	0.545362041989	0.0
POLR1B	17081	5.272	0.175	0.033	0.569434318952	0.0
GLT25D1	16628	5.268	0.18	0.034	0.538801349107	0.0
FLJ35776	15979	5.266	0.292	0.055	0.585148705501	0.0
CCDC85A	10999	5.26	0.17	0.032	0.524639168758	0.0
PLEKHM1	2970	5.26	0.196	0.037	0.497587177977	0.0
KCNK1	8097	5.252	0.31	0.059	0.491265140008	0.0
XK	15990	5.251	0.299	0.057	0.522350448085	0.0
PPP2R5A	4133	5.248	0.165	0.031	0.564353699599	0.0
EIF4A1	14902	5.244	0.224	0.043	0.576512437658	0.0
PGP	8639	5.242	0.175	0.033	0.49938436133	0.0
LBP	9945	5.242	0.289	0.055	0.537415903723	0.0
TMEM5	8891	5.237	0.169	0.032	0.539828056113	0.0
TRAF3IP2	12877	5.234	0.186	0.035	0.571281922395	0.0
NIP7	6126	5.232	0.217	0.041	0.577061098945	0.0
CYB5R2	19898	5.228	0.219	0.042	0.584783249189	0.0
SEC14L1	12850	5.222	0.17	0.033	0.512444843109	0.0
HMOX1	6617	5.222	0.332	0.064	0.588759789247	0.0
UBASH3B	19454	5.222	0.36	0.069	0.561032330343	0.0
UBE2T	7921	5.221	0.216	0.041	0.522817339526	0.0
CAP1	1932	5.216	0.223	0.043	0.580854546533	0.0
ENPEP	17178	5.216	0.261	0.05	0.561729879325	0.0
PLOD3	17521	5.202	0.165	0.032	0.528414814809	0.0
NCKAP1L	7378	5.195	0.375	0.072	0.562276433206	0.0
CIRH1A	9605	5.194	0.197	0.038	0.56411990065	0.0
C1orf56	11006	5.191	0.181	0.035	0.493367295107	0.0
HK2	10601	5.186	0.365	0.07	0.599304791346	0.0
GTF2E2	17932	5.183	0.167	0.032	0.567993376684	0.0
PALLD	12918	5.181	0.159	0.031	0.566298003262	0.0
ADAMTS2	18581	5.18	0.32	0.062	0.580828702607	0.0
B3GNT7	18063	5.18	0.2	0.039	0.558592850074	0.0
SMAD3	1020	5.179	0.179	0.035	0.578291028894	0.0
ABLIM3	4701	5.179	0.178	0.034	0.4968670497	0.0
BMP1	4936	5.176	0.19	0.037	0.54697275615	0.0
CABLES2	13284	5.175	0.201	0.039	0.514044184876	0.0
NR2F2	19387	5.172	0.193	0.037	0.538759112889	0.0
CTSB	7805	5.168	0.186	0.036	0.518196285739	0.0
ZNF865	10540	5.164	0.174	0.034	0.507280934677	0.0
QSOX2	18332	5.162	0.16	0.031	0.592916054733	0.0
MYC	14255	5.162	0.419	0.081	0.58711998616	0.0
FOSL1	5466	5.157	0.221	0.043	0.580887086192	0.0
CLEC7A	4077	5.155	0.254	0.049	0.560994202749	0.0
SOCS3	11850	5.152	0.435	0.084	0.584707662467	0.0
GPRC5A	13513	5.15	0.244	0.047	0.557262461158	0.0
FMO5	17667	5.137	0.455	0.089	0.409656587368	0.0
PARD6B	1749	5.131	0.218	0.043	0.560532206863	0.0
RPL22L1	20452	5.124	0.216	0.042	0.587805153862	0.0
ABI3	3961	5.123	0.186	0.036	0.571421756875	0.0
RASSF2	1903	5.118	0.343	0.067	0.600134433099	0.0
BAG2	6673	5.116	0.192	0.038	0.566385855072	0.0
TMEM40	2869	5.113	0.207	0.04	0.537010203012	0.0
NXN	1742	5.112	0.193	0.038	0.51633196074	0.0
TAF13	14675	5.11	0.16	0.031	0.546257384901	0.0
TNFAIP1	8241	5.11	0.203	0.04	0.581476038872	0.0
STX12	17831	5.107	0.188	0.037	0.574443361437	0.0
OGDH	2171	5.105	0.154	0.03	0.508294286765	0.0
DLG1	10841	5.105	0.26	0.051	0.607187274208	0.0
CRHR2	13873	5.094	0.211	0.041	0.542128894602	0.0
ABHD15	7116	5.089	0.165	0.032	0.535895763562	0.0
ZBTB43	11839	5.088	0.172	0.034	0.539980381762	0.0
TMEM2	8889	5.086	0.329	0.065	0.596200103099	0.0
PTPRE	4643	5.082	0.232	0.046	0.612466277112	0.0
HINT1	16793	5.082	0.157	0.031	0.511601625247	0.0
TMEM97	4449	5.081	0.207	0.041	0.54234457702	0.0
C1RL	16580	5.081	0.247	0.049	0.537413075724	0.0
ARPC3	11903	5.076	0.161	0.032	0.591491421995	0.0
PPA1	6379	5.072	0.172	0.034	0.539574599459	0.0
PSMA3	11657	5.068	0.162	0.032	0.565644646948	0.0
LGR6	3438	5.067	0.234	0.046	0.530578508349	0.0
C10orf58	13368	5.067	0.185	0.036	0.523001293042	0.0
ST3GAL4	11429	5.066	0.223	0.044	0.562156270642	0.0
KALRN	16922	5.052	0.177	0.035	0.540593623847	0.0
RAPGEFL1	3269	5.052	0.171	0.034	0.573438609975	0.0
MCF2L	1068	5.048	0.187	0.037	0.511412838698	0.0
MAN2A2	17741	5.046	0.218	0.043	0.498094720832	0.0
RGR	7848	5.046	0.194	0.038	0.495164210482	0.0
PRODH	2131	5.042	0.294	0.058	0.500751345791	0.0
CD300C	11231	5.039	0.181	0.036	0.584125305447	0.0
FEM1A	1891	5.037	0.178	0.035	0.501104563325	0.0
TES	7652	5.035	0.294	0.058	0.576311834505	0.0
PDE2A	5830	5.034	0.214	0.043	0.516246677772	0.0
GNL2	17340	5.022	0.162	0.032	0.577572342427	0.0
GARS	15879	5.02	0.177	0.035	0.592204408138	0.0
RAG1AP1	10053	5.018	0.227	0.045	0.594862981203	0.0
RNPEPL1	12259	5.017	0.175	0.035	0.50008576977	0.0
TMSB10	13695	5.013	0.218	0.043	0.590494687233	0.0
CSF1	13692	5.008	0.213	0.043	0.567166742245	0.0
NPPC	2841	5.006	0.18	0.036	0.522669208494	0.0
USP47	16474	5.005	0.16	0.032	0.534912011248	0.0
IPO7	8248	5.001	0.155	0.031	0.549196192506	0.0
NKX3-1	15263	4.998	0.164	0.033	0.58009338185	0.0
TGFBR3	6407	4.998	0.263	0.053	0.546407926451	0.0
CD300LG	3731	4.994	0.255	0.051	0.514806738867	0.0
EPS15L1	15876	4.991	0.155	0.031	0.50521090794	0.0
DRAM1	10413	4.989	0.285	0.057	0.590008259589	0.0
CD164	15198	4.986	0.191	0.038	0.595921519291	0.0
ARFGAP3	20671	4.986	0.176	0.035	0.60719164139	0.0
PTPN1	5455	4.985	0.259	0.052	0.586341099676	0.0
CCNYL1	19712	4.98	0.176	0.035	0.595101217148	0.0
SFXN2	9723	4.979	0.165	0.033	0.582834332066	0.0
XIRP1	15264	4.975	0.419	0.084	0.596640996707	0.0
PTGER2	18416	4.974	0.312	0.063	0.587164502821	0.0
MYO9B	18802	4.971	0.16	0.032	0.561876325751	0.0
LHFPL2	17175	4.971	0.272	0.055	0.625497048565	0.0
HMGA1	6235	4.969	0.164	0.033	0.527390121129	0.0
FCGR1B	17332	4.969	0.44	0.089	0.591949793057	0.0
RCN1	16809	4.968	0.227	0.046	0.62483599009	0.0
MT1DP	10774	4.968	0.215	0.043	0.581216964963	0.0
NEURL2	16876	4.968	0.166	0.033	0.517078674606	0.0
PCBP3	9411	4.965	0.206	0.041	0.589993219552	0.0
ORAI2	15828	4.964	0.213	0.043	0.609399286455	0.0
USP12	8361	4.963	0.245	0.049	0.585788997976	0.0
UEVLD	16513	4.962	0.154	0.031	0.552467106363	0.0
SLC16A12	16632	4.947	0.247	0.05	0.5880942132	0.0
EPS8	7393	4.944	0.19	0.038	0.558117073483	0.0
JDP2	7034	4.942	0.2	0.041	0.550313351804	0.0
RNF149	12615	4.938	0.178	0.036	0.562123494385	0.0
C9orf21	6856	4.933	0.197	0.04	0.587330263641	0.0
NAA15	7760	4.932	0.173	0.035	0.590834069674	0.0
SYT13	14032	4.932	0.236	0.048	0.579837839379	0.0
PPP1R13B	12591	4.927	0.22	0.045	0.510500811489	0.0
FLJ14107	20070	4.925	0.228	0.046	0.575972535529	0.0
CLEC4G	15140	4.923	0.19	0.039	0.540878691533	0.0
HSP90AA2	15670	4.921	0.208	0.042	0.594628732501	0.0
RPF2	13356	4.921	0.196	0.04	0.585374412258	0.0
PLEKHO2	3639	4.919	0.199	0.04	0.58420178011	0.0
ARRB2	11640	4.913	0.233	0.047	0.599292729985	0.0
KCTD12	5646	4.913	0.194	0.039	0.625438930472	0.0
ID3	10780	4.911	0.214	0.044	0.565606203164	0.0
PUS7	8393	4.902	0.228	0.047	0.622344063883	0.0
TSKU	10752	4.9	0.305	0.062	0.523304759811	0.0
GLTPD1	8819	4.9	0.234	0.048	0.503008516249	0.0
FTSJ3	19919	4.898	0.157	0.032	0.544315718204	0.0
SNORD42B	19498	4.897	0.215	0.044	0.631623961066	0.0
VSTM2L	12845	4.891	0.297	0.061	0.580406082489	0.0
CDC7	4431	4.89	0.172	0.035	0.594127908637	0.0
TMEM206	16553	4.881	0.158	0.032	0.593484394978	0.0
CPNE8	3318	4.881	0.208	0.043	0.561485928558	0.0
CFL2	18356	4.878	0.19	0.039	0.5948691867	0.0
HEXIM1	10677	4.872	0.156	0.032	0.525369146492	0.0
RSU1	7186	4.868	0.153	0.032	0.596490264426	0.0
CECR2	10751	4.868	0.199	0.041	0.568494661418	0.0
ID1	10781	4.867	0.258	0.053	0.556018074551	0.0
FBXO45	11672	4.857	0.199	0.041	0.596896029704	0.0
TMTC2	15364	4.854	0.169	0.035	0.551012900224	0.0
C3	2867	4.848	0.422	0.087	0.532069747635	0.0
BZW1	18551	4.847	0.195	0.04	0.610415986582	0.0
SLC9A3R1	4591	4.846	0.201	0.041	0.537969313144	0.0
MAN2B1	9307	4.844	0.203	0.042	0.564498470975	0.0
C21orf63	18158	4.843	0.174	0.036	0.559463164585	0.0
MFNG	3454	4.841	0.166	0.034	0.552550019373	0.0
NETO2	18650	4.841	0.289	0.06	0.585513760334	0.0
CBLN1	19618	4.839	0.246	0.051	0.573587844203	0.0
TMEM63B	7178	4.837	0.163	0.034	0.526343631962	0.0
ATF4	7118	4.833	0.181	0.037	0.614470723845	0.0
SHMT1	9052	4.825	0.216	0.045	0.553394518091	0.0
FAM195A	2072	4.824	0.169	0.035	0.544099927007	0.0
SEC14L2	12849	4.822	0.225	0.047	0.575523520621	0.0
LCP1	9911	4.822	0.392	0.081	0.598149531353	0.0
TAF4B	6544	4.818	0.227	0.047	0.607662921924	0.0
OSTF1	3681	4.816	0.151	0.031	0.578604754021	0.0
EBI3	18893	4.812	0.15	0.031	0.547375389017	0.0
TIMM17A	1743	4.809	0.168	0.035	0.555344607471	0.0
FRMD4A	14447	4.808	0.157	0.033	0.552672389787	0.0
RPL27A	10013	4.808	0.182	0.038	0.589126447834	0.0
MICALL2	13564	4.806	0.156	0.032	0.592110388815	0.0
IKBIP	18008	4.798	0.202	0.042	0.626432229614	0.0
OR4M2	14355	4.794	0.151	0.032	0.511737651385	0.0
SMPD1	2628	4.785	0.147	0.031	0.497189428983	0.0
GMNN	18660	4.782	0.16	0.033	0.539200146854	0.0
PPTC7	10994	4.781	0.186	0.039	0.568537894122	0.0
MAPK4	17449	4.779	0.348	0.073	0.603429489682	0.0
GEMIN7	9718	4.774	0.149	0.031	0.558939286323	0.0
SNORD44	2799	4.773	0.259	0.054	0.624183452243	0.0
GALNT1	6075	4.771	0.152	0.032	0.583792755396	0.0
GREB1L	8602	4.77	0.293	0.061	0.563467537938	0.0
ZNF749	12562	4.769	0.192	0.04	0.586941058409	0.0
PPP1R14A	10932	4.768	0.168	0.035	0.561145344154	0.0
PIK3R5	19536	4.768	0.23	0.048	0.602098589538	0.0
TMEM57	5931	4.768	0.15	0.031	0.580477783358	0.0
GJA4	1278	4.768	0.197	0.041	0.513311928906	0.0
RNF24	14518	4.764	0.176	0.037	0.602095477343	0.0
HSF2	7139	4.763	0.164	0.034	0.539245800923	0.0
MAFB	20478	4.761	0.279	0.059	0.601197247826	0.0
ZBTB42	15695	4.761	0.206	0.043	0.572415340078	0.0
LEPRE1	3038	4.756	0.154	0.032	0.596817733788	0.0
LIG4	9183	4.756	0.162	0.034	0.583183907242	0.0
STK35	10335	4.75	0.162	0.034	0.617929486399	0.0
FAM70B	2289	4.75	0.185	0.039	0.563558933311	0.0
FEM1C	17585	4.747	0.19	0.04	0.610315463133	0.0
BPGM	8558	4.746	0.15	0.032	0.545919349301	0.0
ZSCAN5C	18422	4.741	0.166	0.035	0.610480225445	0.0
PPARA	17127	4.74	0.167	0.035	0.534868788625	0.0
EBNA1BP2	15344	4.739	0.196	0.041	0.575424389264	0.0
FNDC4	4140	4.737	0.21	0.044	0.577780581824	0.0
ETS2	8940	4.737	0.219	0.046	0.627958628782	0.0
HADHB	12040	4.73	0.172	0.036	0.574746995113	0.0
ITGB2	14937	4.73	0.323	0.068	0.579544976047	0.0
MARS	9849	4.727	0.152	0.032	0.575944491397	0.0
ADRB1	15855	4.726	0.252	0.053	0.542154436862	0.0
ITGB3	9895	4.726	0.303	0.064	0.611712796319	0.0
PTMS	20507	4.725	0.171	0.036	0.614970259602	0.0
ADH1A	10231	4.723	0.389	0.082	0.58028006499	0.0
MRPL33	11194	4.718	0.17	0.036	0.563719787855	0.0
MFSD5	15126	4.717	0.147	0.031	0.558099897396	0.0
AAGAB	1182	4.715	0.166	0.035	0.581575117591	0.0
ELF3	20676	4.714	0.182	0.039	0.581892754403	0.0
MTHFD1L	8527	4.712	0.271	0.057	0.637647228234	0.0
ANKRD11	18564	4.711	0.153	0.033	0.562590707726	0.0
MYH9	18750	4.711	0.252	0.053	0.617657914669	0.0
LANCL3	20650	4.711	0.233	0.05	0.552195201787	0.0
ZNF252	13334	4.71	0.205	0.044	0.575578563249	0.0
SOAT1	13501	4.708	0.202	0.043	0.604334420841	0.0
TXNDC17	5812	4.706	0.16	0.034	0.56365950327	0.0
CYP4Z2P	13011	4.705	0.206	0.044	0.568459128672	0.0
THBD	12228	4.704	0.259	0.055	0.651993931573	0.0
SNORD62B	14562	4.703	0.166	0.035	0.546582615755	0.0
LPIN1	17256	4.703	0.225	0.048	0.559691260962	0.0
CHMP4C	9817	4.702	0.21	0.045	0.591608428247	0.0
CDR2L	1465	4.7	0.165	0.035	0.519923547893	0.0
LRRC8B	18118	4.699	0.239	0.051	0.596610745146	0.0
RAB9A	17815	4.696	0.171	0.036	0.558834267326	0.0
ADRA1B	12162	4.695	0.176	0.037	0.65248867953	0.0
UTP15	13837	4.694	0.185	0.039	0.611198953479	0.0
CHN2	19568	4.691	0.276	0.059	0.585153801727	0.0
FANCC	1332	4.687	0.158	0.034	0.592659947783	0.0
ZSCAN5A	6917	4.683	0.149	0.032	0.54668973607	0.0
CD177	6219	4.682	0.272	0.058	0.58755870052	0.0
SLC20A2	9502	4.679	0.167	0.036	0.61903050798	0.0
RAB4B	3977	4.677	0.153	0.033	0.53863118644	0.0
CA5BP	5490	4.677	0.171	0.036	0.618766782588	0.0
MOG	6671	4.674	0.351	0.075	0.529818623272	0.0
PYCR1	17718	4.668	0.171	0.037	0.594356396038	0.0
ERO1L	7357	4.668	0.239	0.051	0.605844659873	0.0
PGM1	13129	4.668	0.146	0.031	0.530360225561	0.0
RDH5	15998	4.662	0.251	0.054	0.594420225212	0.0
CMTM7	4950	4.661	0.211	0.045	0.603442362783	0.0
PPARD	17124	4.656	0.166	0.036	0.616766858486	0.0
MTHFR	4528	4.655	0.202	0.043	0.594779146235	0.0
ERRFI1	12090	4.655	0.306	0.066	0.60356714969	0.0
PAK1IP1	9434	4.654	0.216	0.046	0.640622574148	0.0
DYRK3	17164	4.653	0.165	0.035	0.593410972864	0.0
PIN4	9253	4.652	0.17	0.037	0.593132441861	0.0
PPP1R15B	2997	4.649	0.153	0.033	0.575757429325	0.0
LOC100131131	4125	4.649	0.167	0.036	0.587308221766	0.0
HN1L	18883	4.647	0.183	0.039	0.573559137591	0.0
RPS7	16530	4.645	0.154	0.033	0.597769707026	0.0
SLC9A7	9100	4.644	0.179	0.039	0.509485684587	0.0
C7orf70	4592	4.643	0.161	0.035	0.553909508674	0.0
SSTR2	9845	4.642	0.158	0.034	0.526651526628	0.0
SLC6A8	18912	4.641	0.141	0.03	0.540016003535	0.0
C15orf23	3572	4.636	0.207	0.045	0.602652353118	0.0
KLHDC8B	14360	4.633	0.25	0.054	0.602059161066	0.0
TRIM16	12715	4.63	0.195	0.042	0.576413857601	0.0
DGKD	18192	4.629	0.277	0.06	0.634982763713	0.0
CCRN4L	17374	4.625	0.154	0.033	0.567908764317	0.0
FTL	14636	4.625	0.217	0.047	0.597748725614	0.0
SNORA45	3008	4.624	0.2	0.043	0.625907119784	0.0
LRP12	5857	4.623	0.146	0.032	0.570286237693	0.0
PPRC1	20212	4.62	0.199	0.043	0.604378525947	0.0
CLCN5	1508	4.62	0.184	0.04	0.602663391265	0.0
STC2	4384	4.62	0.246	0.053	0.530895643103	0.0
CYP2S1	11644	4.617	0.149	0.032	0.602956636065	0.0
LONRF3	3559	4.617	0.209	0.045	0.567462948122	0.0
IFNGR1	15077	4.613	0.145	0.031	0.57154324428	0.0
LPHN1	9277	4.613	0.187	0.04	0.533362211911	0.0
TUBB6	10356	4.612	0.234	0.051	0.616701512394	0.0
NOB1	3541	4.609	0.174	0.038	0.604279284445	0.0
RUSC2	9225	4.607	0.175	0.038	0.603251370392	0.0
NHEDC2	20398	4.605	0.232	0.05	0.615586812263	0.0
SEC23B	8236	4.603	0.19	0.041	0.631999965254	0.0
CDK11B	16495	4.598	0.148	0.032	0.572921814436	0.0
EPHA2	9471	4.596	0.169	0.037	0.610922106383	0.0
SCARNA9L	19046	4.594	0.219	0.048	0.676085693749	0.0
ING2	19102	4.594	0.152	0.033	0.530703719739	0.0
OK/SW-CL.58	4594	4.591	0.146	0.032	0.596524309692	0.0
HPSE	15485	4.591	0.143	0.031	0.593535354948	0.0
E2F5	3644	4.589	0.21	0.046	0.594437830006	0.0
EDN1	20472	4.586	0.359	0.078	0.624530623512	0.0
STIP1	7216	4.586	0.169	0.037	0.599818667173	0.0
APOBEC2	18715	4.586	0.274	0.06	0.562013694024	0.0
RPP25	18701	4.584	0.164	0.036	0.612889267442	0.0
PPP1R3F	15910	4.584	0.145	0.032	0.559356509346	0.0
EEF1E1	7587	4.582	0.176	0.038	0.620518949313	0.0
DGKA	18133	4.582	0.179	0.039	0.589651006896	0.0
CD248	15097	4.58	0.289	0.063	0.633538494448	0.0
NPNT	7369	4.576	0.376	0.082	0.675381907575	0.0
CD274	20350	4.575	0.278	0.061	0.673633510857	0.0
SHISA5	13553	4.571	0.148	0.032	0.612783608213	0.0
B3GAT3	1470	4.569	0.202	0.044	0.61567441215	0.0
IRAK3	14536	4.568	0.27	0.059	0.60863119976	0.0
C6orf47	5105	4.568	0.139	0.031	0.572014000305	0.0
C1orf115	3631	4.566	0.159	0.035	0.5599323786	0.0
RPSAP15	7682	4.563	0.166	0.036	0.630504459764	0.0
ABHD6	6865	4.563	0.168	0.037	0.507496029438	0.0
SLC15A3	11510	4.556	0.176	0.039	0.585054969837	0.0
TIMM10	9743	4.554	0.152	0.033	0.560413988134	0.0
AIMP2	14159	4.552	0.143	0.032	0.553369789272	0.0
FAM23A	5689	4.551	0.161	0.035	0.567514834933	0.0
SLC25A15	4974	4.549	0.173	0.038	0.578352212945	0.0
MT1P2	3636	4.547	0.171	0.038	0.59406515426	0.0
SPEG	2849	4.543	0.169	0.037	0.600427249531	0.0
GRB2	6886	4.538	0.159	0.035	0.568620960182	0.0
ARHGAP4	6610	4.537	0.16	0.035	0.579743140403	0.0
RPL28	16616	4.532	0.152	0.034	0.605866771654	0.0
ANKRD9	10809	4.528	0.192	0.042	0.542688589532	0.0
SH3BP4	8117	4.525	0.156	0.035	0.628601511986	0.0
CNST	12775	4.523	0.14	0.031	0.549611748881	0.0
POMGNT1	19361	4.522	0.137	0.03	0.526305370734	0.0
GYG1	18033	4.52	0.15	0.033	0.559320588933	0.0
CHI3L1	16068	4.519	0.531	0.117	0.603019721663	0.0
UTP20	6051	4.515	0.148	0.033	0.575707536348	0.0
SEC11C	7739	4.514	0.185	0.041	0.630114956166	0.0
CDC37L1	17464	4.514	0.236	0.052	0.612347189905	0.0
PUS3	8920	4.506	0.167	0.037	0.612546381571	0.0
C1orf152	5159	4.506	0.21	0.047	0.602323539312	0.0
SELS	20746	4.503	0.183	0.041	0.612238698226	0.0
SLC1A3	17318	4.5	0.221	0.049	0.586857274349	0.0
SLC19A2	13075	4.498	0.338	0.075	0.628776769628	0.0
ERBB3	12332	4.496	0.178	0.04	0.60516068479	0.0
NCRNA00260	13973	4.488	0.27	0.06	0.647754031177	0.0
SORT1	9278	4.487	0.169	0.038	0.591376834997	0.0
RACGAP1	18747	4.486	0.15	0.033	0.556362537802	0.0
KLHL21	14664	4.484	0.161	0.036	0.493296082459	0.0
NDRG4	1567	4.482	0.194	0.043	0.549124615541	0.0
CA13	6158	4.482	0.202	0.045	0.670807674392	0.0
RIPK1	4572	4.476	0.141	0.032	0.613261954917	0.0
DNAJB11	5313	4.475	0.179	0.04	0.630213036927	0.0
ACADVL	19523	4.474	0.16	0.036	0.580272577919	0.0
ACSS3	2964	4.472	0.156	0.035	0.562359030537	0.0
CARD6	7873	4.469	0.15	0.034	0.629009371808	0.0
TRMT6	9489	4.466	0.145	0.032	0.621043838023	0.0
HEYL	18090	4.464	0.237	0.053	0.604799678291	0.0
LSM14B	10328	4.46	0.162	0.036	0.583305627826	0.0
SH2B3	11049	4.459	0.137	0.031	0.621327303805	0.0
ADPRH	11553	4.457	0.144	0.032	0.572721984559	0.0
EMILIN1	12005	4.454	0.169	0.038	0.602053779668	0.0
CR1	5425	4.454	0.298	0.067	0.603242119377	0.0
GRPEL1	12474	4.454	0.149	0.033	0.590093307761	0.0
PLAUR	1721	4.449	0.319	0.072	0.613978455904	0.0
ZNF358	16667	4.448	0.141	0.032	0.502013136459	0.0
MRGPRF	4276	4.446	0.146	0.033	0.587219655806	0.0
NCF4	14364	4.444	0.244	0.055	0.609488843587	0.0
WBSCR17	16941	4.442	0.211	0.048	0.601283320346	0.0
RAPH1	5309	4.442	0.194	0.044	0.637180716698	0.0
RALGPS2	4096	4.431	0.185	0.042	0.58500856458	0.0
BCL11A	19446	4.431	0.196	0.044	0.551191762866	0.0
H2AFJ	3166	4.431	0.14	0.032	0.571385059247	0.0
LOC401233	2600	4.43	0.225	0.051	0.578867438587	0.0
SNORD78	13757	4.43	0.35	0.079	0.64688993458	0.0
ITGB1BP1	4249	4.426	0.148	0.034	0.590190836542	0.0
PYGO1	8287	4.425	0.157	0.036	0.576181638086	0.0
FAM160A1	10556	4.424	0.219	0.049	0.606063676099	0.0
TMEM87B	12072	4.421	0.172	0.039	0.635368784553	0.0
PPP1R1A	13441	4.421	0.266	0.06	0.577524300591	0.0
PHF17	11065	4.417	0.146	0.033	0.57998776641	0.0
RPS6KA1	6033	4.407	0.168	0.038	0.602134693021	0.0
ANXA2	12957	4.406	0.242	0.055	0.638277746485	0.0
SNORD49A	9598	4.405	0.236	0.054	0.647858467506	0.0
CA2	8678	4.404	0.159	0.036	0.646037240931	0.0
APOD	3462	4.403	0.232	0.053	0.550677710955	0.0
METTL1	13235	4.403	0.183	0.042	0.655341152797	0.0
PRDM16	1961	4.4	0.18	0.041	0.574166737953	0.0
NOD2	13900	4.399	0.147	0.033	0.584124326051	0.0
CXorf26	14524	4.397	0.163	0.037	0.619085716742	0.0
HADHA	12042	4.395	0.151	0.034	0.592765606831	0.0
SPOP	11265	4.395	0.161	0.037	0.616723103683	0.0
PTPN5	11605	4.394	0.249	0.057	0.612250985384	0.0
SYT7	2545	4.39	0.162	0.037	0.588904062626	0.0
ERG	7390	4.39	0.146	0.033	0.610205197343	0.0
SRP19	14326	4.387	0.158	0.036	0.618680015394	0.0
OSTC	13191	4.386	0.184	0.042	0.653424392118	0.0
CHIC2	7219	4.385	0.171	0.039	0.659742354157	0.0
ANXA2P2	14532	4.384	0.218	0.05	0.658180547847	0.0
ABRA	14476	4.382	0.415	0.095	0.646333904935	0.0
MRPL36	11189	4.381	0.15	0.034	0.58682401588	0.0
NPM3	18214	4.38	0.152	0.035	0.616147154359	0.0
HRH2	1030	4.372	0.225	0.052	0.656238014782	0.0
BAK1	1235	4.371	0.137	0.031	0.581206672116	0.0
KCNQ1	18368	4.366	0.15	0.034	0.54694533745	0.0
USP2	20050	4.363	0.188	0.043	0.573241295342	0.0
IGSF11	6555	4.362	0.154	0.035	0.623336031352	0.0
CRLS1	10701	4.362	0.139	0.032	0.558325399851	0.0
CNN2	10297	4.361	0.163	0.037	0.540006036123	0.0
MUSTN1	17298	4.352	0.333	0.077	0.623586289055	0.0
ADH1B	10230	4.347	0.499	0.115	0.591073177935	0.0
TGFB1I1	11891	4.346	0.178	0.041	0.655203812755	0.0
SNORD52	14294	4.339	0.184	0.042	0.637616712244	0.0
SHC1	2809	4.336	0.153	0.035	0.590179748689	0.0
RCC2	10846	4.333	0.144	0.033	0.631288800972	0.0
TNFRSF11A	20103	4.332	0.147	0.034	0.586337477343	0.0
CHCHD1	8474	4.33	0.139	0.032	0.594677842707	0.0
SPATA13	4436	4.33	0.142	0.033	0.61342339857	0.0
HIST1H3A	1975	4.326	0.162	0.038	0.624907839782	0.0
GRAMD3	12111	4.324	0.142	0.033	0.612656559028	0.0
TRIM16L	16999	4.323	0.224	0.052	0.577784466143	0.0
RAD9B	1460	4.321	0.355	0.082	0.600879644938	0.0
ADAP2	5151	4.321	0.194	0.045	0.619937870577	0.0
SLC43A1	13365	4.321	0.159	0.037	0.538381398154	0.0
SPI1	18425	4.319	0.19	0.044	0.611963935998	0.0
TMEM150B	14061	4.318	0.146	0.034	0.601618389709	0.0
CCNE1	5060	4.317	0.15	0.035	0.522802516413	0.0
AURKA	3928	4.312	0.198	0.046	0.620000556614	0.0
STBD1	18653	4.311	0.208	0.048	0.621314000576	0.0
C1R	3092	4.309	0.281	0.065	0.593328243121	0.0
RAP1GDS1	18963	4.304	0.148	0.034	0.654321487716	0.0
LAIR1	16458	4.303	0.268	0.062	0.633664708627	0.0
NLRC4	18484	4.303	0.173	0.04	0.600541672002	0.0
FANCI	7629	4.299	0.151	0.035	0.566686368658	0.0
C12orf24	10059	4.288	0.196	0.046	0.646365725063	0.0
RPP40	4233	4.286	0.172	0.04	0.61930909064	0.0
IRS2	7659	4.284	0.233	0.054	0.635148816254	0.0
SNORA19	13976	4.284	0.186	0.043	0.633690937279	0.0
C1orf116	3630	4.281	0.138	0.032	0.608347252474	0.0
TM4SF1	14784	4.28	0.164	0.038	0.647159780102	0.0
ANXA2P1	14530	4.28	0.161	0.038	0.654110470024	0.0
MXD4	10099	4.279	0.135	0.032	0.537019783828	0.0
FASN	15636	4.276	0.42	0.098	0.641354735319	0.0
WWC1	14085	4.27	0.181	0.042	0.593003983701	0.0
FYTTD1	13183	4.27	0.141	0.033	0.606760309979	0.0
SCFD2	5908	4.268	0.144	0.034	0.601626072354	0.0
RAB4A	3979	4.266	0.145	0.034	0.619493517937	0.0
AZGP1	6522	4.266	0.333	0.078	0.622775651898	0.0
DLG5	12114	4.262	0.144	0.034	0.585331811866	0.0
CCDC68	20587	4.261	0.227	0.053	0.596665103099	0.0
TM2D2	6526	4.26	0.143	0.034	0.646593132209	0.0
OBFC2A	2553	4.255	0.288	0.068	0.642958566914	0.0
TRMT61B	17918	4.254	0.161	0.038	0.570053994732	0.0
KDELR2	19299	4.252	0.149	0.035	0.643076132136	0.0
HRCT1	9460	4.251	0.187	0.044	0.600208289626	0.0
CBFB	7953	4.251	0.193	0.046	0.597933618931	0.0
PPM1E	5247	4.244	0.21	0.05	0.530219878605	0.0
C5orf27	8343	4.238	0.143	0.034	0.599503750462	0.0
ACOT7	4027	4.236	0.131	0.031	0.609529981302	0.0
NTAN1	12722	4.234	0.19	0.045	0.648401367768	0.0
FAM131A	12727	4.23	0.131	0.031	0.575169209754	0.0
TXNDC12	18229	4.229	0.14	0.033	0.636035128584	0.0
SYTL4	3699	4.227	0.154	0.036	0.553795433984	0.0
EML3	10262	4.224	0.148	0.035	0.609639029976	0.0
BAIAP2	14822	4.221	0.167	0.04	0.57157993533	0.0
SNORD4B	12720	4.217	0.204	0.048	0.647418146879	0.0
CCDC99	2294	4.216	0.166	0.039	0.685137467995	0.0
PLOD2	8339	4.213	0.217	0.051	0.664681965788	0.0
WISP1	16791	4.209	0.193	0.046	0.646689397332	0.0
STOML2	2854	4.207	0.126	0.03	0.546327542117	0.0
AMPD2	16227	4.206	0.157	0.037	0.579716239034	0.0
SLC25A32	15638	4.204	0.145	0.034	0.636205678384	0.0
ARF6	6073	4.2	0.139	0.033	0.630997777557	0.0
C2orf88	5216	4.197	0.135	0.032	0.600199289517	0.0
PDPN	7865	4.196	0.215	0.051	0.637850897304	0.0
MAP1LC3A	4752	4.196	0.152	0.036	0.551618392018	0.0
PRSS45	15533	4.194	0.201	0.048	0.612185430746	0.0
C8orf79	13329	4.193	0.147	0.035	0.602087477939	0.0
MKKS	12456	4.186	0.146	0.035	0.604335821515	0.0
LMO4	12311	4.186	0.144	0.035	0.662859820669	0.0
LRSAM1	12851	4.186	0.134	0.032	0.521106602548	0.0
CASZ1	17665	4.186	0.164	0.039	0.599840843588	0.0
CHD1L	1575	4.179	0.158	0.038	0.66761526262	0.0
RP2	951	4.177	0.177	0.042	0.650682904638	0.0
ZNF131	7892	4.174	0.145	0.035	0.696861387143	0.0
SESN2	15907	4.169	0.205	0.049	0.635672908086	0.0
ADRB2	15857	4.166	0.134	0.032	0.637554064119	0.0
GNG12	3697	4.164	0.181	0.043	0.696295195028	0.0
FAM179A	16955	4.162	0.327	0.078	0.585044806807	0.0
ZBTB2	18854	4.161	0.131	0.032	0.638892353692	0.0
PSMD8	18460	4.147	0.126	0.03	0.5584105475	0.0
CORO1C	9245	4.145	0.171	0.041	0.696350533435	0.0
GPR84	12882	4.142	0.139	0.033	0.615250994085	0.0
C3orf52	1949	4.14	0.329	0.08	0.684916470489	0.0
HIST1H2BK	14457	4.139	0.233	0.056	0.70275213732	0.0
KIAA1217	11715	4.136	0.143	0.035	0.51251007642	0.0
HAVCR2	16680	4.136	0.232	0.056	0.64183241501	0.0
PDE11A	2633	4.133	0.247	0.06	0.598815266036	0.0
SNORD38B	14464	4.132	0.22	0.053	0.671357009694	0.0
AQP4	18950	4.131	0.484	0.117	0.627608024184	0.0
FZD8	6991	4.129	0.174	0.042	0.642905339921	0.0
TDRD9	6844	4.128	0.143	0.035	0.629438052025	0.0
UST	13261	4.127	0.196	0.048	0.637176379832	0.0
ZBTB16	5142	4.126	0.287	0.07	0.601411555637	0.0
RAP1GAP2	6718	4.125	0.169	0.041	0.616038062014	0.0
PGF	8624	4.123	0.151	0.037	0.591042127009	0.0
ABCD1	18024	4.12	0.143	0.035	0.557691282673	0.0
CPD	4665	4.119	0.147	0.036	0.593414398538	0.0
AATF	15069	4.118	0.142	0.035	0.604328872909	0.0
VDR	13081	4.118	0.161	0.039	0.609435724679	0.0
TET3	13905	4.116	0.185	0.045	0.653311513003	0.0
C2orf7	11015	4.111	0.146	0.035	0.598903133412	0.0
ADM	16896	4.105	0.266	0.065	0.599573588979	0.0
EEF1A2	12279	4.1	0.171	0.042	0.607764975502	0.0
MSN	10794	4.095	0.177	0.043	0.669699893073	0.0
ITPKC	10034	4.095	0.202	0.049	0.622021962423	0.0
RNF130	5304	4.095	0.139	0.034	0.62499874783	0.0
SERINC2	16151	4.094	0.187	0.046	0.591897643399	0.0
ZNF703	1002	4.093	0.135	0.033	0.542917186408	0.0
PARD6A	2798	4.092	0.15	0.037	0.60356324907	0.0
PNMT	8690	4.091	0.152	0.037	0.602708413649	0.0
DOCK9	12254	4.09	0.168	0.041	0.622267420431	0.0
C8orf49	2274	4.08	0.208	0.051	0.595837888085	0.0
RPL23P8	6016	4.078	0.159	0.039	0.606460018184	0.0
NDUFB10	17940	4.077	0.147	0.036	0.579917598865	0.0
TFEC	8214	4.074	0.23	0.056	0.637292391353	0.0
MPZL1	4506	4.073	0.138	0.034	0.645358065007	0.0
ACER3	18497	4.073	0.161	0.039	0.639523630364	0.0
EZR	4639	4.071	0.126	0.031	0.555628856245	0.0
ARHGAP23	6694	4.071	0.151	0.037	0.595777441222	0.0
CYP19A1	5432	4.07	0.144	0.035	0.655974328892	0.0
GLRX5	19224	4.07	0.136	0.033	0.570912100397	0.0
PIK3AP1	8554	4.065	0.197	0.049	0.633490642629	0.0
MAPK7	15039	4.059	0.13	0.032	0.626489676443	0.0
SMAD6	1015	4.058	0.175	0.043	0.592223734489	0.0
C1orf21	12197	4.056	0.13	0.032	0.549029984777	0.0
SAP30	2567	4.056	0.142	0.035	0.613300816482	0.0
KYNU	4245	4.055	0.253	0.062	0.631193097299	0.0
TMEM164	12583	4.054	0.159	0.039	0.616862522613	0.0
CABP1	3507	4.053	0.135	0.033	0.582173885107	0.0
ATOH8	9533	4.046	0.178	0.044	0.599916142118	0.0
RALGAPA2	11712	4.045	0.139	0.034	0.631819104879	0.0
CHEK1	11582	4.038	0.143	0.036	0.611722165515	0.0
BMP8A	11503	4.037	0.211	0.052	0.652310482596	0.0
C4A	14611	4.035	0.277	0.069	0.590243194026	0.0
CDA	20341	4.034	0.201	0.05	0.654130628511	0.0
DNA2	19157	4.034	0.16	0.04	0.571139169411	0.0
SNORA59B	15952	4.033	0.16	0.04	0.625060511513	0.0
SIGLEC14	8741	4.031	0.142	0.035	0.652118408362	0.0
SLC7A2	6065	4.03	0.236	0.059	0.67452336595	0.0
HPR	16647	4.03	0.306	0.076	0.543309532484	0.0
ZC3H11A	19878	4.028	0.133	0.033	0.629476395721	0.0
POLR3D	16375	4.028	0.147	0.036	0.649192988885	0.0
PAPPAS	12463	4.025	0.148	0.037	0.669777787329	0.0
ISOC2	8433	4.022	0.125	0.031	0.599456694146	0.0
LHX6	9270	4.021	0.186	0.046	0.618645638659	0.0
KGFLP2	1077	4.019	0.153	0.038	0.651903859517	0.0
SLC30A7	10253	4.018	0.164	0.041	0.675365669016	0.0
BAG3	6674	4.017	0.163	0.041	0.6401605728	0.0
PCDH20	1540	4.015	0.367	0.091	0.74689550636	0.0
MRPL34	11191	4.015	0.159	0.04	0.570070059694	0.0
C13orf27	17134	4.008	0.146	0.036	0.615117361293	0.0
LPAR5	1625	4.007	0.149	0.037	0.57955379922	0.0
OPLAH	20385	4.005	0.144	0.036	0.582375743498	0.0
MRPL4	6645	4.005	0.121	0.03	0.573495463837	0.0
MRPL12	11897	4.005	0.143	0.036	0.58367600595	0.0
S100A12	19238	4.003	0.45	0.112	0.639104110894	0.0
ABCB1	16708	4.001	0.222	0.055	0.691283916327	0.0
ZSWIM6	11028	4.0	0.128	0.032	0.60509459337	0.0
HIST1H1A	12733	3.998	0.168	0.042	0.625981537125	0.0
CHST3	987	3.997	0.172	0.043	0.634687717617	0.0
ESRRG	10518	3.996	0.183	0.046	0.622918206547	0.0
MFAP3	7770	3.995	0.134	0.034	0.647098510055	0.0
PUS1	12884	3.995	0.133	0.033	0.666522587781	0.0
XYLT1	15432	3.989	0.201	0.05	0.683015248045	0.0
AVPI1	1711	3.988	0.144	0.036	0.613707875211	0.0
MAP1B	2877	3.986	0.181	0.045	0.625645864145	0.0
CORO1A	9246	3.985	0.231	0.058	0.639424047548	0.0
CBX4	15010	3.984	0.131	0.033	0.540623158279	0.0
KBTBD5	9399	3.981	0.202	0.051	0.6828671475	0.0
KLF9	17325	3.98	0.169	0.042	0.592951892591	0.0
CD55	15677	3.973	0.133	0.033	0.608717699606	0.0
HYAL1	14284	3.97	0.166	0.042	0.56464597513	0.0
CACNA1C	11488	3.968	0.168	0.042	0.615212541009	0.0
NCEH1	20148	3.968	0.172	0.043	0.610468495347	0.0
INPP1	8374	3.966	0.146	0.037	0.652126735723	0.0
APOB	3464	3.965	0.344	0.087	0.604589114414	0.0
C1orf163	8478	3.964	0.149	0.038	0.651492829841	0.0
C18orf21	9182	3.958	0.13	0.033	0.613032397826	0.0
CYP4X1	8432	3.957	0.256	0.065	0.577664060006	0.0
RPL35	7108	3.954	0.126	0.032	0.640183787298	0.0
SYPL2	1203	3.953	0.169	0.043	0.610490917862	0.0
CBLB	6135	3.953	0.147	0.037	0.550961503512	0.0
TBC1D16	18145	3.951	0.126	0.032	0.595490861762	0.0
FANCF	7619	3.951	0.141	0.036	0.671088096958	0.0
SNRPC	3346	3.949	0.129	0.033	0.5582583964	0.0
PLXNA2	20343	3.948	0.182	0.046	0.68342319144	0.0
CD300E	11235	3.945	0.148	0.038	0.672927747597	0.0
RPL21P44	13548	3.943	0.14	0.036	0.650620944067	0.0
DARC	11551	3.941	0.229	0.058	0.66567529345	0.0
RNF152	2340	3.936	0.165	0.042	0.626471381923	0.0
POLR2J	6947	3.936	0.122	0.031	0.639803136737	0.0
DSE	12229	3.935	0.179	0.045	0.631433213151	0.0
TAF5L	16137	3.931	0.131	0.033	0.639242918088	0.0
TMED9	15633	3.93	0.145	0.037	0.677861444015	0.0
ZNF542	17310	3.926	0.163	0.042	0.640885536312	0.0
RIOK1	17037	3.924	0.135	0.034	0.675864145542	0.0
ANKRD37	7303	3.923	0.159	0.041	0.63187415461	0.0
PTPN18	1523	3.921	0.143	0.036	0.618469005798	0.0
AIFM2	11937	3.921	0.127	0.032	0.625837389893	0.0
VAMP4	8977	3.919	0.125	0.032	0.620753560036	0.0
SLC7A11	17881	3.915	0.256	0.065	0.731607819974	0.0
TOMM40L	10707	3.915	0.151	0.038	0.594057328546	0.0
C6orf115	7202	3.915	0.175	0.045	0.645045530744	0.0
TMEM167A	17907	3.911	0.123	0.032	0.679910008115	0.0
ADAMTS1	16206	3.91	0.286	0.073	0.659536380102	0.0
GPT	4341	3.908	0.139	0.036	0.584746003622	0.0
TLR8	8718	3.902	0.172	0.044	0.624068850033	0.0
HSP90AA4P	16224	3.899	0.132	0.034	0.641111285809	0.0
DIAPH1	3601	3.898	0.187	0.048	0.676392735939	0.0
RG9MTD1	11506	3.896	0.137	0.035	0.615519872834	0.0
SERPINA1	13265	3.893	0.293	0.075	0.649030189905	0.0
MANSC1	2590	3.886	0.126	0.033	0.630576508118	0.0
HAMP	1154	3.886	0.22	0.057	0.679626406759	0.0
CDCA2	11103	3.886	0.169	0.043	0.672308236767	0.0
IMPDH2	18505	3.885	0.142	0.037	0.640442111354	0.0
VGLL3	4020	3.884	0.279	0.072	0.652229260868	0.0
RPL29	16615	3.883	0.135	0.035	0.642154969815	0.0
C11orf24	11778	3.882	0.171	0.044	0.712568353224	0.0
NR5A2	8203	3.878	0.195	0.05	0.649905889502	0.0
MARS2	8276	3.876	0.141	0.036	0.631628960797	0.0
REXO4	5360	3.872	0.133	0.034	0.627466970355	0.0
SPRYD3	4400	3.87	0.122	0.031	0.604764016011	0.0
CYGB	16786	3.869	0.155	0.04	0.646369286559	0.0
SRL	1683	3.869	0.189	0.049	0.616568730159	0.0
PREB	944	3.864	0.12	0.031	0.571607959344	0.0
TFRC	4084	3.862	0.302	0.078	0.709334286362	0.0
SNTG2	17275	3.861	0.154	0.04	0.678416888284	0.0
ABHD3	6863	3.858	0.143	0.037	0.650253872546	0.0
EIF1AX	1834	3.854	0.184	0.048	0.757847621666	0.0
SIPA1L2	4907	3.853	0.154	0.04	0.65313311716	0.0
RPL7L1	4675	3.85	0.131	0.034	0.668475318317	0.0
STAT6	20308	3.85	0.126	0.033	0.612600855237	0.0
PRRG4	5950	3.849	0.149	0.039	0.61955808693	0.0
TGFB1	8907	3.848	0.182	0.047	0.63902169544	0.0
CYFIP1	1023	3.847	0.122	0.032	0.675802356486	0.0
CA11	6160	3.845	0.128	0.033	0.552474138303	0.0
IGSF21	16577	3.843	0.152	0.04	0.612037115032	0.0
TAGLN2	10272	3.839	0.148	0.039	0.696848508779	0.0
PHACTR4	1339	3.836	0.133	0.035	0.664612928744	0.0
XBP1	10802	3.828	0.142	0.037	0.661600859774	0.0
CNTNAP1	2982	3.824	0.188	0.049	0.619094621099	0.0
FAM83G	18171	3.823	0.149	0.039	0.619651539469	0.0
UGCG	925	3.814	0.208	0.055	0.663985484478	0.0
PTCH1	14052	3.813	0.137	0.036	0.622632912718	0.0
VIT	5026	3.812	0.296	0.078	0.568592101345	0.0
MET	10334	3.811	0.223	0.059	0.676153334326	0.0
WDR43	17091	3.81	0.153	0.04	0.668671103044	0.0
ARL4D	14942	3.81	0.144	0.038	0.643577061966	0.0
RNASE6	17959	3.806	0.237	0.062	0.646573611428	0.0
IPO5	8250	3.805	0.129	0.034	0.688739372529	0.0
FLVCR2	12095	3.804	0.201	0.053	0.652555960242	0.0
FGF5	18054	3.804	0.158	0.041	0.617290964021	0.0
FXYD5	16684	3.8	0.168	0.044	0.698253866984	0.0
PAIP1	2855	3.798	0.12	0.031	0.63796539614	0.0
RBM3	8607	3.796	0.174	0.046	0.656431571791	0.0
FAM131C	12729	3.79	0.141	0.037	0.626641963581	0.0
SLAMF8	8901	3.787	0.281	0.074	0.657862500564	0.0
KTI12	5964	3.784	0.131	0.035	0.668236525645	0.0
WDR19	19108	3.784	0.154	0.041	0.613431491163	0.0
ACPP	7359	3.782	0.138	0.037	0.650325042182	0.0
MCTP2	6383	3.775	0.283	0.075	0.809869336309	0.0
MANF	13538	3.775	0.147	0.039	0.664450101268	0.0
GDF11	8495	3.772	0.125	0.033	0.618239776309	0.0
MYEOV2	9570	3.771	0.119	0.032	0.639760256852	0.0
SERF1B	8456	3.771	0.123	0.033	0.63019752156	0.0
UBE2M	7902	3.77	0.123	0.033	0.627013917078	0.0
GATS	14375	3.766	0.139	0.037	0.53495496293	0.0
SLC4A3	9789	3.766	0.173	0.046	0.608511242795	0.0
BMP7	7462	3.766	0.203	0.054	0.604846069203	0.0
CDKN3	14463	3.765	0.157	0.042	0.624468572621	0.0
TNC	10681	3.765	0.564	0.15	0.736530195474	0.0
HAND1	6015	3.763	0.19	0.051	0.592273385916	0.0
SRPK2	15956	3.763	0.154	0.041	0.673537207118	0.0
RAB27A	6252	3.759	0.178	0.047	0.653115894966	0.0
NUDT16	18895	3.758	0.118	0.032	0.591998006778	0.0
DBNDD2	15938	3.755	0.148	0.039	0.651568065433	0.0
YRDC	16038	3.755	0.144	0.038	0.647019841363	0.0
CORO2B	20258	3.754	0.151	0.04	0.645576650457	0.0
ELOVL5	4900	3.754	0.167	0.045	0.68552855508	0.0
SNORD79	13758	3.754	0.185	0.049	0.697405559238	0.0
YBX1P2	17101	3.744	0.126	0.034	0.670524449344	0.0
GIMAP1	9137	3.741	0.142	0.038	0.641624192817	0.0
SMYD1	5087	3.741	0.269	0.072	0.612680028851	0.0
YIF1B	20464	3.738	0.123	0.033	0.630559137656	0.0
ZMYND8	17248	3.736	0.128	0.034	0.649727019011	0.0
S100A10	19236	3.734	0.173	0.046	0.712005676203	0.0
EIF6	8017	3.732	0.124	0.033	0.659937104964	0.0
EIF4E	19949	3.731	0.144	0.039	0.666896243141	0.0
PGM2L1	15762	3.731	0.139	0.037	0.65666343676	0.0
MSC	10799	3.728	0.239	0.064	0.708805052254	0.0
LPAR3	7669	3.728	0.192	0.051	0.65915245061	0.0
PDLIM4	14620	3.727	0.117	0.031	0.669243624665	0.0
AGTRAP	19402	3.726	0.135	0.036	0.658311735609	0.0
C16orf88	14021	3.719	0.124	0.033	0.651997185865	0.0
GPR183	5920	3.718	0.216	0.058	0.655718987266	0.0
ROBO4	17985	3.718	0.134	0.036	0.604909598182	0.0
LAMC2	14060	3.717	0.241	0.065	0.678929711006	0.0
SNORD75	13756	3.714	0.184	0.049	0.710287188364	0.0
PPARG	17123	3.71	0.198	0.053	0.636218167113	0.0
LYN	8127	3.71	0.203	0.055	0.706187355838	0.0
CD101	12746	3.709	0.123	0.033	0.700566119324	0.0
MUC1	15800	3.706	0.114	0.031	0.645587932429	0.0
BECN1	15262	3.706	0.131	0.035	0.646642043778	0.0
SASH3	2641	3.703	0.115	0.031	0.631455956438	0.0
CHD1	7083	3.702	0.129	0.035	0.671928135235	0.0
RPS24	14118	3.701	0.165	0.045	0.677698457333	0.0
BHMT2	2404	3.701	0.211	0.057	0.647687924809	0.0
MS4A6E	17595	3.698	0.137	0.037	0.642162704136	0.0
GPR157	14737	3.697	0.136	0.037	0.58056384969	0.0
NOTCH1	17215	3.685	0.144	0.039	0.659375319367	0.0
SOX7	20065	3.683	0.119	0.032	0.62087502659	0.0
TMEM177	12428	3.682	0.126	0.034	0.605280579497	0.0
BAI3	10220	3.682	0.132	0.036	0.606170249633	0.0
GLIPR1	4613	3.682	0.262	0.071	0.710247886428	0.0
FAM96A	9821	3.68	0.135	0.037	0.648524578022	0.0
SNORA56	16289	3.679	0.155	0.042	0.645753486422	0.0
RCL1	3142	3.668	0.132	0.036	0.639554708704	0.0
RALB	11141	3.666	0.127	0.035	0.634450791072	0.0
ANTXRL	10549	3.666	0.113	0.031	0.624158769799	0.0
SLC38A1	7169	3.665	0.142	0.039	0.650538542645	0.0
SECTM1	15966	3.664	0.19	0.052	0.677044970947	0.0
SDF2L1	16183	3.664	0.149	0.041	0.666775519776	0.0
UBTD2	12482	3.66	0.122	0.033	0.710639145239	0.0
NUDT9P1	1202	3.655	0.143	0.039	0.668343019786	0.0
ASCC2	17288	3.655	0.148	0.041	0.66669015698	0.0
SNORA71C	20205	3.652	0.127	0.035	0.661333064021	0.0
GATSL3	12814	3.65	0.118	0.032	0.604521260886	0.0
MLXIP	16892	3.65	0.135	0.037	0.625207610208	0.0
ZNF367	3599	3.646	0.115	0.031	0.634815408278	0.0
ND6	20652	3.645	0.233	0.064	0.602228066066	0.0
EFTUD1	4749	3.642	0.146	0.04	0.670402215428	0.0
KIAA0226	16983	3.639	0.146	0.04	0.652043512954	0.0
JUP	9111	3.634	0.159	0.044	0.55876573845	0.0
PIR	9335	3.633	0.125	0.035	0.642352690862	0.0
DKC1	1273	3.633	0.127	0.035	0.692232474663	0.0
TMEM63C	8586	3.631	0.24	0.066	0.624331663851	0.0
YOD1	16278	3.628	0.12	0.033	0.686361497368	0.0
ABHD2	6862	3.622	0.167	0.046	0.661203410253	0.0
ATP6V1F	10106	3.621	0.145	0.04	0.653978571085	0.0
TMEM132B	2249	3.621	0.114	0.031	0.635277720134	0.0
DERL2	15786	3.62	0.115	0.032	0.674075757534	0.0
SPCS3	15350	3.617	0.156	0.043	0.663230698233	0.0
FAM27C	12038	3.617	0.113	0.031	0.617000092237	0.0
ACTG1	17621	3.614	0.151	0.042	0.697600035116	0.0
QTRTD1	5439	3.61	0.15	0.042	0.705445201484	0.0
SSR1	15147	3.61	0.118	0.033	0.713856933609	0.0
IFRD1	12149	3.61	0.178	0.049	0.743928533183	0.0
PLA2G12A	8382	3.61	0.128	0.036	0.589403110875	0.0
KIF1C	15063	3.609	0.13	0.036	0.56606605123	0.0
SNORD73A	14893	3.605	0.167	0.046	0.73554946481	0.0
TCIRG1	15891	3.604	0.136	0.038	0.661350383177	0.0
REP15	6603	3.601	0.145	0.04	0.636307316003	0.0
DCLK1	18011	3.596	0.226	0.063	0.682632485514	0.0
HP	16882	3.594	0.287	0.08	0.628169973293	0.0
SNHG1	10036	3.59	0.14	0.039	0.705059962143	0.0
MED20	16326	3.584	0.113	0.032	0.636435720844	0.0
KLHDC3	17641	3.584	0.142	0.04	0.618242472779	0.0
LBH	9960	3.583	0.186	0.052	0.696585181497	0.0
ACSL5	16745	3.583	0.132	0.037	0.685030546303	0.0
DNMBP	10118	3.582	0.114	0.032	0.682685980976	0.0
C9orf5	9526	3.58	0.114	0.032	0.580977564368	0.0
MAFF	16699	3.576	0.16	0.045	0.711142547451	0.0
UTP18	16253	3.576	0.115	0.032	0.683401590761	0.0
COX17	13646	3.574	0.129	0.036	0.630959631947	0.0
SKAP2	4058	3.573	0.178	0.05	0.692020430047	0.0
RAB17	15038	3.572	0.123	0.034	0.695845657811	0.0
INPP5A	12749	3.57	0.113	0.032	0.620440323442	0.0
MAP3K8	17637	3.57	0.173	0.049	0.681374628759	0.0
ZNF850	1562	3.569	0.149	0.042	0.644538527359	0.0
MRAS	14965	3.567	0.11	0.031	0.621718063762	0.0
SLC16A3	11447	3.566	0.121	0.034	0.679262029522	0.0
ABCC3	18897	3.564	0.151	0.042	0.673275508263	0.0
UCHL3	14139	3.561	0.154	0.043	0.674619949618	0.0
CHSY1	20154	3.559	0.124	0.035	0.696534904203	0.0
TEP1	14890	3.558	0.128	0.036	0.696193599688	0.0
CEACAM1	17428	3.555	0.163	0.046	0.614977752593	0.0
EFNA1	10447	3.554	0.121	0.034	0.635779786921	0.0
SEC61G	8954	3.552	0.132	0.037	0.679194588579	0.0
TNFRSF10B	14281	3.552	0.137	0.038	0.656031948894	0.0
PRKCH	7713	3.552	0.116	0.033	0.675147160185	0.0
DCAF13	9773	3.551	0.116	0.033	0.691995878249	0.0
ETV6	20577	3.548	0.125	0.035	0.716267048198	0.0
ZNF385A	6697	3.547	0.151	0.042	0.68301023094	0.0
PROCR	14328	3.543	0.147	0.041	0.683421297808	0.0
DHRS7B	6150	3.543	0.111	0.031	0.649958396901	0.0
ACSM3	18563	3.538	0.291	0.082	0.601006992626	0.0
CASQ1	3920	3.535	0.289	0.082	0.718710175509	0.0
DHRS7C	6151	3.533	0.435	0.123	0.629267869909	0.0
ITGAM	1004	3.53	0.197	0.056	0.661613743407	0.0
FEM1B	17584	3.527	0.125	0.035	0.673859937975	0.0
SGMS2	5758	3.524	0.217	0.061	0.751941095355	0.0
MICAL1	3130	3.522	0.131	0.037	0.664568859205	0.0
SATB2	11402	3.521	0.122	0.035	0.634729980855	0.0
ENG	954	3.521	0.135	0.038	0.634121621586	0.0
DKK1	19806	3.52	0.28	0.08	0.659589006172	0.0
PLA1A	10614	3.517	0.186	0.053	0.701477471517	0.0
SNORD4A	2826	3.515	0.174	0.05	0.734898516027	0.0
GNAI3	2572	3.514	0.12	0.034	0.662673077796	0.0
SLED1	6106	3.513	0.167	0.048	0.673468538228	0.0
GUCY1A2	9409	3.505	0.117	0.033	0.640514254782	0.0
PLEKHG2	12136	3.503	0.142	0.041	0.674050236099	0.0
DENND3	19492	3.503	0.172	0.049	0.619636707082	0.0
TIFA	8810	3.501	0.175	0.05	0.622407816604	0.0
ALDH1A3	16611	3.501	0.188	0.054	0.712045552739	0.0
RPS21	16701	3.501	0.118	0.034	0.687114870578	0.0
SETD6	2508	3.498	0.116	0.033	0.642201603747	0.0
FRMD3	20519	3.495	0.126	0.036	0.627129576522	0.0
METTL7A	14885	3.492	0.212	0.061	0.631062874643	0.0
DLAT	10055	3.492	0.132	0.038	0.620857887326	0.0
LILRB2	10953	3.491	0.195	0.056	0.690713307894	0.0
POLE2	20280	3.491	0.117	0.034	0.677707542072	0.0
LOC100287948	13834	3.487	0.14	0.04	0.624643245319	0.0
PDIA4	1198	3.485	0.194	0.056	0.717707289446	0.0
SAA2	11248	3.483	0.188	0.054	0.682797139406	0.0
MS4A6A	17593	3.483	0.243	0.07	0.673703595326	0.0
ETHE1	1960	3.479	0.108	0.031	0.627563043139	0.0
CDCP1	13927	3.478	0.13	0.038	0.674655221091	0.0
TFCP2L1	15425	3.477	0.108	0.031	0.624893943689	0.0
PDGFB	10825	3.477	0.129	0.037	0.635096794904	0.0
B4GALT6	7842	3.476	0.167	0.048	0.658576229371	0.0
TNFAIP8L3	10720	3.476	0.17	0.049	0.698932588129	0.0
PDIA5	10665	3.475	0.14	0.04	0.71435350837	0.0
GLB1L2	9518	3.473	0.115	0.033	0.687232481306	0.0
KCTD15	18390	3.47	0.111	0.032	0.661176312452	0.0
RCAN1	8373	3.469	0.164	0.047	0.737812228979	0.0
TMEM149	1359	3.468	0.114	0.033	0.615645325887	0.0
TNFRSF1B	5426	3.466	0.134	0.039	0.668039228845	0.0
HIST1H3I	7735	3.466	0.224	0.065	0.685112193972	0.0
GGH	13576	3.465	0.134	0.039	0.678239608101	0.0
GAL	15404	3.465	0.126	0.036	0.624166846575	0.0
SIX2	1169	3.465	0.113	0.033	0.66219823196	0.0
C6orf145	7551	3.461	0.188	0.054	0.741349636443	0.0
TRIM14	1938	3.458	0.153	0.044	0.652184736068	0.0
SEC61B	9013	3.457	0.121	0.035	0.716896826144	0.0
RRP12	2307	3.454	0.209	0.06	0.675694675394	0.0
DCAF4	16357	3.454	0.123	0.036	0.69923188948	0.0
SEPT4	10175	3.453	0.133	0.038	0.58316210631	0.0
PSME2	10210	3.452	0.119	0.034	0.626746467863	0.0
MCTP1	6382	3.45	0.185	0.054	0.688483701353	0.0
LIMK1	18439	3.45	0.111	0.032	0.665096977045	0.0
GIMAP6	9135	3.449	0.116	0.034	0.677904184462	0.0
UCK2	2279	3.448	0.195	0.057	0.722080076601	0.0
TXNDC9	16373	3.444	0.112	0.033	0.687090350962	0.0
PAPD7	4104	3.443	0.106	0.031	0.642848698215	0.0
SHROOM4	15917	3.443	0.115	0.033	0.69693554784	0.0
ZNF354A	14099	3.441	0.111	0.032	0.688904777874	0.0
LOC100508181	6525	3.441	0.133	0.039	0.696650664793	0.0
ADCK1	17573	3.44	0.117	0.034	0.627239111032	0.0
IPPK	4878	3.439	0.108	0.031	0.67399001019	0.0
FMNL2	18934	3.439	0.166	0.048	0.706062331963	0.0
GABBR2	14593	3.437	0.132	0.038	0.602533054879	0.0
TRIT1	5187	3.436	0.105	0.031	0.61986056419	0.0
HSPA12A	14392	3.435	0.11	0.032	0.66169925149	0.0
PPM1L	11571	3.435	0.15	0.044	0.559485943591	0.0
ALS2CL	8713	3.431	0.115	0.033	0.616597654829	0.0
INTS7	20092	3.43	0.111	0.032	0.698983371463	0.0
TMEM39A	13263	3.429	0.139	0.041	0.70958506748	0.0
HDHD3	2075	3.425	0.116	0.034	0.601366814115	0.0
TARSL2	6820	3.423	0.11	0.032	0.65393886686	0.0
MT1H	8409	3.421	0.148	0.043	0.664538297888	0.0
PRELID2	14164	3.421	0.222	0.065	0.670565921377	0.0
SNORD42A	2807	3.419	0.12	0.035	0.733661767787	0.0
RGS9BP	3360	3.416	0.142	0.042	0.626255820908	0.0
STRADB	6271	3.416	0.154	0.045	0.631055136328	0.0
LY96	9980	3.414	0.29	0.085	0.724292266674	0.0
PYGL	13036	3.408	0.219	0.064	0.69222845326	0.0
MIR24-2	11647	3.406	0.159	0.047	0.693144216521	0.0
MLEC	10243	3.406	0.109	0.032	0.598670475564	0.0
L1CAM	5437	3.406	0.121	0.035	0.745345440422	0.0
LOC100125871	20198	3.406	0.125	0.037	0.681963335311	0.0
SMG5	12110	3.403	0.104	0.031	0.611556397854	0.0
ITGB1BP3	1396	3.403	0.234	0.069	0.729018334779	0.0
MLKL	4289	3.402	0.14	0.041	0.699215096981	0.0
FLJ42289	16496	3.402	0.113	0.033	0.661336665839	0.0
PELO	7481	3.399	0.111	0.033	0.68816188689	0.0
KRT8	2934	3.397	0.158	0.047	0.579396580276	0.0
ZBTB8OS	18808	3.397	0.113	0.033	0.640726477131	0.0
CTNNAL1	18491	3.396	0.122	0.036	0.667937658209	0.0
STK10	19516	3.393	0.122	0.036	0.675220858474	0.0
CENPO	18605	3.392	0.11	0.032	0.685752830055	0.0
FAIM2	4856	3.383	0.291	0.086	0.684636349532	0.0
ATL3	9221	3.382	0.131	0.039	0.696826190015	0.0
SLC22A4	12531	3.37	0.165	0.049	0.724744834972	0.0
SNORD37	12394	3.369	0.108	0.032	0.666655368085	0.0
TMEFF1	7972	3.368	0.119	0.035	0.704027881546	0.0
CAMK1	874	3.368	0.105	0.031	0.692117596119	0.0
ST14	19309	3.368	0.158	0.047	0.679422218044	0.0
C13orf36	5228	3.366	0.163	0.049	0.606706113129	0.0
GCA	16185	3.363	0.185	0.055	0.689076625787	0.0
C15orf28	1285	3.361	0.129	0.038	0.72051807025	0.0
RNF125	11939	3.36	0.208	0.062	0.634595646023	0.0
OSR1	1261	3.359	0.172	0.051	0.697521644034	0.0
PLEKHB2	10268	3.358	0.126	0.038	0.706924609072	0.0
FAM13B	20221	3.357	0.116	0.035	0.728388199119	0.0
GPR146	4502	3.354	0.161	0.048	0.611446401926	0.0
C22orf9	14951	3.353	0.128	0.038	0.682300754503	0.0
LOC100287290	10271	3.352	0.126	0.038	0.626842536625	0.0
TUBA1B	5686	3.348	0.104	0.031	0.670904361346	0.0
GTPBP4	4279	3.348	0.12	0.036	0.714780100583	0.0
PHKA2	2894	3.346	0.138	0.041	0.616827011855	0.0
FGF10	9497	3.346	0.182	0.054	0.640036351537	0.0
PDP2	7888	3.34	0.138	0.041	0.64637509584	0.0
ERLIN1	4778	3.34	0.133	0.04	0.701846076013	0.0
SLC17A5	20305	3.339	0.113	0.034	0.703565540877	0.0
FAR2	6186	3.338	0.147	0.044	0.722884165404	0.0
C14orf142	9298	3.335	0.131	0.039	0.663938328068	0.0
HYAL2	14283	3.331	0.132	0.04	0.719480364419	0.0
C8orf59	11168	3.329	0.107	0.032	0.656289761163	0.0
POP1	16175	3.328	0.112	0.034	0.738677663433	0.0
AKR1C3	10103	3.327	0.192	0.058	0.724461523958	0.0
HCN4	7199	3.325	0.142	0.043	0.663502881189	0.0
MST4	8479	3.323	0.142	0.043	0.734601430818	0.0
BEND3	19705	3.322	0.107	0.032	0.71832450585	0.0
FPR2	2814	3.321	0.169	0.051	0.712396449383	0.012
ZC3H12C	9556	3.319	0.101	0.031	0.652618642109	0.012
C13orf15	5913	3.315	0.179	0.054	0.659045565535	0.012
OR2AE1	11822	3.312	0.124	0.037	0.664840327053	0.012
GNPDA2	9930	3.309	0.126	0.038	0.697848423875	0.012
SRPX2	6415	3.308	0.207	0.063	0.730843963744	0.012
SLC38A8	7175	3.305	0.12	0.036	0.625405034402	0.012
UBE2MP1	20372	3.303	0.118	0.036	0.660715210445	0.012
[truncated: 1,089 more rows]
