# Supplementary material for: Pathologic gene network rewiring implicates PPP1R3A as a central regulator in pressure overload heart failure
Source: Nat Commun. 2019 Jun 24;10:2760. doi: 10.1038/s41467-019-10591-5 (PMC6591478; doi:10.1038/s41467-019-10591-5)
Supplement: Supplementary file 6 — Supplementary Data 4 [file 41467_2019_10591_MOESM6_ESM.txt]

Gene_ID	Gene_Name	Score_d	Numerator_r	Denominator_s_s0	Fold_Change	q_value
FREM1	12511	-17.355	-0.953	0.055	4.31182936182	0.0
SMOC2	7641	-16.803	-1.122	0.067	4.1154893464	0.0
HMGN2	4724	-16.18	-0.621	0.038	4.29277117415	0.0
MNS1	8050	-16.092	-0.967	0.06	4.05650768723	0.0
LUM	18680	-15.682	-1.189	0.076	4.02824035909	0.0
ECM2	6743	-15.022	-0.887	0.059	3.83954481911	0.0
FNDC1	9180	-14.96	-0.995	0.067	3.78062450296	0.0
PTN	11875	-14.861	-0.968	0.065	3.77215638051	0.0
SFRP4	11502	-14.595	-1.67	0.114	3.69824495039	0.0
PDE5A	16648	-14.538	-0.907	0.062	3.76047523149	0.0
ASPN	14361	-14.464	-1.628	0.113	3.73405319832	0.0
ITIH5	19991	-14.367	-0.751	0.052	3.71135922132	0.0
OGN	9092	-14.272	-1.283	0.09	3.68103827227	0.0
MATN2	2729	-14.026	-0.818	0.058	3.61504255327	0.0
FRZB	17738	-13.991	-1.219	0.087	3.64511219845	0.0
ZMAT1	4199	-13.793	-0.658	0.048	3.98441955963	0.0
KCNN3	14221	-13.741	-0.661	0.048	3.86241779899	0.0
ISLR	13065	-13.74	-0.779	0.057	3.71913842856	0.0
HTRA1	18421	-13.684	-0.534	0.039	3.60874014883	0.0
SDSL	12533	-13.602	-0.659	0.048	3.57472435404	0.0
SCN2B	17575	-13.419	-0.807	0.06	3.63194402132	0.0
C1QTNF7	13259	-13.31	-0.591	0.044	3.59136796712	0.0
NRK	17603	-13.308	-0.905	0.068	3.62402482993	0.0
AP3M2	6860	-13.245	-0.469	0.035	3.78453011345	0.0
SCUBE2	9139	-13.121	-0.78	0.059	3.42644701832	0.0
TLL2	17179	-13.04	-0.906	0.069	3.39660363346	0.0
SLC16A9	11440	-12.944	-0.768	0.059	3.46220023806	0.0
BTN3A1	12445	-12.899	-0.621	0.048	3.50344783044	0.0
IFI44L	13529	-12.747	-1.017	0.08	3.30865542706	0.0
GLT8D2	4258	-12.718	-0.741	0.058	3.41181503365	0.0
KAL1	18238	-12.633	-0.696	0.055	3.4016371171	0.0
TTC3	1945	-12.475	-0.36	0.029	3.60784497413	0.0
APBB3	14529	-12.409	-0.469	0.038	3.45156936086	0.0
HLTF	2912	-12.35	-0.5	0.04	3.34427156146	0.0
LTBP4	17045	-12.171	-0.518	0.043	3.22748559053	0.0
MME	7373	-12.107	-0.939	0.078	3.08650503903	0.0
CCND1	14564	-12.032	-0.449	0.037	3.34076457192	0.0
ARHGAP1	6614	-12.028	-0.429	0.036	3.31142992985	0.0
TTC18	11538	-11.973	-0.437	0.036	3.40865098154	0.0
MMP16	13422	-11.952	-0.576	0.048	3.2532634012	0.0
CREB5	1128	-11.937	-0.663	0.056	3.5181657449	0.0
PLEKHH2	11176	-11.935	-0.818	0.069	3.12661636183	0.0
C16orf89	14020	-11.931	-0.656	0.055	3.25086237624	0.0
COL14A1	7606	-11.885	-1.087	0.091	3.1376916322	0.0
MFAP4	13408	-11.824	-0.846	0.072	3.16275092394	0.0
PHLDA1	945	-11.802	-0.955	0.081	3.30659531873	0.0
CCDC113	2240	-11.749	-0.367	0.031	3.24122184334	0.0
ARRDC3	6248	-11.746	-0.67	0.057	3.41037425033	0.0
NT5E	2866	-11.686	-0.683	0.058	3.24710611309	0.0
CRISPLD1	3017	-11.645	-0.842	0.072	3.17807222919	0.0
DZIP3	19243	-11.543	-0.49	0.042	3.2852969646	0.0
MXRA5	7402	-11.528	-1.129	0.098	3.18682701268	0.0
IFIT2	4739	-11.496	-0.587	0.051	3.13414754606	0.0
LPAR4	3566	-11.465	-0.515	0.045	3.2678197309	0.0
INTU	17736	-11.438	-0.347	0.03	3.43257782622	0.0
OLFML1	16879	-11.39	-0.797	0.07	3.08784495858	0.0
GARNL3	13530	-11.286	-0.541	0.048	3.27309840441	0.0
SFRS18	3676	-11.209	-0.3	0.027	3.28056170362	0.0
PGCP	12441	-11.203	-0.409	0.037	3.20546486675	0.0
TTLL3	8092	-11.149	-0.404	0.036	3.01903077539	0.0
NAP1L3	6325	-11.109	-0.889	0.08	3.17426335767	0.0
C1QTNF2	9600	-11.106	-0.508	0.046	3.17117508766	0.0
FGF14	9501	-11.049	-0.646	0.058	3.23307116826	0.0
C11orf65	10386	-10.994	-0.358	0.033	3.22572289452	0.0
ANTXR1	10477	-10.993	-0.559	0.051	3.01166642413	0.0
ZNF483	16907	-10.977	-0.509	0.046	3.03427811272	0.0
XAF1	2517	-10.974	-0.512	0.047	3.05851328816	0.0
ANKRD36B	7484	-10.97	-0.402	0.037	3.14798983186	0.0
CCND2	14566	-10.966	-0.404	0.037	3.02006537117	0.0
SOX6	20064	-10.95	-0.4	0.037	3.24239868172	0.0
GPRASP1	11422	-10.913	-0.457	0.042	3.15205875747	0.0
FAM102A	5704	-10.893	-0.412	0.038	3.10392816215	0.0
PLXDC1	14958	-10.835	-0.545	0.05	2.99675619993	0.0
PLBD1	19858	-10.813	-0.383	0.035	3.06234799806	0.0
PLAGL1	5567	-10.796	-0.414	0.038	3.13678909482	0.0
FZD7	17460	-10.77	-0.554	0.051	2.98567937621	0.0
SFRP1	11698	-10.743	-0.981	0.091	2.68037918781	0.0
LAMA4	14715	-10.741	-0.478	0.045	3.03353272301	0.0
PREX2	20531	-10.733	-0.382	0.036	3.05068192264	0.0
CCRL1	12734	-10.727	-0.619	0.058	3.19129336966	0.0
HIST1H2AK	16931	-10.721	-0.442	0.041	3.08663483229	0.0
FLJ13197	19995	-10.701	-0.373	0.035	3.07246809329	0.0
NAALADL2	18923	-10.67	-0.4	0.037	3.17193055029	0.0
EPHX2	7855	-10.67	-0.593	0.056	2.85938581437	0.0
C5orf56	3404	-10.599	-0.359	0.034	3.00289553087	0.0
SAMD9L	14908	-10.598	-0.581	0.055	3.00185986404	0.0
MYH10	8537	-10.572	-0.482	0.046	2.96572542032	0.0
SLC6A1	9630	-10.566	-0.626	0.059	2.87207097151	0.0
IFIT3	4738	-10.55	-0.526	0.05	2.98031511077	0.0
CTSK	7801	-10.54	-0.741	0.07	2.85768768339	0.0
PLCE1	16534	-10.514	-0.682	0.065	2.82157682605	0.0
FLJ31715	19213	-10.506	-0.415	0.039	2.87993822902	0.0
UBA7	12203	-10.493	-0.43	0.041	2.89358946374	0.0
DDX60	20295	-10.468	-0.461	0.044	3.13972761941	0.0
TMEM71	18384	-10.446	-0.759	0.073	2.85942614889	0.0
DOPEY1	18720	-10.435	-0.303	0.029	3.00722005687	0.0
PI16	3737	-10.424	-0.959	0.092	2.94867922953	0.0
ZNF844	3172	-10.393	-0.446	0.043	3.0323317084	0.0
NTM	14615	-10.393	-0.563	0.054	2.92328906427	0.0
CRYM	2126	-10.381	-0.767	0.074	2.80682427738	0.0
STAMBPL1	2063	-10.359	-0.425	0.041	3.12385903929	0.0
ABCG2	7344	-10.35	-0.612	0.059	3.15832086355	0.0
MDH1B	2378	-10.314	-0.404	0.039	2.93928614218	0.0
HHAT	1854	-10.294	-0.365	0.035	3.06203477196	0.0
LRRC17	10688	-10.275	-0.785	0.076	2.98816768719	0.0
KLHL13	6450	-10.256	-0.567	0.055	2.93826246927	0.0
DPT	1084	-10.242	-0.73	0.071	2.91629129334	0.0
KIAA0141	7778	-10.227	-0.324	0.032	2.8606262975	0.0
ZCCHC5	3394	-10.201	-0.506	0.05	2.86663327674	0.0
PRDM5	11472	-10.168	-0.404	0.04	3.23435717327	0.0
RGS11	20640	-10.159	-0.374	0.037	2.8508311177	0.0
FGF1	18058	-10.149	-0.54	0.053	2.89321554766	0.0
C20orf200	17052	-10.147	-0.533	0.053	2.7504321947	0.0
CPE	4666	-10.143	-0.47	0.046	2.79034625543	0.0
SYTL2	11158	-10.119	-0.389	0.038	2.94875717018	0.0
TRIL	20087	-10.114	-0.504	0.05	2.97514134387	0.0
SPTAN1	19902	-10.11	-0.301	0.03	2.99227464783	0.0
EXT1	15881	-10.087	-0.449	0.045	3.17230767759	0.0
ANKRD29	16830	-10.08	-0.533	0.053	2.72753542216	0.0
PLA2R1	20013	-10.075	-0.463	0.046	2.81740291592	0.0
GPRASP2	11412	-10.047	-0.399	0.04	2.90671110302	0.0
CCDC125	10021	-10.031	-0.332	0.033	2.91081871852	0.0
HERC6	10365	-10.002	-0.529	0.053	2.79405398103	0.0
PAFAH2	14640	-9.98	-0.375	0.038	2.88967620562	0.0
BOC	3116	-9.972	-0.48	0.048	2.74063560517	0.0
AMY1A	18078	-9.964	-0.45	0.045	3.04141960716	0.0
LTBP3	4914	-9.949	-0.342	0.034	2.85900689282	0.0
FBXL2	17983	-9.945	-0.355	0.036	2.91902327109	0.0
CSRNP3	8860	-9.944	-0.452	0.045	2.80139474631	0.0
PRRT2	9224	-9.942	-0.339	0.034	2.76127219128	0.0
FMO4	17666	-9.929	-0.551	0.055	2.73804162731	0.0
BMP4	1874	-9.928	-0.448	0.045	2.85634806143	0.0
EVL	5979	-9.921	-0.289	0.029	2.83922471102	0.0
HBB	3107	-9.902	-1.7	0.172	2.68893132636	0.0
SNCA	17468	-9.891	-0.618	0.062	2.88861604891	0.0
OGDHL	17872	-9.891	-0.553	0.056	2.63123536401	0.0
ACE	4481	-9.879	-0.316	0.032	2.99876106144	0.0
FLJ34690	15655	-9.862	-0.715	0.072	2.89722852896	0.0
XPO4	15853	-9.86	-0.424	0.043	2.86144089132	0.0
ANKRD34C	5255	-9.85	-0.47	0.048	3.0058087613	0.0
GVINP1	15951	-9.832	-0.379	0.039	2.83335678023	0.0
LIPH	17870	-9.83	-0.56	0.057	2.79596975704	0.0
CCL5	12497	-9.827	-0.692	0.07	2.73276284804	0.0
ANKMY2	15131	-9.823	-0.414	0.042	2.84118735364	0.0
SULF1	16796	-9.801	-0.747	0.076	2.83032526394	0.0
MAGED2	1893	-9.764	-0.32	0.033	2.96567703658	0.0
FCER1A	2004	-9.755	-0.396	0.041	2.84148798582	0.0
SLC40A1	3289	-9.724	-0.521	0.054	2.70844179163	0.0
PCCB	13945	-9.709	-0.419	0.043	2.65730542534	0.0
HERC5	10363	-9.688	-0.402	0.042	2.94136166792	0.0
AMT	17614	-9.677	-0.332	0.034	2.74246644173	0.0
AFF3	7863	-9.665	-0.408	0.042	2.71658238492	0.0
COL21A1	13503	-9.664	-0.384	0.04	2.83855609066	0.0
C7orf58	5302	-9.663	-0.377	0.039	3.12181239501	0.0
SSPN	15761	-9.591	-0.396	0.041	3.09364955333	0.0
FAM178A	6812	-9.531	-0.268	0.028	2.87653615032	0.0
BACH2	5995	-9.526	-0.338	0.035	2.92381033199	0.0
ANKRD36	7302	-9.52	-0.374	0.039	2.80643189039	0.0
TRAK1	9876	-9.519	-0.28	0.029	2.76661975179	0.0
GATM	13730	-9.514	-0.76	0.08	2.48881960217	0.0
AMY2B	9274	-9.506	-0.385	0.04	2.96194807959	0.0
NCRNA00174	5120	-9.488	-0.444	0.047	2.59044649188	0.0
NME5	13858	-9.473	-0.446	0.047	2.5890078823	0.0
PLA2G4C	10259	-9.47	-0.414	0.044	2.53227649767	0.0
RORA	5314	-9.47	-0.276	0.029	2.70637416608	0.0
LRRCC1	5754	-9.468	-0.37	0.039	2.77561590237	0.0
DIO2	2261	-9.39	-0.612	0.065	2.6847234821	0.0
PIK3IP1	20237	-9.387	-0.52	0.055	2.58584095474	0.0
ZNF441	15513	-9.381	-0.331	0.035	2.82693507338	0.0
SGCE	18095	-9.37	-0.345	0.037	2.99239787875	0.0
ATP6V1G2	14078	-9.367	-0.432	0.046	2.79714319069	0.0
SESN3	15908	-9.361	-0.532	0.057	2.67502452617	0.0
ABHD11	1076	-9.305	-0.292	0.031	2.7090222736	0.0
NHLRC3	8107	-9.273	-0.322	0.035	2.7499728365	0.0
C13orf40	16819	-9.271	-0.391	0.042	2.73506492534	0.0
RNPC3	4918	-9.245	-0.393	0.043	2.77219325412	0.0
GNA14	2145	-9.217	-0.521	0.057	2.69718597807	0.0
GSTM5	12914	-9.213	-0.714	0.078	2.58507900203	0.0
GABPB2	8284	-9.192	-0.315	0.034	2.93481545201	0.0
ZNF610	6654	-9.191	-0.371	0.04	2.69607618769	0.0
CXCL12	18578	-9.172	-0.464	0.051	2.64857788663	0.0
PODN	1255	-9.172	-0.649	0.071	2.44327046074	0.0
OMD	6580	-9.17	-0.78	0.085	2.58184298217	0.0
MEG3	5946	-9.163	-0.466	0.051	2.50351409701	0.0
STK38L	18326	-9.149	-0.39	0.043	2.78111047398	0.0
C9orf93	7744	-9.128	-0.338	0.037	2.63108698725	0.0
MAPK10	6979	-9.123	-0.604	0.066	2.53527251659	0.0
RABGAP1L	6260	-9.116	-0.436	0.048	2.46406229541	0.0
HAAO	2629	-9.103	-0.284	0.031	2.85305918582	0.0
C7orf41	9293	-9.102	-0.377	0.041	2.69456633495	0.0
IGSF10	15059	-9.088	-0.759	0.084	2.50326508279	0.0
ALDH1A2	16610	-9.086	-0.414	0.046	2.6807751226	0.0
SULT1C4	19109	-9.085	-0.368	0.041	2.60508908427	0.0
ZMYND12	5529	-9.074	-0.346	0.038	2.68473094825	0.0
USP11	8364	-9.059	-0.269	0.03	2.8332087229	0.0
RSAD2	1916	-9.052	-0.545	0.06	2.50051033196	0.0
APLP1	20446	-9.047	-0.41	0.045	2.45688089347	0.0
LOC100130691	3015	-9.037	-0.311	0.034	2.69312671017	0.0
YPEL2	13238	-9.004	-0.344	0.038	2.50816960177	0.0
ZNF780B	1101	-9.0	-0.343	0.038	2.78164772178	0.0
ATP1B2	9975	-8.997	-0.433	0.048	2.50227464585	0.0
GOLIM4	906	-8.984	-0.264	0.029	2.80572390383	0.0
LOC349196	13601	-8.976	-0.427	0.048	2.62014824678	0.0
TSPAN9	15505	-8.972	-0.449	0.05	2.59422335771	0.0
COPZ2	18207	-8.965	-0.32	0.036	2.63355654562	0.0
EVC	12291	-8.961	-0.313	0.035	2.55380098331	0.0
MORN4	9971	-8.956	-0.339	0.038	2.5523121597	0.0
TRUB1	2794	-8.94	-0.409	0.046	2.58721227497	0.0
TSPAN32	5732	-8.937	-0.291	0.033	2.574568939	0.0
LRRC48	2487	-8.919	-0.343	0.038	2.62082819	0.0
GLT25D2	16627	-8.918	-0.412	0.046	2.50885758832	0.0
CYP46A1	4676	-8.917	-0.269	0.03	2.65298519033	0.0
CYP11A1	6493	-8.887	-0.292	0.033	2.57531627557	0.0
EPHA3	9470	-8.884	-0.477	0.054	2.65700491061	0.0
CC2D2A	9507	-8.884	-0.389	0.044	2.55128093974	0.0
PROM1	13681	-8.874	-0.765	0.086	2.37504237961	0.0
TTLL7	4912	-8.859	-0.491	0.055	2.46577719283	0.0
ATG14	12828	-8.854	-0.282	0.032	2.64605312981	0.0
F3	4698	-8.846	-0.489	0.055	2.49829178071	0.0
ICK	18194	-8.834	-0.347	0.039	2.67866985126	0.0
AMOT	14434	-8.829	-0.374	0.042	2.58589959733	0.0
ADAM22	13333	-8.826	-0.281	0.032	2.76441627834	0.0
GPCPD1	16255	-8.792	-0.361	0.041	2.80032897011	0.0
C5orf23	5589	-8.772	-0.762	0.087	2.44559599276	0.0
SEZ6L	7415	-8.771	-0.395	0.045	2.56378996212	0.0
C6orf186	6084	-8.754	-0.481	0.055	2.7649284935	0.0
BBS2	5880	-8.751	-0.391	0.045	2.45098402632	0.0
ZNF546	17306	-8.74	-0.277	0.032	2.63118343739	0.0
PLCB4	9121	-8.733	-0.385	0.044	2.47714074756	0.0
SVEP1	3820	-8.732	-0.601	0.069	2.4944418086	0.0
KIF13A	19808	-8.718	-0.316	0.036	2.66676223072	0.0
PRDM1	20623	-8.697	-0.493	0.057	2.52111414117	0.0
TTC8	1951	-8.688	-0.295	0.034	2.64571335536	0.0
SNCAIP	10107	-8.669	-0.317	0.037	2.6303076105	0.0
SLC25A45	13146	-8.661	-0.255	0.029	2.58051781836	0.0
ITGBL1	2636	-8.653	-0.611	0.071	2.50082576713	0.0
ERI2	5962	-8.64	-0.334	0.039	2.64530887111	0.0
ADAMTSL3	7535	-8.627	-0.346	0.04	2.58356594491	0.0
ANKAR	9585	-8.624	-0.265	0.031	2.72838804422	0.0
RASL11B	12204	-8.621	-0.671	0.078	2.68006041844	0.0
ADD3	17620	-8.608	-0.276	0.032	2.63971856341	0.0
CTSF	7809	-8.601	-0.353	0.041	2.34430329596	0.0
LOC400986	5109	-8.6	-0.318	0.037	2.57700039349	0.0
C10orf57	6313	-8.59	-0.344	0.04	2.71790294974	0.0
TNNT1	14597	-8.551	-0.587	0.069	2.38469480936	0.0
NKG7	7218	-8.545	-0.37	0.043	2.5192999094	0.0
RICTOR	11557	-8.53	-0.316	0.037	2.69816332356	0.0
CDH23	6562	-8.52	-0.396	0.046	2.45041484893	0.0
IPCEF1	14574	-8.512	-0.278	0.033	2.65982797634	0.0
NPR3	1205	-8.511	-0.705	0.083	2.39893855546	0.0
PRMT2	7690	-8.509	-0.267	0.031	2.63276554293	0.0
FBXL20	11308	-8.484	-0.262	0.031	2.4706904287	0.0
RANBP17	15175	-8.48	-0.363	0.043	2.52994903205	0.0
COL24A1	18875	-8.48	-0.277	0.033	2.5548688943	0.0
USP51	6958	-8.461	-0.269	0.032	2.63707337795	0.0
FAM179B	16956	-8.446	-0.243	0.029	2.55423682525	0.0
C21orf34	6574	-8.443	-0.318	0.038	2.67496703141	0.0
AGPAT9	11718	-8.437	-0.453	0.054	2.41741529217	0.0
TMEM144	1353	-8.425	-0.367	0.044	2.56655046019	0.0
EFHC1	1957	-8.424	-0.302	0.036	2.53377221533	0.0
C16orf80	14025	-8.422	-0.282	0.033	2.56524117849	0.0
COL15A1	16102	-8.414	-0.454	0.054	2.5355998012	0.0
ZC3H12B	9555	-8.403	-0.298	0.035	2.70514792133	0.0
DPYSL3	3460	-8.395	-0.492	0.059	2.55527336965	0.0
MLLT3	1161	-8.394	-0.323	0.039	2.42272995728	0.0
TTLL1	8049	-8.384	-0.303	0.036	2.57291056424	0.0
KCNMB2	9364	-8.368	-0.482	0.058	2.41221347373	0.0
OAS1	4334	-8.366	-0.479	0.057	2.36874086483	0.0
SAMD12	15166	-8.359	-0.543	0.065	2.27078512252	0.0
HMGB2	6120	-8.354	-0.32	0.038	2.46144663106	0.0
P2RX6	12036	-8.345	-0.314	0.038	2.45000453129	0.0
HYI	4229	-8.335	-0.241	0.029	2.59193566985	0.0
STON2	13160	-8.332	-0.293	0.035	2.54967076336	0.0
DYNC2LI1	18352	-8.331	-0.249	0.03	2.62476677783	0.0
MX1	4731	-8.33	-0.463	0.056	2.36536877395	0.0
RAD51L1	5745	-8.321	-0.283	0.034	2.51801099919	0.0
TRIM45	4458	-8.319	-0.387	0.046	2.54138560212	0.0
TPCN1	2368	-8.316	-0.435	0.052	2.34327965725	0.0
PCOLCE2	20359	-8.313	-0.413	0.05	2.55322819611	0.0
ENAM	11860	-8.307	-0.642	0.077	2.41010897095	0.0
NMNAT3	13220	-8.298	-0.277	0.033	2.43002973052	0.0
EDA2R	11579	-8.297	-0.577	0.07	2.49683213633	0.0
MEOX2	6691	-8.296	-0.382	0.046	2.43665104428	0.0
GNB3	13844	-8.268	-0.43	0.052	2.407509282	0.0
TMEM232	17769	-8.261	-0.41	0.05	2.50400484261	0.0
ZNF83	12282	-8.254	-0.325	0.039	2.5892076459	0.0
DNALI1	11030	-8.245	-0.346	0.042	2.34359531765	0.0
MDK	14691	-8.233	-0.316	0.038	2.49225886619	0.0
C12orf32	19605	-8.213	-0.279	0.034	2.52329587481	0.0
NR3C1	7572	-8.211	-0.246	0.03	2.84630303208	0.0
CGNL1	8743	-8.207	-0.518	0.063	2.5854888553	0.0
PTCD2	2905	-8.201	-0.311	0.038	2.43056661087	0.0
CD74	6195	-8.196	-0.457	0.056	2.38450384518	0.0
HBA1	2743	-8.175	-1.152	0.141	2.31471749833	0.0
ADC	16893	-8.173	-0.347	0.042	2.48920716748	0.0
MSH2	19086	-8.167	-0.306	0.037	2.47078055984	0.0
C1QTNF3	9601	-8.161	-0.391	0.048	2.50605182713	0.0
ZMYND17	5526	-8.154	-0.615	0.075	2.54337569214	0.0
CRHBP	20231	-8.15	-0.537	0.066	2.59523948097	0.0
BEX1	12323	-8.146	-0.669	0.082	2.28728759925	0.0
ACAD10	8332	-8.141	-0.338	0.042	2.32603393025	0.0
CEP57	7680	-8.134	-0.249	0.031	2.44020454862	0.0
ICA1L	18287	-8.132	-0.286	0.035	2.36732561533	0.0
THNSL1	13225	-8.12	-0.365	0.045	2.44263033511	0.0
EDNRA	16305	-8.118	-0.488	0.06	2.19396151128	0.0
CRY2	2102	-8.117	-0.306	0.038	2.34903584053	0.0
IVD	4463	-8.115	-0.302	0.037	2.27243375218	0.0
HAPLN1	6799	-8.11	-0.823	0.101	2.47783498084	0.0
KIT	5349	-8.107	-0.477	0.059	2.44369242652	0.0
ARMCX2	8986	-8.09	-0.285	0.035	2.46567128329	0.0
C14orf179	17678	-8.088	-0.256	0.032	2.49970069188	0.0
OSBP2	10453	-8.085	-0.325	0.04	2.24861387975	0.0
ZNF14	19760	-8.079	-0.281	0.035	2.505172528	0.0
RGS4	16076	-8.073	-0.697	0.086	2.47720642917	0.0
MXRA8	9830	-8.061	-0.36	0.045	2.4086168658	0.0
NUP62CL	14982	-8.058	-0.247	0.031	2.39644305776	0.0
GPR174	20183	-8.042	-0.421	0.052	2.45764964692	0.0
FAM102B	5703	-8.04	-0.412	0.051	2.58607409122	0.0
STAT4	20310	-8.034	-0.873	0.109	2.13717731502	0.0
ANP32E	15819	-8.032	-0.308	0.038	2.39457777773	0.0
HLA-DPB1	10278	-8.03	-0.502	0.063	2.53145365866	0.0
PHLDB2	3533	-8.03	-0.377	0.047	2.44234402161	0.0
FMOD	17653	-8.029	-0.791	0.098	2.35227153906	0.0
CRBN	11031	-8.029	-0.245	0.031	2.42481815825	0.0
TMEM8B	4776	-8.027	-0.254	0.032	2.38258095525	0.0
SLC4A4	9786	-8.025	-0.349	0.043	2.42656049619	0.0
MYLIP	6859	-8.017	-0.275	0.034	2.36846729524	0.0
MOXD1	9250	-8.017	-0.599	0.075	2.47269631481	0.0
ZBTB37	2876	-7.989	-0.237	0.03	2.44543070156	0.0
CPXM2	3239	-7.978	-0.551	0.069	2.35409154448	0.0
PPP1R3C	12709	-7.966	-0.492	0.062	2.33997399732	0.0
PIWIL4	10081	-7.957	-0.274	0.034	2.49399521937	0.0
OXER1	6927	-7.955	-0.244	0.031	2.53493021271	0.0
SCAMP5	15486	-7.952	-0.322	0.041	2.3208468773	0.0
IFI44	18550	-7.951	-0.429	0.054	2.38850391411	0.0
INMT	5121	-7.932	-0.479	0.06	2.20699526782	0.0
EXOC6B	15439	-7.929	-0.295	0.037	2.39639048876	0.0
BPHL	14509	-7.926	-0.306	0.039	2.35447331749	0.0
TCEA2	1050	-7.926	-0.26	0.033	2.29930458491	0.0
KIAA1107	4787	-7.922	-0.464	0.059	2.27841068146	0.0
ZDHHC15	3366	-7.919	-0.334	0.042	2.60283110306	0.0
MYBL1	10644	-7.914	-0.43	0.054	2.4089593651	0.0
KLRD1	14689	-7.907	-0.373	0.047	2.34398820446	0.0
TNXB	19326	-7.903	-0.372	0.047	2.35406679104	0.0
VPS8	8390	-7.902	-0.345	0.044	2.52226334771	0.0
SSC5D	12525	-7.902	-0.233	0.029	2.425061714	0.0
TLR3	4415	-7.883	-0.38	0.048	2.38598228774	0.0
SNTB1	9242	-7.877	-0.308	0.039	2.44054282707	0.0
BRCA1	4015	-7.876	-0.298	0.038	2.41740883903	0.0
CARNS1	8335	-7.872	-0.26	0.033	2.34267297028	0.0
C2orf40	5892	-7.864	-0.468	0.06	2.23443358629	0.0
ZNF627	16869	-7.864	-0.231	0.029	2.56893143571	0.0
ZNF594	18183	-7.862	-0.328	0.042	2.51638166205	0.0
JAK2	20454	-7.859	-0.45	0.057	2.39157679091	0.0
C6	5803	-7.855	-0.918	0.117	2.24487928018	0.0
TM7SF2	20130	-7.841	-0.468	0.06	2.05782180761	0.0
SCARA3	2707	-7.84	-0.361	0.046	2.35513672648	0.0
ORC3	10835	-7.838	-0.249	0.032	2.49871434102	0.0
ZNF177	12260	-7.835	-0.3	0.038	2.43026548701	0.0
FBXO16	12139	-7.832	-0.378	0.048	2.34463596501	0.0
LOC100499484	17322	-7.826	-0.231	0.029	2.36404566914	0.0
LOC401397	5797	-7.821	-0.323	0.041	2.26093184602	0.0
JAM2	5993	-7.82	-0.349	0.045	2.33482197996	0.0
NECAB1	10971	-7.804	-0.303	0.039	2.38481749296	0.0
C5orf13	17132	-7.787	-0.542	0.07	2.42137828834	0.0
HMCN1	6027	-7.787	-0.465	0.06	2.28970086864	0.0
RNF20	9833	-7.784	-0.229	0.029	2.26151639816	0.0
SPATA18	5365	-7.772	-0.311	0.04	2.41471597397	0.0
PDE3B	3255	-7.769	-0.428	0.055	2.23400976514	0.0
CD47	6156	-7.758	-0.236	0.03	2.67358912154	0.0
PKD1L2	14243	-7.757	-0.361	0.047	2.21440457269	0.0
SLC16A7	11451	-7.756	-0.375	0.048	2.31523857638	0.0
DDX58	18203	-7.749	-0.345	0.044	2.33377944374	0.0
LTBP2	4915	-7.747	-0.704	0.091	2.23465969359	0.0
PEX12	6134	-7.746	-0.314	0.041	2.44275441874	0.0
DYRK1B	17356	-7.745	-0.299	0.039	2.21663201973	0.0
AHSA2	12213	-7.744	-0.253	0.033	2.38806317789	0.0
FAM82A1	19291	-7.743	-0.246	0.032	2.4887156251	0.0
PPDPF	14963	-7.734	-0.34	0.044	2.37706472249	0.0
HMGCL	16413	-7.732	-0.268	0.035	2.15113958159	0.0
SORBS2	2703	-7.728	-0.362	0.047	2.34895831282	0.0
LRRC1	9040	-7.724	-0.333	0.043	2.21473527378	0.0
ODZ3	4576	-7.72	-0.336	0.044	2.28403628187	0.0
OAS3	4336	-7.72	-0.388	0.05	2.27458139603	0.0
C1orf63	13591	-7.717	-0.314	0.041	2.36580485482	0.0
SERPINI1	10514	-7.716	-0.373	0.048	2.50719328708	0.0
CACNA2D2	19231	-7.711	-0.299	0.039	2.28537910262	0.0
C22orf46	4395	-7.709	-0.264	0.034	2.23090385429	0.0
PLEKHA2	18646	-7.707	-0.278	0.036	2.57531605796	0.0
RAB23	5152	-7.705	-0.319	0.041	2.50659658826	0.0
NAAA	7494	-7.703	-0.301	0.039	2.34618419743	0.0
MIR99A	14852	-7.691	-0.469	0.061	2.3815585028	0.0
PTGFRN	4408	-7.69	-0.364	0.047	2.40083280451	0.0
ZNF577	7792	-7.683	-0.275	0.036	2.43586562736	0.0
MOAP1	8845	-7.672	-0.282	0.037	2.19529714736	0.0
MDFIC	7173	-7.667	-0.243	0.032	2.51583794362	0.0
SDC2	18067	-7.665	-0.279	0.036	2.47670859811	0.0
ANP32A	13343	-7.661	-0.232	0.03	2.45251457628	0.0
CYP2J2	9779	-7.661	-0.467	0.061	2.29568809326	0.0
FAM13A	4968	-7.658	-0.29	0.038	2.24463924346	0.0
CAMTA1	16180	-7.656	-0.229	0.03	2.72065385554	0.0
TRANK1	2835	-7.645	-0.329	0.043	2.3460100471	0.0
CMA1	19351	-7.64	-0.373	0.049	2.37461273017	0.0
MARCKS	12274	-7.628	-0.297	0.039	2.36580845313	0.0
SNAP47	7579	-7.628	-0.258	0.034	2.32034630903	0.0
C21orf91	8650	-7.624	-0.294	0.039	2.30513464836	0.0
HEXA	8677	-7.62	-0.249	0.033	2.17667438323	0.0
ADAM20	12896	-7.613	-0.273	0.036	2.37511896813	0.0
KIAA1377	8532	-7.61	-0.332	0.044	2.30494970743	0.0
PARP8	19039	-7.61	-0.319	0.042	2.3727974803	0.0
USP30	9046	-7.608	-0.231	0.03	2.38964488955	0.0
GAS8	13599	-7.601	-0.316	0.042	2.25955913442	0.0
TCF4	11294	-7.598	-0.216	0.028	2.45507539095	0.0
UNC80	4203	-7.596	-0.25	0.033	2.54590256473	0.0
BBS4	5882	-7.579	-0.246	0.032	2.24699376363	0.0
HEG1	14039	-7.571	-0.252	0.033	2.31286012678	0.0
BTN3A2	20470	-7.56	-0.378	0.05	2.30725516128	0.0
ACADSB	15051	-7.556	-0.34	0.045	2.15958210303	0.0
CX3CR1	4369	-7.554	-0.44	0.058	2.38736392228	0.0
DSC1	13030	-7.548	-0.8	0.106	2.15345077397	0.0
ALMS1	13359	-7.545	-0.217	0.029	2.56070251231	0.0
BEX4	2119	-7.534	-0.283	0.038	2.29864710212	0.0
THBS4	9617	-7.528	-0.711	0.094	2.23675636421	0.0
ATP8A1	15119	-7.516	-0.363	0.048	2.3333798098	0.0
CENPC1	10111	-7.513	-0.245	0.033	2.30228787622	0.0
GFM2	14154	-7.509	-0.238	0.032	2.32882179468	0.0
ZNF493	7391	-7.499	-0.269	0.036	2.39715893048	0.0
ALDH5A1	14881	-7.497	-0.37	0.049	2.1716530754	0.0
LPPR4	1909	-7.495	-0.446	0.059	2.32431467015	0.0
LANCL1	14322	-7.491	-0.231	0.031	2.31001379204	0.0
FXYD1	16688	-7.48	-0.299	0.04	2.18639959962	0.0
C13orf30	5226	-7.467	-0.495	0.066	2.26759059863	0.0
BTN3A3	6731	-7.453	-0.329	0.044	2.34664671029	0.0
C5orf4	3933	-7.447	-0.502	0.067	2.12453264449	0.0
FLRT2	6570	-7.437	-0.459	0.062	2.38170955633	0.0
GSDMB	1482	-7.436	-0.284	0.038	2.40379271244	0.0
IPP	18030	-7.433	-0.334	0.045	2.16738364298	0.0
UBR1	11838	-7.43	-0.228	0.031	2.59107843291	0.0
FAM13C	20222	-7.411	-0.436	0.059	2.1816797469	0.0
PSIP1	8521	-7.408	-0.226	0.03	2.34892547789	0.0
GPR52	18160	-7.404	-0.387	0.052	2.11809080049	0.0
MRC2	1600	-7.4	-0.378	0.051	2.34153875471	0.0
GBP4	20255	-7.398	-0.446	0.06	2.28547415903	0.0
ABI3BP	6662	-7.397	-0.46	0.062	2.31535063362	0.0
KCNIP1	6009	-7.396	-0.279	0.038	2.26761031448	0.0
KIAA0922	15339	-7.389	-0.288	0.039	2.24725123176	0.0
CCNG2	5750	-7.387	-0.29	0.039	2.14071312993	0.0
LOC643699	3028	-7.386	-0.275	0.037	2.24313441664	0.0
LEFTY2	6241	-7.38	-0.264	0.036	2.40341016494	0.0
CSAD	6259	-7.38	-0.289	0.039	2.2435084135	0.0
CYP27A1	11300	-7.377	-0.382	0.052	2.15086240901	0.0
SNORD115-24	4768	-7.375	-0.586	0.079	2.32952101895	0.0
ARHGEF9	5310	-7.369	-0.287	0.039	2.29458988278	0.0
ZNF135	7911	-7.368	-0.227	0.031	2.37552748236	0.0
PEX1	2346	-7.368	-0.252	0.034	2.26770366974	0.0
AMZ2P1	8330	-7.363	-0.327	0.044	2.19920449021	0.0
RXRG	19707	-7.363	-0.524	0.071	2.25357388709	0.0
DBP	16135	-7.36	-0.327	0.044	2.14277099085	0.0
KPNA5	7543	-7.358	-0.256	0.035	2.38418257959	0.0
SOCS2	11851	-7.356	-0.351	0.048	2.2304005947	0.0
SLFN13	4188	-7.354	-0.29	0.039	2.33363599212	0.0
UCHL1	14137	-7.348	-0.638	0.087	2.15583537585	0.0
WSB1	6002	-7.343	-0.234	0.032	2.6363032924	0.0
TM7SF3	20129	-7.335	-0.23	0.031	2.47593484836	0.0
ALS2CR12	8327	-7.334	-0.384	0.052	2.23086441598	0.0
C10orf110	18266	-7.332	-0.505	0.069	2.10585717034	0.0
ISCU	5628	-7.327	-0.244	0.033	2.22793859688	0.0
OAS2	4337	-7.327	-0.392	0.054	2.28770295696	0.0
CPEB3	1094	-7.324	-0.28	0.038	2.21852522756	0.0
GPR124	2426	-7.316	-0.32	0.044	2.28024807062	0.0
DCUN1D2	7274	-7.315	-0.392	0.054	2.12316306102	0.0
PDGFC	8233	-7.313	-0.233	0.032	2.34547787042	0.0
WLS	9629	-7.307	-0.25	0.034	2.34803552197	0.0
KLRK1	17297	-7.297	-0.582	0.08	2.08745178397	0.0
UBE2H	7899	-7.291	-0.251	0.034	2.29232544035	0.0
SEMA3D	9521	-7.289	-0.475	0.065	2.3254513131	0.0
FOXP2	8552	-7.285	-0.404	0.055	2.13559892665	0.0
ALS2CR8	8351	-7.285	-0.286	0.039	2.31400442677	0.0
AMICA1	9000	-7.282	-0.425	0.058	2.19082964519	0.0
ZNF528	12776	-7.275	-0.232	0.032	2.45315638853	0.0
HERC4	10364	-7.268	-0.222	0.031	2.52319407467	0.0
APLNR	3570	-7.265	-0.548	0.075	2.17664135685	0.0
DZIP1	17689	-7.261	-0.247	0.034	2.29429271621	0.0
EHHADH	12745	-7.258	-0.365	0.05	2.14019989146	0.0
SNORD114-3	20118	-7.255	-0.423	0.058	2.30764848218	0.0
SEPT11	7610	-7.254	-0.322	0.044	2.36491011713	0.0
TMEM14A	1322	-7.249	-0.279	0.038	2.212918328	0.0
BICC1	14030	-7.235	-0.379	0.052	2.22978596662	0.0
SCN7A	9462	-7.234	-0.459	0.063	2.07453400856	0.0
ZNF404	14147	-7.227	-0.301	0.042	2.21633760231	0.0
JAM3	14962	-7.219	-0.225	0.031	2.40850274142	0.0
SLC25A27	15204	-7.217	-0.28	0.039	2.28962154424	0.0
EIF2AK2	5978	-7.211	-0.233	0.032	2.27334077264	0.0
C10orf71	6999	-7.206	-0.592	0.082	2.06105285856	0.0
SNORD115-6	8041	-7.197	-0.396	0.055	2.33806132325	0.0
ZFP14	14300	-7.195	-0.279	0.039	2.33059461978	0.0
WNT9A	12992	-7.192	-0.586	0.081	2.07768430892	0.0
FRMD4B	19866	-7.165	-0.406	0.057	2.3484649073	0.0
CHRDL1	4614	-7.164	-0.902	0.126	2.07769461528	0.0
CTF1	2351	-7.156	-0.238	0.033	2.1781069645	0.0
GSTA4	3170	-7.152	-0.254	0.036	2.33563389612	0.0
TRIM22	6565	-7.148	-0.236	0.033	2.15045658396	0.0
TPTE2P2	18136	-7.147	-0.231	0.032	2.21714924568	0.0
SNORD115-3	8046	-7.147	-0.404	0.056	2.31658826646	0.0
XG	13843	-7.142	-0.425	0.059	2.2722720735	0.0
ZNF676	5951	-7.142	-0.482	0.068	2.34903830364	0.0
PENK	7959	-7.141	-0.32	0.045	2.25740004337	0.0
CD1C	17070	-7.133	-0.325	0.046	2.29597682574	0.0
MYOC	9869	-7.13	-0.639	0.09	2.02948962232	0.0
ZSWIM5	5924	-7.129	-0.23	0.032	2.3925165329	0.0
AKAP13	6895	-7.111	-0.215	0.03	2.3519030778	0.0
ZFAND5	17966	-7.11	-0.301	0.042	2.07433412659	0.0
LOC728047	17908	-7.102	-0.25	0.035	2.25236285549	0.0
SLC38A6	7168	-7.099	-0.294	0.041	2.23748399942	0.0
KIAA1407	15442	-7.098	-0.219	0.031	2.20071299181	0.0
C4orf29	11540	-7.094	-0.497	0.07	2.18977820035	0.0
SYT17	14036	-7.086	-0.254	0.036	2.28433130357	0.0
ATPIF1	5912	-7.078	-0.252	0.036	2.14863227417	0.0
FAM134B	1797	-7.074	-0.437	0.062	2.13249691825	0.0
NIN	20193	-7.068	-0.216	0.031	2.28911460424	0.0
FRMPD4	20395	-7.068	-0.403	0.057	2.22150184856	0.0
NUDT7	11286	-7.063	-0.556	0.079	2.01869537113	0.0
MX2	4728	-7.06	-0.4	0.057	2.15918451609	0.0
MS4A2	13015	-7.057	-0.232	0.033	2.22533336644	0.0
FGGY	7916	-7.053	-0.251	0.036	2.22883469015	0.0
LRRC10	10691	-7.051	-0.68	0.096	2.01678747328	0.0
CDKN1B	3443	-7.048	-0.226	0.032	2.13721221145	0.0
NCKAP5	11871	-7.043	-0.381	0.054	2.16306620046	0.0
APCDD1L	5234	-7.041	-0.213	0.03	2.2838759502	0.0
RGNEF	17945	-7.04	-0.258	0.037	2.22173807035	0.0
TK2	11289	-7.038	-0.217	0.031	2.23144970643	0.0
PKD2	7839	-7.032	-0.214	0.03	2.37734483169	0.0
HLA-DOA	10467	-7.032	-0.305	0.043	2.33450181494	0.0
GJA1	16333	-7.027	-0.371	0.053	2.10199604741	0.0
HTR4	19277	-7.027	-0.461	0.066	2.30714395409	0.0
LOC400692	14185	-7.023	-0.272	0.039	2.35856776052	0.0
ASPA	9802	-7.012	-0.411	0.059	2.15870495953	0.0
GAB3	7866	-7.01	-0.327	0.047	2.29552912041	0.0
PCNXL2	17722	-7.003	-0.208	0.03	2.4007865986	0.0
ALDH6A1	8363	-7.003	-0.292	0.042	2.13687094153	0.0
BBS10	8830	-7.0	-0.239	0.034	2.37339003535	0.0
CASC4	18874	-6.995	-0.206	0.029	2.44151609325	0.0
LYPLAL1	16347	-6.991	-0.343	0.049	2.28211502611	0.0
KIAA1755	19119	-6.984	-0.243	0.035	2.30846313825	0.0
CCDC159	2527	-6.981	-0.231	0.033	2.13596896499	0.0
DENND1B	12075	-6.979	-0.252	0.036	2.09371301527	0.0
CCDC147	12101	-6.975	-0.318	0.046	2.28084534323	0.0
THSD4	975	-6.973	-0.361	0.052	2.05681320553	0.0
NUBPL	6282	-6.97	-0.262	0.038	2.07892504933	0.0
ITGAL	1003	-6.953	-0.376	0.054	2.18681100978	0.0
ZNF423	13489	-6.951	-0.212	0.03	2.27277461039	0.0
C4orf36	2009	-6.949	-0.218	0.031	2.29453546457	0.0
LMOD2	13575	-6.948	-0.425	0.061	2.01345699855	0.0
CRYBG3	4092	-6.946	-0.21	0.03	2.32914289364	0.0
AZIN1	7048	-6.945	-0.301	0.043	2.40122097376	0.0
SORL1	10726	-6.941	-0.366	0.053	2.2040271951	0.0
TCEANC	19906	-6.939	-0.255	0.037	2.29235362533	0.0
INPP4B	3127	-6.935	-0.353	0.051	2.20101529628	0.0
PTPN21	10502	-6.935	-0.236	0.034	2.16757351691	0.0
GLYATL2	9226	-6.934	-0.245	0.035	2.27474188657	0.0
LTBP1	5057	-6.932	-0.248	0.036	2.35270655367	0.0
AK5	7367	-6.923	-0.315	0.045	2.26768624703	0.0
MED12L	13106	-6.915	-0.349	0.051	2.23289092068	0.0
THAP10	16780	-6.909	-0.246	0.036	2.05807457571	0.0
KIF3A	14343	-6.909	-0.255	0.037	2.11947569312	0.0
HDAC9	16088	-6.909	-0.307	0.044	2.28951313779	0.0
IFI6	3887	-6.894	-0.424	0.061	2.03286134102	0.0
F10	17454	-6.894	-0.312	0.045	2.22158122024	0.0
NAP1L2	17287	-6.893	-0.409	0.059	2.14825710864	0.0
SKA2	3617	-6.881	-0.232	0.034	2.05614892907	0.0
LCN12	5041	-6.878	-0.222	0.032	2.15834040704	0.0
SNORD115-32	15003	-6.875	-0.459	0.067	2.2605987753	0.0
SNRPN	3341	-6.875	-0.509	0.074	2.2413273294	0.0
ZNF704	880	-6.865	-0.286	0.042	2.13811975288	0.0
GHR	8698	-6.859	-0.338	0.049	2.0948829441	0.0
C19orf51	13677	-6.856	-0.203	0.03	2.1468819133	0.0
COL12A1	12842	-6.842	-0.442	0.065	2.17848911213	0.0
IL34	13624	-6.841	-0.261	0.038	2.27718689663	0.0
CXCR4	18514	-6.835	-0.479	0.07	2.05724459459	0.0
ACOX2	2672	-6.833	-0.303	0.044	2.03795261524	0.0
MGEA5	10037	-6.825	-0.201	0.029	2.18549433858	0.0
RASGRP1	16601	-6.821	-0.365	0.054	2.27602525138	0.0
TRPC1	13798	-6.813	-0.256	0.038	2.13646791818	0.0
CLASP2	15716	-6.801	-0.212	0.031	2.16053467992	0.0
NRG1	8740	-6.8	-0.438	0.064	2.1474007002	0.0
TP63	8269	-6.787	-0.249	0.037	2.17265949998	0.0
PPP2R2B	14549	-6.786	-0.224	0.033	2.2348810063	0.0
CENPA	8054	-6.784	-0.346	0.051	2.03324671969	0.0
KIAA1671	7633	-6.782	-0.235	0.035	2.05503943473	0.0
MYO10	15176	-6.778	-0.315	0.046	2.07432252896	0.0
HSF4	5286	-6.776	-0.258	0.038	2.05731899575	0.0
ROBO1	7699	-6.776	-0.299	0.044	2.20981285521	0.0
MN1	16810	-6.772	-0.244	0.036	2.21641023421	0.0
R3HDM2	16419	-6.756	-0.221	0.033	2.11759338147	0.0
CHMP5	5975	-6.755	-0.243	0.036	2.2415684593	0.0
IMPACT	3917	-6.753	-0.216	0.032	2.1974982371	0.0
PEX7	5235	-6.751	-0.274	0.041	2.00410241346	0.0
SETMAR	14778	-6.744	-0.202	0.03	2.35143909679	0.0
ARHGAP28	1848	-6.742	-0.302	0.045	2.03838837129	0.0
FAM110B	4286	-6.741	-0.253	0.038	2.14729297568	0.0
TMEM30B	11982	-6.733	-0.27	0.04	2.22284615838	0.0
RBM43	11518	-6.731	-0.25	0.037	2.21165234611	0.0
C11orf1	3447	-6.725	-0.225	0.033	2.03443781788	0.0
ZRANB3	3102	-6.725	-0.199	0.03	2.2119812928	0.0
NHEDC1	4131	-6.723	-0.282	0.042	2.13408819383	0.0
ZNF658B	16599	-6.721	-0.286	0.043	2.15477760566	0.0
BICD1	5874	-6.72	-0.261	0.039	2.26821779994	0.0
ZNF501	8660	-6.713	-0.228	0.034	2.40083334091	0.0
MAGI2	7335	-6.711	-0.246	0.037	1.97728277855	0.0
ABCA8	19743	-6.709	-0.376	0.056	2.06285832822	0.0
TET1	16259	-6.707	-0.293	0.044	2.13972664877	0.0
SLIT2	17365	-6.705	-0.364	0.054	2.23623111509	0.0
NHSL1	9430	-6.705	-0.299	0.045	2.18163688201	0.0
HFE2	2640	-6.705	-0.506	0.075	1.95418397026	0.0
ENPP2	9761	-6.701	-0.542	0.081	2.04095545918	0.0
PARD3B	13868	-6.701	-0.218	0.033	2.14287416298	0.0
RHOBTB1	5571	-6.7	-0.311	0.046	2.1680583005	0.0
MYOF	9872	-6.699	-0.363	0.054	2.33109570418	0.0
ZNRD1-AS	1224	-6.699	-0.211	0.032	2.21760857047	0.0
MIRLET7A2	15133	-6.694	-0.393	0.059	2.08833244117	0.0
PCSK5	3379	-6.694	-0.274	0.041	2.1249791834	0.0
IL2RB	9668	-6.679	-0.253	0.038	2.14984141725	0.0
CCDC80	16996	-6.678	-0.56	0.084	2.1705669945	0.0
SH3YL1	20438	-6.675	-0.219	0.033	2.18827409966	0.0
NBEA	15561	-6.672	-0.288	0.043	2.01534214515	0.0
SNORA42	3009	-6.67	-0.552	0.083	2.08734158725	0.0
VPS45	2938	-6.667	-0.208	0.031	2.15930790665	0.0
ATRNL1	13362	-6.663	-0.756	0.114	2.04350652535	0.0
PER3	6567	-6.662	-0.473	0.071	1.99985174645	0.0
ZNF518A	17634	-6.662	-0.203	0.03	2.3664613922	0.0
CLUAP1	11236	-6.657	-0.222	0.033	2.0950853178	0.0
ZNF738	13371	-6.652	-0.226	0.034	2.25668729531	0.0
COG6	9346	-6.647	-0.216	0.032	2.25466666776	0.0
HSPA2	10869	-6.639	-0.554	0.083	1.99606672269	0.0
C20orf26	13041	-6.639	-0.46	0.069	2.06771528162	0.0
LRMP	19355	-6.637	-0.291	0.044	2.09553972784	0.0
ALDH7A1	19122	-6.636	-0.28	0.042	1.95760630384	0.0
NPHP3	6062	-6.636	-0.194	0.029	2.27053645224	0.0
ANKRA2	14623	-6.628	-0.222	0.034	2.06727990585	0.0
AGRN	6447	-6.623	-0.222	0.033	2.15170553257	0.0
MIR26A1	17862	-6.623	-0.213	0.032	2.12488256027	0.0
CADPS	3326	-6.619	-0.46	0.069	1.96891533591	0.0
CYSLTR1	8281	-6.618	-0.359	0.054	2.20132121492	0.0
ACCS	12641	-6.614	-0.234	0.035	2.06709346745	0.0
SGCG	18094	-6.612	-0.41	0.062	1.92296079208	0.0
CASP1	14209	-6.608	-0.303	0.046	2.22734550028	0.0
KCNS3	19171	-6.608	-0.281	0.042	2.11726821138	0.0
FZD1	17442	-6.604	-0.258	0.039	2.32957776327	0.0
LPHN3	8928	-6.598	-0.529	0.08	2.01702228938	0.0
RNF165	13313	-6.596	-0.236	0.036	2.08949106384	0.0
SVIL	11391	-6.595	-0.247	0.037	2.12557771996	0.0
LOC100132992	8326	-6.595	-0.216	0.033	2.26563369154	0.0
FAM169A	1511	-6.593	-0.306	0.046	2.02307714241	0.0
ZNF280B	5018	-6.584	-0.245	0.037	2.02988822301	0.0
ANXA4	12959	-6.575	-0.29	0.044	2.19889406754	0.0
ADRBK2	5117	-6.57	-0.371	0.056	2.05595681595	0.0
IFIT1	4740	-6.57	-0.463	0.071	1.92208418484	0.0
TTC35	12246	-6.568	-0.216	0.033	1.97522357522	0.0
BTBD8	20581	-6.568	-0.345	0.052	2.05329241629	0.0
ZFP82	1194	-6.565	-0.203	0.031	2.43194102461	0.0
CCDC3	3803	-6.564	-0.498	0.076	2.08346621189	0.0
ACAD8	15360	-6.554	-0.201	0.031	2.04330579595	0.0
IGFBP5	1269	-6.539	-0.341	0.052	2.14440446761	0.0
CACNA2D1	19020	-6.539	-0.259	0.04	2.1869378478	0.0
TARBP1	7113	-6.535	-0.218	0.033	2.23575919332	0.0
PRF1	3147	-6.532	-0.259	0.04	2.14604504654	0.0
IL33	13627	-6.531	-0.41	0.063	2.2637813124	0.0
ABCB4	20544	-6.525	-0.329	0.05	2.10547346151	0.0
NPPA	17734	-6.521	-1.479	0.227	2.08851848404	0.0
PEX3	10787	-6.518	-0.216	0.033	2.20298224382	0.0
ZNF536	20689	-6.515	-0.387	0.059	2.0644457243	0.0
ADH5	2045	-6.491	-0.253	0.039	1.97134297416	0.0
PION	1998	-6.485	-0.235	0.036	1.99678745577	0.0
IFT80	1109	-6.475	-0.218	0.034	2.22495675282	0.0
CCDC141	12103	-6.475	-0.462	0.071	1.93742810353	0.0
LIMA1	13993	-6.469	-0.277	0.043	2.16545097743	0.0
HLA-DMB	2758	-6.467	-0.443	0.069	2.13445635307	0.0
DCHS1	19341	-6.463	-0.194	0.03	2.21091541917	0.0
RCBTB2	12773	-6.462	-0.21	0.033	2.12729938895	0.0
ZNF138	2055	-6.461	-0.223	0.035	2.15286252478	0.0
CD3G	16442	-6.458	-0.26	0.04	2.08561947174	0.0
TBCK	19562	-6.455	-0.197	0.03	2.37882205587	0.0
ZNF630	20539	-6.448	-0.228	0.035	2.05318349303	0.0
CNNM4	18793	-6.445	-0.285	0.044	2.06458152445	0.0
NAV1	5616	-6.439	-0.353	0.055	2.10996985464	0.0
NTRK2	1836	-6.437	-0.431	0.067	1.97934517261	0.0
ARHGAP15	8791	-6.435	-0.309	0.048	2.10335798183	0.0
NEK5	3779	-6.433	-0.193	0.03	2.14019081884	0.0
QPCT	5390	-6.433	-0.295	0.046	2.16204171531	0.0
PDE1A	8631	-6.425	-0.567	0.088	2.20542275789	0.0
SRBD1	20621	-6.42	-0.192	0.03	2.34805212385	0.0
ZNF471	5319	-6.415	-0.198	0.031	1.96176770114	0.0
BMP6	6848	-6.411	-0.332	0.052	2.10128841169	0.0
C2orf64	5200	-6.41	-0.198	0.031	2.23760402239	0.0
PLXNC1	19639	-6.406	-0.33	0.051	2.11133666929	0.0
QDPR	18119	-6.402	-0.247	0.039	1.90971646257	0.0
TP53INP1	19054	-6.399	-0.237	0.037	1.97776049335	0.0
NUP210	17657	-6.397	-0.218	0.034	2.06278883692	0.0
TNMD	13952	-6.395	-0.38	0.059	2.01611064347	0.0
GDAP1	11026	-6.394	-0.21	0.033	2.26176705014	0.0
SOD3	14167	-6.39	-0.27	0.042	1.98678248613	0.0
PLEKHA6	18643	-6.389	-0.279	0.044	1.98745223716	0.0
HLA-DRA	18498	-6.388	-0.399	0.062	2.10897180655	0.0
CASP12	10569	-6.384	-0.215	0.034	2.07139326678	0.0
ZNF442	15514	-6.375	-0.197	0.031	2.20071802978	0.0
CD163L1	15703	-6.371	-0.335	0.053	2.05974505846	0.0
PXMP4	18878	-6.363	-0.25	0.039	1.89639315041	0.0
FERMT1	8300	-6.362	-0.238	0.037	2.10354671257	0.0
ABHD1	6864	-6.358	-0.28	0.044	1.91282767669	0.0
C12orf26	10058	-6.346	-0.208	0.033	2.22579584111	0.0
ZC3H6	9770	-6.345	-0.245	0.039	2.11337174972	0.0
PARM1	19772	-6.341	-0.256	0.04	1.92600913529	0.0
DTX4	8005	-6.341	-0.231	0.036	2.17718181133	0.0
PCDHB5	13144	-6.339	-0.385	0.061	2.14917080364	0.0
HLA-DMA	11152	-6.338	-0.372	0.059	2.04432350508	0.0
ZNF462	5251	-6.338	-0.195	0.031	2.26670809018	0.0
TTC12	11535	-6.338	-0.207	0.033	2.08670752574	0.0
HSPA4L	6643	-6.334	-0.349	0.055	2.05497028347	0.0
SLC30A1	10255	-6.33	-0.224	0.035	2.26287286802	0.0
HLA-DQA1	10553	-6.329	-0.398	0.063	1.98980591194	0.0
FAM21A	6399	-6.321	-0.191	0.03	2.02186986796	0.0
COL4A5	979	-6.32	-0.201	0.032	2.10071853106	0.0
RIMKLB	5710	-6.319	-0.212	0.034	2.2245055666	0.0
GUSBP4	4597	-6.318	-0.215	0.034	2.14570538812	0.0
C1orf97	18230	-6.317	-0.255	0.04	1.97475842308	0.0
LOC100190939	14042	-6.316	-0.222	0.035	2.12212730793	0.0
FAM164A	9994	-6.313	-0.233	0.037	2.2584119984	0.0
SLC27A6	19530	-6.312	-0.597	0.095	1.91784380641	0.0
VDAC3	9618	-6.31	-0.208	0.033	2.02506002137	0.0
CABLES1	13283	-6.308	-0.328	0.052	2.02836221486	0.0
ZNF117	3638	-6.302	-0.316	0.05	2.15906896095	0.0
P2RY13	16860	-6.298	-0.364	0.058	2.07179083625	0.0
GUCA1C	11145	-6.298	-0.829	0.132	2.05506920855	0.0
DCAKD	11068	-6.295	-0.2	0.032	2.11483307237	0.0
RGL1	7698	-6.294	-0.204	0.032	2.17985335198	0.0
SLAIN1	15544	-6.292	-0.214	0.034	1.92889017025	0.0
KAZALD1	17047	-6.291	-0.193	0.031	2.13551771561	0.0
ZBTB49	7407	-6.29	-0.185	0.029	2.23153749195	0.0
CUBN	5859	-6.285	-0.198	0.032	2.16560869934	0.0
LOC121952	3700	-6.28	-0.612	0.097	2.28792344096	0.0
LONRF2	3560	-6.272	-0.257	0.041	1.94402319491	0.0
NGFRAP1	12923	-6.269	-0.24	0.038	1.80232823508	0.0
ZNF717	18813	-6.266	-0.214	0.034	2.04679903216	0.0
PCSK6	3376	-6.251	-0.262	0.042	1.93273147378	0.0
ZNF808	12595	-6.251	-0.196	0.031	2.07121845389	0.0
FAM149B1	18789	-6.25	-0.199	0.032	2.10568089886	0.0
FAM47E	17246	-6.25	-0.255	0.041	1.93106244418	0.0
THEMIS	2684	-6.246	-0.263	0.042	2.00904286362	0.0
SDPR	7836	-6.244	-0.248	0.04	1.88138219877	0.0
C14orf37	9642	-6.23	-0.257	0.041	1.94444061497	0.0
SAMD9	19574	-6.23	-0.267	0.043	2.14588846107	0.0
OXCT1	5807	-6.229	-0.274	0.044	2.06523679022	0.0
FSHR	10817	-6.227	-0.23	0.037	1.95253699422	0.0
CD96	15967	-6.227	-0.382	0.061	1.97285142568	0.0
C5orf41	6232	-6.225	-0.248	0.04	1.98488095744	0.0
TANC2	2734	-6.221	-0.297	0.048	2.23703573254	0.0
CX3CL1	16486	-6.22	-0.38	0.061	1.99232643582	0.0
PPM1K	11572	-6.212	-0.431	0.069	1.88660375341	0.0
CES1	11923	-6.212	-0.447	0.072	1.96125696301	0.0
HPGDS	8062	-6.207	-0.457	0.074	2.06982614145	0.0
CIR1	16849	-6.202	-0.205	0.033	2.01316534633	0.0
LRRK2	11879	-6.199	-0.245	0.04	2.06587924435	0.0
SLC16A2	16984	-6.196	-0.278	0.045	2.02848380114	0.0
C19orf18	2160	-6.193	-0.258	0.042	1.92748488348	0.0
C6orf162	8274	-6.186	-0.217	0.035	2.08693859225	0.0
EDIL3	3427	-6.185	-0.647	0.105	1.88721028021	0.0
WDR78	6182	-6.183	-0.184	0.03	2.19161718117	0.0
MOSC2	8983	-6.179	-0.246	0.04	1.95971886803	0.0
HEPH	14226	-6.168	-0.305	0.049	1.96628969372	0.0
TSHZ2	1597	-6.164	-0.327	0.053	1.96304511397	0.0
KIAA1244	5941	-6.162	-0.354	0.057	2.10681868441	0.0
PNMAL1	20220	-6.161	-0.24	0.039	1.94175767352	0.0
ADAMTSL1	7536	-6.158	-0.298	0.048	2.1251589015	0.0
GZMK	8529	-6.151	-0.51	0.083	1.93161241306	0.0
THBS3	15557	-6.15	-0.34	0.055	1.94202882373	0.0
GBP5	20254	-6.147	-0.34	0.055	2.07625495516	0.0
ZNF415	3150	-6.14	-0.235	0.038	1.87271413692	0.0
HTR2B	4427	-6.139	-0.406	0.066	2.16308868859	0.0
SCN4B	18282	-6.135	-0.262	0.043	1.95377625821	0.0
BDH2	2747	-6.129	-0.281	0.046	1.98825497454	0.0
GPR63	7978	-6.128	-0.33	0.054	1.88670407679	0.0
ASB14	10559	-6.127	-0.761	0.124	1.82178917818	0.0
ANO1	18779	-6.125	-0.282	0.046	2.01800916009	0.0
RABL5	6454	-6.123	-0.196	0.032	1.974185127	0.0
FAP	9260	-6.116	-0.531	0.087	2.0364914155	0.0
HMGCLL1	11348	-6.116	-0.25	0.041	1.95918436264	0.0
CLTCL1	5734	-6.111	-0.223	0.037	1.83174756984	0.0
MGC21881	18884	-6.1	-0.185	0.03	1.93126685884	0.0
YPEL1	13181	-6.099	-0.293	0.048	1.88125356652	0.0
LEF1	7145	-6.089	-0.268	0.044	2.11186918694	0.0
LENG8	10161	-6.088	-0.193	0.032	2.08576571671	0.0
DNM3	19445	-6.075	-0.226	0.037	2.10115951795	0.0
MRI1	12215	-6.075	-0.186	0.031	1.96561267605	0.0
DPY19L2P1	3490	-6.074	-0.37	0.061	1.90734611363	0.0
TPPP3	9328	-6.073	-0.299	0.049	2.12566755146	0.0
HELB	12787	-6.068	-0.214	0.035	2.10366584816	0.0
TOM1L2	10547	-6.059	-0.212	0.035	1.86796806766	0.0
PRICKLE1	16612	-6.048	-0.307	0.051	1.96784024753	0.0
EHD3	15605	-6.048	-0.303	0.05	1.85322745946	0.0
TMEM98	4438	-6.044	-0.228	0.038	2.12425175682	0.0
EPB41L2	5633	-6.043	-0.238	0.039	1.92388227626	0.0
MCM4	13773	-6.043	-0.194	0.032	2.13960647821	0.0
FBLN2	7857	-6.039	-0.334	0.055	1.92045160727	0.0
CXCL14	7187	-6.038	-0.652	0.108	1.79969892371	0.0
SPHKAP	7706	-6.036	-0.462	0.076	1.89224861486	0.0
C4orf46	12320	-6.029	-0.233	0.039	2.06027366135	0.0
LETMD1	11352	-6.027	-0.212	0.035	1.97144351362	0.0
CCDC28A	17612	-6.026	-0.215	0.036	1.95489324121	0.0
PDGFD	10827	-6.011	-0.306	0.051	2.01723924844	0.0
PFN4	6352	-6.006	-0.179	0.03	2.09283728248	0.0
KBTBD7	9397	-6.005	-0.22	0.037	1.97298762496	0.0
FLJ44606	11945	-6.003	-0.243	0.041	1.94711152789	0.0
DHTKD1	17327	-5.993	-0.196	0.033	1.88935921138	0.0
CYBRD1	6078	-5.992	-0.322	0.054	1.87482456393	0.0
PYROXD2	13526	-5.985	-0.28	0.047	1.83437762659	0.0
OAT	9315	-5.984	-0.177	0.03	2.1423184319	0.0
PPP1R15A	2995	-5.979	-0.18	0.03	1.98452331041	0.0
C20orf94	19834	-5.975	-0.185	0.031	2.06413935827	0.0
FSD1L	11160	-5.967	-0.23	0.039	2.05543176086	0.0
THY1	13369	-5.965	-0.427	0.072	1.99328543015	0.0
UACA	18917	-5.963	-0.22	0.037	1.88995934042	0.0
GPR83	12881	-5.961	-0.211	0.035	2.101759821	0.0
CBY1	4773	-5.959	-0.195	0.033	1.9718058615	0.0
ZFP37	15068	-5.957	-0.2	0.033	2.3509837303	0.0
PAK1	6270	-5.955	-0.336	0.056	1.80985925285	0.0
GSN	6507	-5.955	-0.23	0.039	1.99996695818	0.0
ZNF251	12922	-5.952	-0.18	0.03	2.00253679416	0.0
PLSCR4	1963	-5.943	-0.312	0.053	2.06553380031	0.0
CTSW	7825	-5.94	-0.203	0.034	1.94511544568	0.0
DDAH2	11092	-5.938	-0.205	0.035	2.18562626735	0.0
NCRNA00247	15565	-5.937	-0.183	0.031	2.02059142374	0.0
SGSM1	1987	-5.931	-0.238	0.04	2.09373990382	0.0
KIAA0748	3254	-5.931	-0.203	0.034	1.86347227577	0.0
CLK1	6165	-5.927	-0.206	0.035	1.96143983744	0.0
RNF207	8726	-5.922	-0.25	0.042	1.9630910752	0.0
FBLN1	7858	-5.917	-0.389	0.066	1.84163510828	0.0
ZNF283	20549	-5.917	-0.198	0.033	1.95991198302	0.0
SLIT3	16004	-5.912	-0.389	0.066	1.99199417249	0.0
FBXO32	16644	-5.912	-0.446	0.076	1.74764225312	0.0
GABRB1	20333	-5.907	-0.446	0.075	1.93817221264	0.0
MIRLET7C	8461	-5.899	-0.372	0.063	2.06967770822	0.0
LOC653075	13770	-5.892	-0.202	0.034	1.92520448997	0.0
NLRP1	15018	-5.889	-0.201	0.034	2.00610715043	0.0
PARD6G	12242	-5.888	-0.183	0.031	1.98689762426	0.0
HKR1	6634	-5.885	-0.186	0.032	1.89460389649	0.0
DTWD2	4652	-5.878	-0.27	0.046	1.95090798218	0.0
GDPD3	8897	-5.878	-0.267	0.045	1.8400483671	0.0
MASP1	16435	-5.875	-0.224	0.038	2.01533811213	0.0
TCEAL8	20631	-5.871	-0.193	0.033	2.0485139174	0.0
KCNA5	4155	-5.87	-0.283	0.048	1.90893848	0.0
C14orf45	8464	-5.867	-0.18	0.031	2.03998874227	0.0
P2RX7	12035	-5.865	-0.296	0.05	2.02678722496	0.0
PTPN13	1526	-5.863	-0.321	0.055	1.91994591044	0.0
C17orf108	11170	-5.861	-0.305	0.052	1.86657643872	0.0
N4BP2L1	5292	-5.858	-0.177	0.03	1.99904362393	0.0
CETN3	2255	-5.857	-0.233	0.04	2.15783227935	0.0
N6AMT1	4679	-5.854	-0.209	0.036	1.93246798917	0.0
NFASC	19630	-5.844	-0.239	0.041	1.83275063025	0.0
GPC6	5867	-5.842	-0.472	0.081	1.90650562554	0.0
CHN1	3400	-5.842	-0.215	0.037	1.94849585722	0.0
EGR1	5284	-5.834	-0.658	0.113	2.00953893927	0.0
F2R	6584	-5.83	-0.356	0.061	2.13782840972	0.0
DYNC2H1	3813	-5.824	-0.177	0.03	1.96738874216	0.0
CNTN4	18151	-5.823	-0.258	0.044	1.92252379833	0.0
ATXN7L1	1247	-5.823	-0.191	0.033	1.96864836579	0.0
C6orf163	8273	-5.823	-0.222	0.038	1.98501462744	0.0
FAM111A	19813	-5.819	-0.228	0.039	1.97704673692	0.0
HBD	3104	-5.818	-0.207	0.036	1.93406124459	0.0
TDRD1	6851	-5.814	-0.259	0.045	1.92555307535	0.0
OR7E13P	5839	-5.811	-0.213	0.037	1.80142860698	0.0
RGS6	6770	-5.809	-0.373	0.064	1.76668443171	0.0
ZNF737	13271	-5.801	-0.237	0.041	2.15288801296	0.0
SLC25A11	4978	-5.799	-0.255	0.044	1.84848310046	0.0
CATSPER2P1	10683	-5.794	-0.255	0.044	1.8198459346	0.0
PDK1	1798	-5.786	-0.244	0.042	2.00468812438	0.0
SNORD115-44	2671	-5.786	-0.381	0.066	1.99536414739	0.0
SNORD14C	9572	-5.784	-0.3	0.052	1.99955857577	0.0
ECHDC2	7284	-5.783	-0.205	0.035	1.84776127527	0.0
C14orf159	19539	-5.781	-0.251	0.044	1.82643360314	0.0
ATP1B4	9973	-5.778	-0.425	0.074	2.01597510199	0.0
CLU	1469	-5.777	-0.293	0.051	1.92460167452	0.0
KAT2A	16453	-5.768	-0.202	0.035	1.94346220966	0.0
TEX9	12163	-5.768	-0.206	0.036	2.05046442011	0.0
SCARNA10	16591	-5.755	-0.369	0.064	1.86705861005	0.0
RAD54B	1671	-5.755	-0.22	0.038	1.94890980101	0.0
FHOD3	2042	-5.755	-0.299	0.052	1.85922978183	0.0
IDI2	7458	-5.75	-0.179	0.031	2.07638856961	0.0
PDE1C	7443	-5.745	-0.295	0.051	1.86665618564	0.0
CDH6	18604	-5.742	-0.267	0.046	2.02847489106	0.0
TMEM182	5694	-5.74	-0.443	0.077	1.85138917754	0.0
PET112L	8329	-5.738	-0.225	0.039	1.75233383788	0.0
IFIH1	6117	-5.738	-0.265	0.046	1.93033961533	0.0
COL8A1	20518	-5.736	-0.294	0.051	2.07361382022	0.0
TTTY10	17236	-5.735	-0.871	0.152	1.42877257642	0.0
AQP10	8950	-5.735	-0.19	0.033	1.93396270438	0.0
RNASET2	4417	-5.731	-0.236	0.041	1.92214632769	0.0
PLCB1	10317	-5.722	-0.229	0.04	2.02194507763	0.0
SPTLC3	10890	-5.721	-0.318	0.056	1.88123483414	0.0
NRN1	10104	-5.719	-0.246	0.043	1.8086104837	0.0
PLS3	15715	-5.718	-0.223	0.039	2.00930986152	0.0
TIMP2	8089	-5.717	-0.175	0.031	1.90061152439	0.0
TRERF1	1012	-5.715	-0.193	0.034	1.97632920175	0.0
GLP1R	18280	-5.695	-0.486	0.085	1.65823321117	0.0
JUN	9106	-5.694	-0.268	0.047	1.98681676976	0.0
PSD3	3315	-5.688	-0.257	0.045	1.92332730566	0.0
NTNG2	13353	-5.685	-0.196	0.034	2.0003803055	0.0
TNNI3K	15658	-5.683	-0.423	0.075	1.8419204109	0.0
LACE1	14291	-5.68	-0.184	0.032	2.01162460722	0.0
CBX7	6283	-5.677	-0.257	0.045	1.80160746751	0.0
FAM190A	10942	-5.672	-0.229	0.04	2.0116219528	0.0
CD3E	16441	-5.672	-0.303	0.053	1.84110567631	0.0
DPY19L2P2	1039	-5.67	-0.333	0.059	1.88877739026	0.0
AKAP6	2211	-5.668	-0.245	0.043	1.93544962585	0.0
CAPN6	19256	-5.666	-0.296	0.052	1.95548135197	0.0
CD48	6152	-5.655	-0.349	0.062	1.94821692361	0.0
DOK6	15702	-5.653	-0.336	0.059	1.80815372953	0.0
PCYOX1L	19623	-5.653	-0.174	0.031	1.95153645966	0.0
SERINC5	16146	-5.651	-0.192	0.034	2.14448845271	0.0
PDGFRL	6376	-5.649	-0.327	0.058	1.82765886799	0.0
NR1D2	5343	-5.647	-0.35	0.062	1.86762674208	0.0
RASSF9	1894	-5.642	-0.239	0.042	1.94504147276	0.0
RNF146	11625	-5.64	-0.175	0.031	1.8903705728	0.0
C8orf45	9116	-5.638	-0.262	0.047	1.73128537825	0.0
CMBL	14550	-5.631	-0.301	0.054	1.81361896924	0.0
PPP1R9A	2865	-5.631	-0.225	0.04	1.94886650807	0.0
GADD45A	17146	-5.629	-0.308	0.055	2.04377328213	0.0
LSP1	9840	-5.626	-0.21	0.037	2.07481084688	0.0
GLCCI1	18901	-5.621	-0.178	0.032	1.95620765534	0.0
RCE1	10159	-5.613	-0.176	0.031	2.0704916676	0.0
BST1	15222	-5.607	-0.226	0.04	1.87271483916	0.0
FCRL6	8952	-5.6	-0.175	0.031	2.02155426558	0.0
RALGPS1	7838	-5.599	-0.2	0.036	1.91237446685	0.0
C14orf132	1750	-5.595	-0.245	0.044	1.86766527839	0.0
LMOD3	13574	-5.593	-0.367	0.066	1.74230609759	0.0
ORMDL3	16429	-5.592	-0.178	0.032	1.94819513728	0.0
BHLHE41	15178	-5.592	-0.225	0.04	2.0258799928	0.0
FBLN7	8711	-5.587	-0.216	0.039	2.00613406706	0.0
IFI27L2	3838	-5.583	-0.202	0.036	1.98229648159	0.0
FAM149A	9333	-5.579	-0.187	0.033	1.7751410883	0.0
FZD2	6985	-5.577	-0.172	0.031	1.95657713365	0.0
SRR	1685	-5.574	-0.238	0.043	1.91302999273	0.0
PRRX1	7840	-5.573	-0.321	0.058	1.93805760122	0.0
FBXO40	11677	-5.566	-0.529	0.095	1.77555671836	0.0
TBC1D9	14379	-5.564	-0.171	0.031	1.88106197841	0.0
STEAP2	12833	-5.563	-0.304	0.055	1.97314342056	0.0
ZNF204P	15388	-5.563	-0.346	0.062	1.76859071546	0.0
MEAF6	5266	-5.562	-0.19	0.034	1.93104880252	0.0
ZNF730	9836	-5.56	-0.241	0.043	1.99670540387	0.0
LOC100133315	3248	-5.557	-0.216	0.039	1.89105567459	0.0
SLC16A14	16082	-5.553	-0.251	0.045	2.03280538585	0.0
ERV3	5736	-5.55	-0.301	0.054	1.89946607527	0.0
ZNF763	18692	-5.549	-0.237	0.043	1.91047852936	0.0
PBLD	5784	-5.545	-0.218	0.039	1.88412038126	0.0
SMCR7	6752	-5.545	-0.192	0.035	1.87598684468	0.0
ANGPTL7	13405	-5.539	-0.328	0.059	1.7105351758	0.0
TMEM50B	16666	-5.521	-0.171	0.031	1.87576451854	0.0
MID1	11111	-5.52	-0.416	0.075	1.87920501399	0.0
SRGAP3	13506	-5.505	-0.26	0.047	1.814643856	0.0
TNNT3	14599	-5.504	-0.383	0.07	1.7969573452	0.0
ZNF827	8869	-5.497	-0.18	0.033	2.01927767338	0.0
NR3C2	6815	-5.495	-0.203	0.037	1.86803029333	0.0
ZNF91	2763	-5.494	-0.228	0.042	1.80640029346	0.0
C10orf118	18272	-5.494	-0.172	0.031	1.92048731698	0.0
HIST1H3E	7731	-5.493	-0.304	0.055	1.84997478185	0.0
DPY19L2	19476	-5.491	-0.309	0.056	1.86141192385	0.0
C12orf39	19600	-5.49	-0.313	0.057	1.83042136985	0.0
ZCWPW2	2843	-5.488	-0.197	0.036	1.77663212689	0.0
TTC14	11530	-5.488	-0.162	0.03	2.01950999347	0.0
C12orf75	18179	-5.487	-0.324	0.059	1.91130382243	0.0
ANTXR2	18430	-5.485	-0.204	0.037	1.78557468605	0.0
CTSO	7803	-5.482	-0.264	0.048	1.98164114185	0.0
PAPLN	1226	-5.482	-0.179	0.033	1.75412446596	0.0
APOBEC3G	17220	-5.48	-0.208	0.038	2.01102681229	0.0
CAPS2	5451	-5.479	-0.247	0.045	1.80495154159	0.0
SNORA54	12602	-5.477	-0.192	0.035	1.88826994484	0.0
C1orf54	2592	-5.466	-0.195	0.036	1.83455515635	0.0
RFX5	1207	-5.466	-0.175	0.032	1.88865161072	0.0
TRAF3IP3	13385	-5.465	-0.193	0.035	1.85236339124	0.0
F2RL2	14059	-5.461	-0.466	0.085	2.01013161494	0.0
VTRNA1-1	19138	-5.458	-0.649	0.119	1.76213330313	0.0
KLHDC1	4410	-5.452	-0.195	0.036	1.90514183774	0.0
SNORD14E	9569	-5.446	-0.385	0.071	1.81338324977	0.0
CFH	1137	-5.444	-0.428	0.079	1.78976157416	0.0
NUDT17	3878	-5.441	-0.192	0.035	1.85321298353	0.0
FECH	5136	-5.432	-0.168	0.031	1.87092374784	0.0
ERMP1	9248	-5.426	-0.196	0.036	1.82497826338	0.0
NTN4	8593	-5.422	-0.25	0.046	1.76249589758	0.0
MYOM2	9157	-5.419	-0.347	0.064	1.72302605393	0.0
FAM129A	13732	-5.418	-0.23	0.043	1.71902530006	0.0
C8orf34	19007	-5.417	-0.24	0.044	1.78786243326	0.0
RUNX2	9066	-5.417	-0.235	0.043	1.82914265924	0.0
LAMB2	3772	-5.415	-0.193	0.036	1.79234812651	0.0
C17orf75	9624	-5.415	-0.217	0.04	1.86793475788	0.0
TMEM178	12425	-5.411	-0.211	0.039	1.86534169606	0.0
EPDR1	11125	-5.407	-0.229	0.042	1.84756574485	0.0
CECR1	10750	-5.403	-0.332	0.061	1.70896217533	0.0
PHKA1	7883	-5.395	-0.223	0.041	1.7182988485	0.0
INTS3	16759	-5.386	-0.164	0.03	1.88292447137	0.0
LOC100291105	12924	-5.385	-0.194	0.036	1.90761306491	0.0
LMTK2	8354	-5.383	-0.184	0.034	1.78024774353	0.0
PGPEP1L	13212	-5.381	-0.257	0.048	1.90403480433	0.0
SLC14A1	20556	-5.379	-0.202	0.038	1.84450925342	0.0
CXCL9	7832	-5.376	-0.523	0.097	1.82400678552	0.0
ARSG	8672	-5.375	-0.166	0.031	1.98169586877	0.0
NRBP2	8251	-5.369	-0.185	0.034	1.84568372975	0.0
GTF2H5	7090	-5.369	-0.177	0.033	1.83260047722	0.0
GRM1	18978	-5.365	-0.292	0.055	2.04007660494	0.0
DCLK2	18013	-5.364	-0.242	0.045	1.84376635311	0.0
SNORA3	8838	-5.361	-0.297	0.055	1.86515420494	0.0
ADPRHL1	19220	-5.358	-0.314	0.059	1.80835724216	0.0
KIAA0556	8190	-5.352	-0.177	0.033	1.89899435707	0.0
AEBP1	13572	-5.352	-0.421	0.079	1.84261047294	0.0
STARD5	8839	-5.349	-0.236	0.044	1.95576305153	0.0
C3orf45	9741	-5.348	-0.27	0.05	1.80631982601	0.0
USP9Y	13399	-5.347	-1.092	0.204	1.33889848112	0.0
ARHGEF6	18582	-5.34	-0.195	0.037	1.89454580628	0.0
FUNDC1	2792	-5.337	-0.204	0.038	1.86347878957	0.0
ODC1	2705	-5.328	-0.281	0.053	1.94833829753	0.0
KIF27	4041	-5.327	-0.192	0.036	1.70581017343	0.0
HTR2A	4425	-5.321	-0.208	0.039	1.83377318147	0.0
AIG1	12016	-5.317	-0.247	0.046	1.71607202584	0.0
UBE2Q2P1	17453	-5.315	-0.181	0.034	1.91766233063	0.0
LIPT1	7930	-5.311	-0.168	0.032	1.9588125425	0.0
MTTP	5325	-5.309	-0.281	0.053	1.75764372787	0.0
SYT11	14034	-5.301	-0.195	0.037	1.96895264493	0.0
SEPT6	13500	-5.297	-0.236	0.044	1.99014885809	0.0
SCRN1	16501	-5.296	-0.286	0.054	1.73798789717	0.0
LRRC49	2486	-5.295	-0.195	0.037	1.9716307705	0.0
ABCA10	9564	-5.295	-0.199	0.038	1.77383191854	0.0
CXCL10	7184	-5.289	-0.774	0.146	1.80585823232	0.0
MAEL	7992	-5.281	-0.29	0.055	1.85586160661	0.0
MANBA	16124	-5.28	-0.171	0.032	2.00047108142	0.0
LMLN	3430	-5.279	-0.216	0.041	1.70925887896	0.0
ANKRD42	18955	-5.273	-0.179	0.034	1.73855199354	0.0
ABAT	1099	-5.255	-0.344	0.066	1.75058709262	0.0
LRRC34	11376	-5.254	-0.162	0.031	2.01507653272	0.0
TCP11L2	2570	-5.253	-0.304	0.058	1.71900650595	0.0
PCMTD2	13908	-5.251	-0.209	0.04	1.72372463375	0.0
GLRB	8960	-5.249	-0.242	0.046	1.80407985109	0.0
C1QTNF9	9595	-5.246	-0.393	0.075	1.65903885725	0.0
CCDC48	18585	-5.245	-0.16	0.03	1.93879610981	0.0
VEGFC	18375	-5.242	-0.236	0.045	1.96984787377	0.0
ADAL	8792	-5.238	-0.233	0.045	1.85722666828	0.0
LIAS	1918	-5.235	-0.234	0.045	1.70435607619	0.0
BCL6B	20720	-5.232	-0.279	0.053	1.92162600933	0.0
GLIPR1L2	10719	-5.23	-0.252	0.048	1.78853739882	0.0
SEMA5B	8823	-5.225	-0.213	0.041	1.86354070806	0.0
C22orf25	14693	-5.225	-0.229	0.044	1.72029666156	0.0
LOC400590	1778	-5.225	-0.203	0.039	1.76942312895	0.0
TMEM17	6757	-5.221	-0.178	0.034	1.83494474047	0.0
HNRNPH3	14372	-5.22	-0.163	0.031	1.98331946761	0.0
PER2	6568	-5.218	-0.323	0.062	1.85729987669	0.0
DPM1	8319	-5.215	-0.179	0.034	1.97722971451	0.0
MAFK	16691	-5.214	-0.223	0.043	1.87883780158	0.0
LOC387790	10600	-5.21	-0.188	0.036	1.84967975527	0.0
ANK2	18542	-5.21	-0.181	0.035	1.77259208705	0.0
SLC23A2	3185	-5.207	-0.161	0.031	1.9049001096	0.0
MTMR9LP	11171	-5.206	-0.161	0.031	1.79138707739	0.0
GCOM1	19027	-5.203	-0.266	0.051	1.74353383788	0.0
KLHL24	4307	-5.202	-0.272	0.052	1.65303821698	0.0
CLEC1A	6224	-5.199	-0.211	0.041	1.79896271817	0.0
NFKBIA	8176	-5.195	-0.279	0.054	1.75109092695	0.0
RERGL	9657	-5.193	-0.219	0.042	1.85750921029	0.0
ITPR1	16279	-5.192	-0.205	0.04	1.86845421311	0.0
FSCN1	6720	-5.189	-0.25	0.048	1.99060312653	0.0
LEPREL1	10797	-5.184	-0.51	0.098	1.88308626587	0.0
ZNF253	12883	-5.181	-0.163	0.031	1.81504677955	0.0
PNPLA7	12806	-5.18	-0.209	0.04	1.66915636563	0.0
SGIP1	14649	-5.178	-0.316	0.061	1.8050573204	0.0
ZNF780A	1100	-5.176	-0.163	0.031	1.90033258743	0.0
KIAA0564	13168	-5.174	-0.177	0.034	1.7928705624	0.0
HTRA4	18419	-5.171	-0.167	0.032	1.92228060045	0.0
PAR4	4424	-5.17	-0.204	0.039	1.93506992208	0.0
TRIM66	5185	-5.169	-0.178	0.034	1.8083306378	0.0
C20orf96	19832	-5.166	-0.178	0.034	1.76750531162	0.0
IFT172	16313	-5.162	-0.174	0.034	1.77890380615	0.0
ECHS1	17395	-5.162	-0.162	0.031	1.67095916853	0.0
STK33	20278	-5.16	-0.239	0.046	1.75022835847	0.0
ZNF287	20545	-5.158	-0.158	0.031	1.87923140554	0.0
ZNF429	13498	-5.158	-0.195	0.038	1.92096883515	0.0
FAM117A	11385	-5.152	-0.178	0.034	1.60716476096	0.0
TBC1D19	18138	-5.142	-0.16	0.031	1.84871084759	0.0
DKK2	3595	-5.137	-0.274	0.053	1.92858532745	0.0
CATSPER2	6766	-5.127	-0.168	0.033	1.87042895873	0.0
ATF7IP2	9693	-5.121	-0.202	0.04	1.81383236773	0.0
COLQ	9178	-5.12	-0.463	0.09	1.92715201377	0.0
PLEKHB1	9109	-5.12	-0.274	0.054	1.68675860057	0.0
HLA-DPA1	4102	-5.112	-0.39	0.076	1.87110269792	0.0
LRRN4CL	13710	-5.112	-0.21	0.041	1.85639544578	0.0
HSD17B14	13812	-5.111	-0.179	0.035	1.797435187	0.0
CYorf15B	18510	-5.111	-0.562	0.11	1.17999722925	0.0
MIR30E	18241	-5.111	-0.353	0.069	1.8861634799	0.0
TRAT1	17369	-5.11	-0.233	0.046	1.81090964643	0.0
SNORD116-28	3031	-5.109	-0.234	0.046	1.72742366704	0.0
FILIP1L	14990	-5.106	-0.274	0.054	2.01107902452	0.0
RECK	13502	-5.105	-0.152	0.03	1.849545218	0.0
AK4	7368	-5.102	-0.166	0.033	1.79729431314	0.0
VSNL1	18218	-5.1	-0.373	0.073	1.73177038937	0.0
ZNF17	19762	-5.1	-0.163	0.032	1.81907243077	0.0
MAGED1	4371	-5.092	-0.169	0.033	1.76771047575	0.0
HBP1	3915	-5.091	-0.17	0.033	1.76570935206	0.0
EML4	10266	-5.087	-0.234	0.046	1.91191743479	0.0
PRKAR2B	7819	-5.086	-0.309	0.061	1.6808170264	0.0
EXTL1	20176	-5.083	-0.225	0.044	1.68490528044	0.0
U2AF1L4	3340	-5.083	-0.175	0.034	1.79447272402	0.0
C4orf33	2014	-5.082	-0.188	0.037	1.79855869665	0.0
FXR1	8632	-5.082	-0.156	0.031	1.70777885121	0.0
NET1	20388	-5.082	-0.229	0.045	1.78453691747	0.0
GBP1	20250	-5.081	-0.33	0.065	1.84716105807	0.0
FLJ34503	7939	-5.081	-0.528	0.104	1.66106610921	0.0
PSMB9	2061	-5.08	-0.211	0.041	1.87195046948	0.0
IL2RG	16324	-5.074	-0.328	0.065	1.797067346	0.0
ARL15	6129	-5.07	-0.202	0.04	1.8382279002	0.0
GNG2	5024	-5.067	-0.229	0.045	1.87893597977	0.0
CCDC102B	14349	-5.063	-0.32	0.063	1.81882550913	0.0
DHRS1	17351	-5.058	-0.173	0.034	1.82940754666	0.0
FAM188B	7681	-5.057	-0.187	0.037	1.68847536885	0.0
MIR218-1	11556	-5.053	-0.287	0.057	1.79749848792	0.0
FAM162A	7903	-5.049	-0.208	0.041	1.70318712347	0.0
PYGB	13032	-5.041	-0.24	0.048	1.78000879459	0.0
PLXDC2	14957	-5.041	-0.259	0.051	1.84238703335	0.0
PDLIM3	14626	-5.038	-0.303	0.06	1.83120535431	0.0
SEMA5A	8589	-5.037	-0.277	0.055	1.75620962533	0.0
EFCAB7	19658	-5.035	-0.21	0.042	1.7796799501	0.0
DYNLL2	10077	-5.032	-0.156	0.031	1.74764534106	0.0
ZNF713	10544	-5.028	-0.174	0.035	1.75621666477	0.0
C6orf203	5997	-5.027	-0.17	0.034	1.83600335386	0.0
GXYLT2	8887	-5.024	-0.25	0.05	1.83276274788	0.0
FAM117B	11386	-5.022	-0.159	0.032	1.71187398542	0.0
ERAP2	13702	-5.021	-0.388	0.077	1.76243008892	0.0
OAZ2	16669	-5.018	-0.164	0.033	1.7418432164	0.0
SLAMF7	8902	-5.013	-0.253	0.05	1.81676366084	0.0
TNNI3	15110	-5.011	-0.171	0.034	1.82741659488	0.0
SLC30A2	10257	-5.01	-0.296	0.059	1.71926627697	0.0
MCC	5267	-5.008	-0.157	0.031	1.78289298964	0.0
NCF1C	7144	-5.004	-0.203	0.041	1.80196717085	0.0
CEP192	14895	-4.997	-0.163	0.033	1.97078843714	0.0
PYHIN1	3905	-4.994	-0.167	0.033	1.77746353268	0.0
LIMCH1	13906	-4.993	-0.201	0.04	1.82347791342	0.0
TMEM106B	18196	-4.989	-0.165	0.033	1.88165567381	0.0
ZNF846	11224	-4.988	-0.191	0.038	1.66102076036	0.0
HCP5	16480	-4.983	-0.235	0.047	1.80333514659	0.0
TMEM27	8199	-4.982	-0.154	0.031	1.78824806086	0.0
NNT	10593	-4.98	-0.21	0.042	1.63260535211	0.0
BHLHB9	3515	-4.979	-0.163	0.033	1.73861607342	0.0
CAP2	16846	-4.975	-0.19	0.038	1.67710839	0.0
ANKH	18478	-4.971	-0.157	0.032	1.87195180289	0.0
KATNAL2	12822	-4.97	-0.17	0.034	1.88752147954	0.0
MYEF2	20553	-4.969	-0.194	0.039	1.95998444335	0.0
ALDH1A1	16000	-4.969	-0.343	0.069	1.71843239104	0.0
CD83	10420	-4.967	-0.218	0.044	1.88322396806	0.0
PQLC3	6097	-4.966	-0.196	0.04	1.84813948573	0.0
KCNJ4	8625	-4.964	-0.212	0.043	1.78446965144	0.0
LRRC14B	2706	-4.962	-0.41	0.083	1.63369826733	0.0
FAM173B	14878	-4.957	-0.201	0.041	1.74014243976	0.0
GZMA	8522	-4.956	-0.164	0.033	1.96203057655	0.0
PCBD2	16294	-4.952	-0.186	0.038	1.85683840159	0.0
RNF150	9515	-4.938	-0.217	0.044	1.79323625901	0.0
EPSTI1	15518	-4.936	-0.259	0.053	1.81433611108	0.0
ASB18	10563	-4.935	-0.332	0.067	1.74104725049	0.0
GUCY1A3	16777	-4.928	-0.229	0.046	1.67751425161	0.0
DHRS11	5409	-4.922	-0.211	0.043	1.73698476605	0.0
C7orf63	14837	-4.918	-0.16	0.033	1.78620428252	0.0
PDCD4	5773	-4.917	-0.206	0.042	1.64597999144	0.0
SLC8A1	10428	-4.917	-0.237	0.048	1.82029213611	0.0
CFHR1	1341	-4.914	-0.315	0.064	1.72441246778	0.0
POSTN	7812	-4.907	-0.666	0.136	1.87519127155	0.0
SLC37A1	2412	-4.902	-0.152	0.031	1.80304907832	0.0
RNU6ATAC	19164	-4.896	-0.152	0.031	1.85442428194	0.0
VAT1L	2691	-4.895	-0.435	0.089	1.73358063355	0.0
PLEKHA5	18642	-4.891	-0.186	0.038	1.71601983398	0.0
HLA-E	4534	-4.889	-0.159	0.032	1.90414215489	0.0
SNORA20	3661	-4.887	-0.353	0.072	1.85100975258	0.0
TRIM2	2558	-4.886	-0.181	0.037	2.07635970293	0.0
ABHD10	11884	-4.884	-0.235	0.048	1.75676976169	0.0
RNU4-2	11732	-4.884	-0.799	0.164	1.68921401423	0.0
FN3K	11892	-4.882	-0.237	0.049	1.71032909921	0.0
CD69	5481	-4.88	-0.329	0.067	1.6910756141	0.0
ODF3B	13533	-4.88	-0.17	0.035	1.7094997899	0.0
PROS1	8774	-4.875	-0.362	0.074	1.78371829271	0.0
SLC25A30	5676	-4.873	-0.328	0.067	1.59083582024	0.0
HNMT	8494	-4.873	-0.24	0.049	1.76859627006	0.0
NRP1	8667	-4.87	-0.166	0.034	1.79623915203	0.0
GNG7	5021	-4.867	-0.241	0.05	1.61811305495	0.0
TNFAIP3	8243	-4.867	-0.357	0.073	1.77402768569	0.0
NF1	13450	-4.859	-0.158	0.033	1.89356990263	0.0
TMEM231	20394	-4.858	-0.186	0.038	1.81013414824	0.0
GAB2	1553	-4.854	-0.166	0.034	1.8655430221	0.0
FAM107B	13866	-4.848	-0.202	0.042	1.88939951215	0.0
TNIK	15299	-4.848	-0.225	0.046	1.83537203099	0.0
PDK3	1800	-4.848	-0.16	0.033	1.7556266445	0.0
HLA-F	8178	-4.847	-0.17	0.035	1.90214030047	0.0
SLC38A11	15465	-4.846	-0.312	0.064	1.59387952196	0.0
TSPAN4	15501	-4.845	-0.15	0.031	1.62156198639	0.0
NOTCH2	5269	-4.844	-0.197	0.041	1.7922925952	0.0
FAM151B	3469	-4.842	-0.162	0.033	1.78634626159	0.0
IP6K2	8142	-4.84	-0.166	0.034	1.69308784128	0.0
GPC3	5864	-4.837	-0.403	0.083	1.65120990812	0.0
MPI	1973	-4.833	-0.237	0.049	1.50511022655	0.0
CD200	16462	-4.828	-0.296	0.061	1.78063866173	0.0
SNORA41	13524	-4.822	-0.281	0.058	1.80362543271	0.0
PDE3A	7948	-4.819	-0.217	0.045	1.66588457755	0.0
DLG2	12113	-4.815	-0.188	0.039	1.71585238341	0.0
TAS2R13	2201	-4.813	-0.191	0.04	1.78092189699	0.0
FAM81B	18848	-4.81	-0.435	0.09	1.62321973124	0.0
SNORD115-25	4767	-4.802	-0.236	0.049	1.91221932433	0.0
SNORA28	3669	-4.8	-0.235	0.049	1.76378599501	0.0
CCL4	12496	-4.796	-0.299	0.062	1.76672997784	0.0
CA3	16387	-4.792	-0.393	0.082	1.84998423903	0.0
CD24	16657	-4.79	-0.666	0.139	1.09382728764	0.0
FYCO1	18339	-4.786	-0.236	0.049	1.62103249507	0.0
KCNK17	13460	-4.78	-0.157	0.033	1.80920034286	0.0
EIF1AY	8331	-4.778	-1.444	0.302	1.03757861501	0.0
C1orf110	3629	-4.777	-0.169	0.035	1.90736760526	0.0
SNORD94	14410	-4.776	-0.286	0.06	1.73054761289	0.0
HHLA3	18795	-4.772	-0.157	0.033	1.72532245053	0.0
PCOLCE	3199	-4.769	-0.253	0.053	1.72194011008	0.0
MBP	15412	-4.768	-0.217	0.046	1.59679492085	0.0
ZNF33B	11383	-4.768	-0.176	0.037	1.63410272718	0.0
RFTN2	13373	-4.766	-0.244	0.051	1.7037654469	0.0
FMO1	17663	-4.766	-0.191	0.04	1.78444280156	0.0
C5orf46	6229	-4.765	-0.333	0.07	1.65458345637	0.0
LPXN	7047	-4.762	-0.167	0.035	1.92291105855	0.0
OLFML3	16885	-4.762	-0.273	0.057	1.64148206269	0.0
COQ5	10165	-4.762	-0.203	0.043	1.66999927177	0.0
SH3TC2	8825	-4.762	-0.265	0.056	1.57184618043	0.0
ATP7B	3775	-4.761	-0.176	0.037	1.82773927296	0.0
KCNT2	13280	-4.75	-0.321	0.068	1.71401514747	0.0
C20orf132	3277	-4.75	-0.152	0.032	1.68577935974	0.0
RGS2	6774	-4.75	-0.345	0.073	1.72373703862	0.0
KIAA1324L	5056	-4.745	-0.194	0.041	1.74480792771	0.0
AS3MT	3843	-4.745	-0.292	0.062	1.60284213853	0.0
SERTAD4	5227	-4.742	-0.31	0.065	1.78423595633	0.0
MRPL16	11901	-4.742	-0.176	0.037	1.61783400312	0.0
KLF12	3036	-4.735	-0.156	0.033	1.80283528511	0.0
C15orf33	11645	-4.726	-0.173	0.037	1.7120392813	0.0
TNNI1	15112	-4.715	-0.388	0.082	1.78595910019	0.0
CYP2U1	10948	-4.706	-0.152	0.032	1.75243224389	0.0
AOAH	7436	-4.702	-0.359	0.076	1.705565809	0.0
TXLNB	3945	-4.699	-0.354	0.075	1.58480445984	0.0
GPNMB	11654	-4.699	-0.29	0.062	1.58518239558	0.0
OLR1	1789	-4.699	-0.269	0.057	1.79190792192	0.0
ST8SIA5	3003	-4.698	-0.249	0.053	1.60067799003	0.0
SLC1A7	17314	-4.697	-0.151	0.032	1.77243060647	0.0
HIST1H4E	15767	-4.696	-0.148	0.032	1.84936286922	0.0
NECAB3	4435	-4.693	-0.184	0.039	1.58928148738	0.0
LIN9	18634	-4.687	-0.235	0.05	1.63524115282	0.0
DDX3Y	20024	-4.687	-0.981	0.209	0.959570218678	0.0
HMGN3	4723	-4.683	-0.211	0.045	1.65287185338	0.0
GABRE	4792	-4.681	-0.332	0.071	1.78847438509	0.0
RNLS	19506	-4.68	-0.167	0.036	1.5871425878	0.0
CEP110	12148	-4.678	-0.15	0.032	1.76645397439	0.0
ZNF391	13649	-4.676	-0.15	0.032	1.90020582792	0.0
C6orf27	10233	-4.674	-0.185	0.039	1.65936928245	0.0
VTN	8970	-4.672	-0.323	0.069	1.59201899808	0.0
NEB	4486	-4.67	-0.674	0.144	1.68513831177	0.0
CPNE3	15444	-4.667	-0.155	0.033	1.75325220666	0.0
SNORD115-33	6272	-4.666	-0.175	0.037	1.87291459962	0.0
DHX58	16545	-4.663	-0.151	0.032	1.76162376604	0.0
KLRB1	10558	-4.657	-0.169	0.036	1.72570271953	0.0
ENTPD1	14264	-4.652	-0.211	0.045	1.87940861858	0.0
RUNX1T1	5245	-4.65	-0.164	0.035	1.81841852356	0.0
FLJ39632	17596	-4.65	-0.169	0.036	1.73590382156	0.0
SIRT5	12207	-4.65	-0.166	0.036	1.66746468738	0.0
PAMR1	955	-4.649	-0.266	0.057	1.70582695612	0.0
LOC100049716	12419	-4.643	-0.232	0.05	1.54679480599	0.0
TNFSF10	9712	-4.64	-0.265	0.057	1.63534681775	0.0
LHPP	4248	-4.637	-0.165	0.036	1.6980287347	0.0
C14orf33	20090	-4.636	-0.155	0.033	1.73846614359	0.0
CAND2	20684	-4.632	-0.24	0.052	1.56693003746	0.0
PCLO	18455	-4.631	-0.226	0.049	1.61095770616	0.0
MCF2	18443	-4.631	-0.242	0.052	1.68185623943	0.0
ERAP1	13703	-4.628	-0.152	0.033	1.85352656078	0.0
ALS2CR4	5642	-4.627	-0.151	0.033	1.85752778467	0.0
C14orf106	10696	-4.625	-0.17	0.037	1.69134881887	0.0
SLN	5252	-4.621	-0.587	0.127	1.64267705748	0.0
PARP15	11239	-4.613	-0.172	0.037	1.76260559828	0.0
MIR29C	12550	-4.608	-0.336	0.073	1.75347820328	0.0
ITK	5189	-4.607	-0.249	0.054	1.67012943658	0.0
HYDIN	3257	-4.605	-0.176	0.038	1.86943592231	0.0
MAML3	10337	-4.601	-0.177	0.038	1.76414449707	0.0
SCRN3	15298	-4.594	-0.181	0.039	1.65981994648	0.0
ADCY5	4033	-4.594	-0.246	0.053	1.51431620297	0.0
UNC5C	12809	-4.59	-0.17	0.037	1.72294325333	0.0
KDM5D	20510	-4.59	-0.816	0.178	0.943940349205	0.0
UTY	13348	-4.588	-0.949	0.207	0.934285749999	0.0
SPATA20	15380	-4.581	-0.231	0.05	1.55780500248	0.0
LCNL1	20291	-4.58	-0.171	0.037	1.5001260622	0.0
POU6F2	15183	-4.571	-0.181	0.04	1.84785966451	0.0
RABL3	14176	-4.569	-0.156	0.034	1.99590379646	0.0
KIF9	6620	-4.569	-0.15	0.033	1.66952230849	0.0
SLC16A4	11450	-4.568	-0.237	0.052	1.78418660927	0.0
GGTA1	16706	-4.567	-0.454	0.099	1.52672661335	0.0
FHIT	10867	-4.565	-0.201	0.044	1.51901906618	0.0
PARP14	5960	-4.562	-0.211	0.046	1.70884600515	0.0
PXDNL	4247	-4.558	-0.259	0.057	1.58173993704	0.0
PGAP1	14809	-4.553	-0.166	0.037	1.87111340003	0.0
DIXDC1	17398	-4.547	-0.186	0.041	1.73116484875	0.0
CD8A	10451	-4.542	-0.19	0.042	1.69970678783	0.0
APOL6	14904	-4.536	-0.268	0.059	1.73931849083	0.0
FGF12	9495	-4.534	-0.35	0.077	1.59649156474	0.0
KRTAP5-2	18772	-4.534	-0.14	0.031	1.79922913787	0.0
SCARNA5	18968	-4.53	-0.33	0.073	1.70879373681	0.0
SPECC1	7684	-4.525	-0.141	0.031	1.72719823442	0.0
TFDP2	8255	-4.523	-0.176	0.039	1.54066928854	0.0
GPA33	19137	-4.521	-0.212	0.047	1.71656855396	0.0
B3GALNT1	4514	-4.52	-0.249	0.055	1.71829586898	0.0
ARRB1	11643	-4.52	-0.16	0.035	1.59578012834	0.0
CYorf15A	2900	-4.52	-0.692	0.153	0.965033978332	0.0
CIRBP	19980	-4.518	-0.175	0.039	1.64221662121	0.0
STAT1	20313	-4.517	-0.187	0.041	1.71544491817	0.0
UQCC	13347	-4.514	-0.142	0.031	1.6212788315	0.0
CBR4	13643	-4.51	-0.156	0.035	1.65891679277	0.0
PRTFDC1	20273	-4.506	-0.205	0.045	1.57823425075	0.0
ZNF618	6660	-4.503	-0.143	0.032	1.77126914195	0.0
C9orf150	12403	-4.503	-0.206	0.046	1.72172527592	0.0
CD2	20300	-4.502	-0.174	0.039	1.77930427806	0.0
MIR181B2	19483	-4.501	-0.198	0.044	1.898390567	0.0
ITGA8	10710	-4.5	-0.342	0.076	1.55442097821	0.0
PTGR2	8663	-4.499	-0.209	0.046	1.60544735895	0.0
CYSLTR2	3773	-4.491	-0.276	0.061	1.71151375177	0.0
ARNT2	19638	-4.491	-0.148	0.033	1.6770772193	0.0
NT5C1A	8035	-4.49	-0.315	0.07	1.5240456915	0.0
PCYOX1	16619	-4.486	-0.23	0.051	1.5053314176	0.0
ZFP2	10585	-4.484	-0.14	0.031	1.75811117482	0.0
ENOSF1	1590	-4.478	-0.214	0.048	1.67049635845	0.0
ZNF527	19425	-4.478	-0.142	0.032	1.79685619373	0.0
RBBP9	19862	-4.474	-0.173	0.039	1.74807930087	0.0
SCLT1	13518	-4.471	-0.135	0.03	1.87029015257	0.0
C6orf138	19209	-4.465	-0.226	0.051	1.63338523111	0.0
CLSTN2	12433	-4.462	-0.267	0.06	1.62515964079	0.0
IRX6	8074	-4.461	-0.358	0.08	1.77310549604	0.0
SPATA17	4440	-4.46	-0.201	0.045	1.65888475614	0.0
SELL	20723	-4.46	-0.291	0.065	1.70681138902	0.0
CTSG	1249	-4.453	-0.175	0.039	1.76796309469	0.0
HSD17B8	19130	-4.453	-0.16	0.036	1.53712722457	0.0
GOLM1	15654	-4.449	-0.214	0.048	1.84353852276	0.0
KIAA1370	8536	-4.449	-0.172	0.039	1.56583751658	0.0
SELP	20745	-4.447	-0.278	0.063	1.76933589797	0.0
LRRC6	9038	-4.447	-0.274	0.062	1.58791022215	0.0
ACSF2	17733	-4.447	-0.26	0.058	1.54394327003	0.0
DOK5	15705	-4.443	-0.389	0.088	2.17387841605	0.0
C21orf49	17493	-4.442	-0.14	0.032	1.64321592644	0.0
ZNF214	8168	-4.442	-0.141	0.032	1.72628900717	0.0
TAGAP	18971	-4.436	-0.16	0.036	1.73298261672	0.0
HRK	20431	-4.435	-0.173	0.039	1.78310182854	0.0
TMOD2	20433	-4.434	-0.19	0.043	1.77158107666	0.0
MIR3120	19993	-4.434	-0.161	0.036	1.84965614542	0.0
CPNE5	3324	-4.43	-0.537	0.121	1.49756704715	0.0
C11orf71	20604	-4.426	-0.204	0.046	1.61619048278	0.0
APOA1	11417	-4.421	-0.257	0.058	1.68432608655	0.0
B2M	10874	-4.421	-0.174	0.039	1.72837720275	0.0
TCTN1	19325	-4.42	-0.144	0.033	1.66312834704	0.0
LMO3	12310	-4.417	-0.388	0.088	1.48164569711	0.0
SNHG10	6794	-4.414	-0.235	0.053	1.70314914706	0.0
CA1	7673	-4.41	-0.178	0.04	1.75633749899	0.0
BCL2L11	7061	-4.408	-0.163	0.037	1.69413466389	0.0
ZNF624	16867	-4.406	-0.141	0.032	1.82397148177	0.0
NFYA	4254	-4.404	-0.143	0.033	1.89814928186	0.0
C14orf135	1748	-4.403	-0.137	0.031	1.79624017731	0.0
C21orf82	7566	-4.402	-0.204	0.046	1.69184167129	0.0
NLRP3	15020	-4.396	-0.246	0.056	1.6349933312	0.0
ARV1	20259	-4.396	-0.17	0.039	1.71988223011	0.0
APOBEC3C	17223	-4.394	-0.162	0.037	1.60418611184	0.0
CCDC14	4987	-4.391	-0.134	0.031	1.71210032769	0.0
GLYAT	14500	-4.389	-0.32	0.073	1.60524184273	0.0
SCARNA4	18969	-4.387	-0.315	0.072	1.65708386293	0.0
IFT20	4659	-4.387	-0.134	0.031	1.81731753212	0.0
FLJ38109	14954	-4.383	-0.158	0.036	1.84546878834	0.0
DDX60L	2217	-4.379	-0.184	0.042	1.76253368021	0.0
SULT1C2	10353	-4.379	-0.267	0.061	1.52783550346	0.0
COL1A2	11711	-4.375	-0.162	0.037	1.72312234532	0.0
BCHE	5675	-4.375	-0.15	0.034	1.70439913616	0.0
MANEAL	2851	-4.373	-0.135	0.031	1.58041995158	0.0
PLXNA4	20346	-4.37	-0.211	0.048	1.71135980176	0.0
RNU2-1	18015	-4.37	-0.288	0.066	1.61136121823	0.0
C3orf33	11809	-4.37	-0.166	0.038	1.71970270766	0.0
KLHL4	11777	-4.368	-0.159	0.037	1.82591117273	0.0
TGFB2	8908	-4.365	-0.506	0.116	1.8298738834	0.0
STAT2	20312	-4.361	-0.143	0.033	1.60355985818	0.0
EEF1A1	14696	-4.354	-0.14	0.032	1.74257684003	0.0
BCKDHA	11459	-4.35	-0.223	0.051	1.55250149027	0.0
LRP5	10461	-4.345	-0.137	0.031	1.64947456152	0.0
IGKC	5911	-4.34	-0.412	0.095	1.63915718373	0.0
PIGN	1767	-4.339	-0.152	0.035	1.7190712053	0.0
KIAA0319L	17660	-4.329	-0.143	0.033	1.50915880392	0.0
FRMD7	20444	-4.328	-0.23	0.053	1.65726010705	0.0
IER3	5219	-4.326	-0.348	0.08	1.76570130182	0.0
CRABP2	4588	-4.323	-0.164	0.038	1.77239161531	0.0
KIAA0408	9244	-4.322	-0.177	0.041	1.61505028901	0.0
RPPH1	5473	-4.318	-0.233	0.054	1.66192947087	0.0
SRPK3	15955	-4.318	-0.152	0.035	1.62858755572	0.0
MAOB	10071	-4.316	-0.216	0.05	1.60695060512	0.0
LOC100190938	2353	-4.313	-0.177	0.041	1.67373727593	0.0
TNFRSF14	5374	-4.31	-0.142	0.033	1.55608110065	0.0
LOC440300	16264	-4.308	-0.168	0.039	1.71698547173	0.0
C4orf34	2011	-4.308	-0.15	0.035	1.74957913147	0.0
DGKE	18193	-4.304	-0.154	0.036	1.64605531507	0.0
FGF18	12580	-4.295	-0.398	0.093	1.62446385199	0.0
LOC646851	13567	-4.294	-0.176	0.041	1.69287787044	0.0
IGJ	19637	-4.293	-0.569	0.133	1.65412703902	0.0
HMGN5	3834	-4.289	-0.151	0.035	1.72070400149	0.0
SOHLH2	19328	-4.289	-0.222	0.052	1.62276142081	0.0
PIK3R6	10655	-4.287	-0.18	0.042	1.58128748142	0.0
GLB1L	15285	-4.284	-0.152	0.036	1.63563001659	0.0
CRIP1	4290	-4.282	-0.155	0.036	1.733353656	0.0
NRP2	8668	-4.281	-0.223	0.052	1.73249745993	0.0
RARRES2	930	-4.28	-0.197	0.046	1.58139477981	0.0
KIAA1737	19780	-4.28	-0.148	0.035	1.50551676076	0.0
GAMT	11079	-4.278	-0.152	0.035	1.52456877057	0.0
ENPP5	9749	-4.278	-0.255	0.06	1.43037840331	0.0
KCNAB1	2439	-4.276	-0.21	0.049	1.6064207469	0.0
SLFN12L	12318	-4.276	-0.208	0.049	1.61708132088	0.0
TRAK2	9860	-4.274	-0.153	0.036	1.60437354457	0.0
OGFRL1	5459	-4.274	-0.181	0.042	1.62160917724	0.0
VWA5A	15277	-4.271	-0.191	0.045	1.66557372796	0.0
CD1E	17068	-4.263	-0.17	0.04	1.7645882101	0.0
ANGPTL5	13407	-4.262	-0.165	0.039	1.69983504399	0.0
FAM70A	2287	-4.254	-0.2	0.047	1.61262391541	0.0
DUSP6	18106	-4.253	-0.204	0.048	1.73075231779	0.0
NRIP2	12681	-4.247	-0.183	0.043	1.59992393905	0.0
SPRED2	11162	-4.245	-0.148	0.035	1.80051053105	0.0
ZNF233	8852	-4.243	-0.195	0.046	1.51242443321	0.0
PIGK	1764	-4.243	-0.157	0.037	1.65562513183	0.0
DBC1	17878	-4.243	-0.201	0.047	1.66557608463	0.0
DLEU2	19262	-4.242	-0.224	0.053	1.67213771649	0.0
P2RX3	12031	-4.238	-0.258	0.061	1.50918013932	0.0
LOC151009	6782	-4.233	-0.183	0.043	1.66596765703	0.0
SEC31B	10800	-4.232	-0.145	0.034	1.61399909077	0.0
HEY1	18128	-4.231	-0.189	0.045	1.53741634201	0.0
MGAT5	8966	-4.23	-0.14	0.033	1.6910107696	0.0
ZNF667	15484	-4.23	-0.14	0.033	1.60404974859	0.0
EGR2	11568	-4.228	-0.321	0.076	1.69236653093	0.0
ASAP2	1716	-4.227	-0.147	0.035	1.77757259408	0.0
WIPF3	11460	-4.227	-0.163	0.039	1.63461280578	0.0
SLAMF6	8903	-4.213	-0.246	0.058	1.59064504684	0.0
FRMD6	2893	-4.212	-0.173	0.041	1.72281742362	0.0
BSG	7333	-4.211	-0.145	0.034	1.53562330434	0.0
SIPA1L1	4904	-4.209	-0.155	0.037	1.82260189139	0.0
LGALS3BP	3637	-4.206	-0.179	0.043	1.46708017675	0.0
MOSC1	8984	-4.206	-0.326	0.077	1.4956515687	0.0
EMILIN3	12003	-4.206	-0.129	0.031	1.58627209576	0.0
RPS4Y1	14337	-4.205	-0.836	0.199	0.769038172674	0.0
MAP2K5	20368	-4.202	-0.157	0.037	1.54360470939	0.0
HHIP	4720	-4.198	-0.133	0.032	1.61844419692	0.0
CNTNAP3	10533	-4.197	-0.32	0.076	1.65552309292	0.0
CA5B	1378	-4.189	-0.222	0.053	1.98258326089	0.0
CPT1B	8969	-4.189	-0.159	0.038	1.56321992055	0.0
KLRAP1	15576	-4.184	-0.145	0.035	1.73931307854	0.0
IDUA	3287	-4.176	-0.133	0.032	1.58429082004	0.0
SLITRK4	6123	-4.176	-0.281	0.067	1.54135239563	0.0
ST8SIA2	19033	-4.176	-0.233	0.056	1.60842993409	0.0
PRKRIR	3229	-4.174	-0.128	0.031	1.74645952902	0.0
MMP15	13421	-4.174	-0.257	0.061	1.59813482727	0.0
CLEC4A	15145	-4.173	-0.154	0.037	1.77141452754	0.0
DIRAS3	9714	-4.171	-0.37	0.089	1.62801261805	0.0
MYO15B	8161	-4.167	-0.143	0.034	1.58354257409	0.0
LYST	15036	-4.162	-0.133	0.032	1.779832355	0.0
NDUFB5	6940	-4.16	-0.15	0.036	1.53645119884	0.0
TSPAN6	9296	-4.159	-0.166	0.04	1.5631555927	0.0
NME4	12748	-4.157	-0.131	0.032	1.6229951846	0.0
IKZF3	20600	-4.156	-0.156	0.037	1.62725163969	0.0
SCRG1	4168	-4.156	-0.223	0.054	1.64236530393	0.0
SCN9A	10169	-4.156	-0.16	0.038	1.65940979218	0.0
ARMCX1	10784	-4.154	-0.15	0.036	1.58897302611	0.0
PRKY	1737	-4.152	-0.372	0.09	0.890868642949	0.0
IL7R	8843	-4.149	-0.362	0.087	1.51941158569	0.0
ACADM	16466	-4.145	-0.16	0.039	1.54898681371	0.0
TTC39B	14570	-4.143	-0.15	0.036	1.72252550378	0.0
ZNF43	10903	-4.143	-0.127	0.031	1.70672495681	0.0
LST-3TM12	18774	-4.143	-0.154	0.037	1.69163884218	0.0
SCG2	7932	-4.14	-0.142	0.034	1.66408385267	0.0
LOC653080	15163	-4.139	-0.162	0.039	1.71470723619	0.0
ANKRD46	9867	-4.138	-0.138	0.033	1.65603860326	0.0
IGSF1	3141	-4.138	-0.143	0.034	1.60967309073	0.0
TNFSF13B	4818	-4.136	-0.232	0.056	1.69948092122	0.0
FMO3	17661	-4.133	-0.301	0.073	1.49728242743	0.0
CIITA	14356	-4.132	-0.134	0.032	1.7253814243	0.0
MSRB2	6685	-4.132	-0.132	0.032	1.56139140959	0.0
NKAPP1	19019	-4.13	-0.14	0.034	1.61404109404	0.0
HSPC159	12156	-4.129	-0.158	0.038	1.63729594486	0.0
RNASEL	17952	-4.125	-0.131	0.032	1.63510039615	0.0
VEGFA	18373	-4.116	-0.159	0.039	1.54255110376	0.0
C17orf57	17904	-4.114	-0.166	0.04	1.62697559574	0.0
CTNNA3	20109	-4.11	-0.221	0.054	1.56432237577	0.0
EBF3	2739	-4.107	-0.176	0.043	1.55263654427	0.0
RBM12B	9981	-4.099	-0.126	0.031	1.77960274288	0.0
NRIP3	12682	-4.097	-0.159	0.039	1.58112092651	0.0
EPHA7	9466	-4.096	-0.338	0.082	1.64972490938	0.0
GSTM2	12911	-4.095	-0.195	0.048	1.61343355041	0.0
BNC2	7657	-4.095	-0.218	0.053	1.6305864801	0.0
SYNPO2L	14197	-4.091	-0.248	0.061	1.5287949236	0.0
PGBD5	1648	-4.091	-0.163	0.04	1.63510462073	0.0
UBE2L6	20521	-4.086	-0.145	0.036	1.64373502158	0.0
ZNF708	869	-4.086	-0.133	0.032	1.81505489438	0.0
CLC	17519	-4.083	-0.141	0.034	1.70835334413	0.0
COMP	12889	-4.079	-0.328	0.08	1.57771396019	0.0
IQCG	13387	-4.077	-0.133	0.033	1.58704953169	0.0
MYOZ1	14505	-4.076	-0.203	0.05	1.62018117358	0.0
TANC1	2731	-4.074	-0.168	0.041	1.6631981448	0.0
MIR186	17513	-4.074	-0.185	0.045	1.62432409985	0.0
GRK4	19252	-4.07	-0.139	0.034	1.77962838388	0.0
TAS2R50	3614	-4.069	-0.173	0.043	1.67309151873	0.0
PRKAA2	2692	-4.069	-0.166	0.041	1.63112970867	0.0
ATPBD4	10849	-4.066	-0.176	0.043	1.74670409906	0.0
APH1B	17282	-4.065	-0.151	0.037	1.61980635223	0.0
NID2	873	-4.065	-0.161	0.04	1.57864831784	0.0
LOC652811	9276	-4.062	-0.188	0.046	1.64647199064	0.0
C1orf220	16407	-4.061	-0.141	0.035	1.63132051049	0.0
RAB33A	3787	-4.06	-0.209	0.052	1.57403488134	0.0
PRKAR1A	2154	-4.06	-0.135	0.033	1.5798939441	0.0
BLID	4306	-4.058	-0.157	0.039	1.70479228288	0.0
ARMCX6	8622	-4.056	-0.154	0.038	1.71099878246	0.0
AGPHD1	9625	-4.055	-0.151	0.037	1.63416813078	0.0
KLRC4	20093	-4.052	-0.156	0.038	1.55158206184	0.0
PFKFB1	6824	-4.049	-0.275	0.068	1.54943422139	0.0
PFDN4	4526	-4.047	-0.151	0.037	1.65763687106	0.0
DACT2	13116	-4.045	-0.135	0.033	1.68478393825	0.0
COL1A1	11714	-4.045	-0.357	0.088	1.66098732162	0.0
HLF	1006	-4.042	-0.253	0.063	1.46249068821	0.0
FASTKD1	6343	-4.041	-0.186	0.046	1.52934614973	0.0
SLC38A3	18500	-4.04	-0.276	0.068	1.47276046745	0.0
KDM1B	7460	-4.039	-0.137	0.034	1.73632445463	0.0
MUM1L1	8553	-4.037	-0.245	0.061	1.41943120364	0.0
MGC57346	1053	-4.036	-0.132	0.033	1.62772087971	0.0
ALDH4A1	19060	-4.036	-0.144	0.036	1.56750225827	0.0
NALCN	6826	-4.034	-0.23	0.057	1.54090733699	0.0
RGS7BP	18123	-4.03	-0.266	0.066	1.50487580364	0.0
KLHL7	13531	-4.029	-0.232	0.058	1.44694778072	0.0
UBE2D1	3448	-4.024	-0.15	0.037	1.49489965015	0.0
LCA5	7052	-4.023	-0.126	0.031	1.67316509138	0.0
CD3D	16440	-4.018	-0.155	0.038	1.57719980674	0.0
DAND5	8387	-4.018	-0.17	0.042	1.53555671755	0.0
TMSL6	9164	-4.017	-0.16	0.04	1.65460112097	0.0
ZFP3	19084	-4.014	-0.137	0.034	1.68690562884	0.0
GALNT12	18301	-4.013	-0.137	0.034	1.59183118003	0.0
CLEC3B	5539	-4.013	-0.153	0.038	1.63130369413	0.0
BMPR1A	20364	-4.01	-0.127	0.032	1.813366298	0.0
ATP6V0E2	1149	-4.009	-0.181	0.045	1.3133844622	0.0
TMEM195	11755	-4.006	-0.183	0.046	1.55873297258	0.0
MDH1	8732	-4.006	-0.147	0.037	1.57072851353	0.0
C20orf177	14753	-4.003	-0.182	0.045	1.48706064537	0.0
INHBA	20163	-3.999	-0.236	0.059	1.76317707753	0.0
FAM69C	11203	-3.991	-0.286	0.072	1.41409478389	0.0
NEO1	2427	-3.99	-0.148	0.037	1.59519622498	0.0
CPA3	15553	-3.988	-0.259	0.065	1.57656583173	0.0
CCDC93	2328	-3.986	-0.171	0.043	1.51177193244	0.0
DGKB	5637	-3.986	-0.155	0.039	1.84155493883	0.0
FXYD6	16681	-3.986	-0.128	0.032	1.55557174152	0.0
YEATS2	19884	-3.984	-0.121	0.03	1.76777121584	0.0
GPM6A	14517	-3.983	-0.166	0.042	1.64469519033	0.0
RPS10P7	8599	-3.975	-0.14	0.035	1.62429362701	0.0
ENO2	2658	-3.975	-0.215	0.054	1.6951240339	0.0
SLC4A8	9795	-3.973	-0.151	0.038	1.67114328403	0.0
LOC100131826	16874	-3.97	-0.179	0.045	1.57153341041	0.0
MRPL46	3744	-3.968	-0.152	0.038	1.52557411075	0.0
SLC5A4	18828	-3.966	-0.257	0.065	1.56160540117	0.0
GPR141	9476	-3.962	-0.133	0.033	1.65622438806	0.0
ZFY	14512	-3.962	-0.411	0.104	0.806148181639	0.0
WDR63	16400	-3.962	-0.14	0.035	1.57107146173	0.0
POC5	9388	-3.961	-0.125	0.031	1.96335408997	0.0
DLD	11279	-3.957	-0.158	0.04	1.51998179781	0.0
C3orf70	1192	-3.954	-0.126	0.032	1.64000684616	0.0
SLC9A10	12790	-3.954	-0.193	0.049	1.60697380341	0.0
ALDH2	10150	-3.95	-0.128	0.032	1.52327258941	0.0
REEP2	10745	-3.948	-0.144	0.037	1.42124100379	0.0
UFSP2	1410	-3.941	-0.159	0.04	1.61908957381	0.0
WDR52	6874	-3.939	-0.135	0.034	1.61988740479	0.0
IL17RD	11940	-3.938	-0.159	0.04	1.88482678016	0.0
TMLHE	8104	-3.935	-0.129	0.033	1.48078757085	0.0
NEK3	3781	-3.933	-0.135	0.034	1.59244674539	0.0
PAQR8	8285	-3.931	-0.15	0.038	1.52134784696	0.0
PHYH	5262	-3.927	-0.144	0.037	1.50005630302	0.0
PRR5L	8317	-3.927	-0.154	0.039	1.63830381131	0.0
CEP78	1467	-3.926	-0.127	0.032	1.65105749054	0.0
CD27	6853	-3.926	-0.152	0.039	1.62820990036	0.0
FKBP7	6194	-3.925	-0.124	0.031	1.67441435507	0.0
AOC3	3984	-3.919	-0.227	0.058	1.50503832538	0.0
XKR4	15660	-3.918	-0.182	0.046	1.68318677453	0.0
DACT1	2935	-3.918	-0.165	0.042	1.63096559355	0.0
RARG	20269	-3.913	-0.131	0.033	1.56185824306	0.0
RSPO3	10292	-3.913	-0.194	0.05	1.49677659962	0.0
KBTBD3	9401	-3.912	-0.17	0.043	1.57747202074	0.0
MEST	12965	-3.912	-0.331	0.085	1.57741412825	0.0
EBF2	11944	-3.909	-0.174	0.045	1.60240277232	0.0
FZD4	6987	-3.909	-0.146	0.037	1.50054695373	0.0
ESM1	20020	-3.908	-0.158	0.04	1.57742144852	0.0
NEK11	16783	-3.907	-0.131	0.034	1.6829176129	0.0
SATB1	8998	-3.907	-0.145	0.037	1.39258538904	0.0
LOC100128035	4713	-3.907	-0.142	0.036	1.59929428867	0.0
MCM6	12967	-3.905	-0.126	0.032	1.70084866266	0.0
PLCG2	17243	-3.904	-0.146	0.037	1.61381227582	0.0
SCP2	15680	-3.9	-0.135	0.035	1.50750926798	0.0
ADSSL1	12118	-3.9	-0.19	0.049	1.43450886356	0.0
CCL8	12499	-3.899	-0.24	0.062	1.63303284005	0.0
THAP9	16037	-3.899	-0.125	0.032	1.71691979323	0.0
ABO	5090	-3.898	-0.131	0.034	1.58830897904	0.0
CHSY3	20115	-3.895	-0.126	0.032	1.60985466207	0.0
WNK2	16070	-3.894	-0.203	0.052	1.42420681897	0.0
BMS1P5	9759	-3.892	-0.128	0.033	1.64069237074	0.0
IL16	12915	-3.89	-0.14	0.036	1.60731389065	0.0
LOC100132764	4228	-3.89	-0.153	0.039	1.48952937439	0.0
PTPN3	11600	-3.887	-0.226	0.058	1.57384494582	0.0
HHATL	9904	-3.883	-0.226	0.058	1.46062395762	0.0
C11orf74	20609	-3.881	-0.156	0.04	1.49942170337	0.0
FAM198B	3099	-3.879	-0.127	0.033	1.7492641937	0.0
RGS5	6769	-3.874	-0.148	0.038	1.49767951259	0.0
FRY	12599	-3.873	-0.147	0.038	1.64276086788	0.0
TAS2R14	2196	-3.871	-0.139	0.036	1.61971711932	0.0
MIRLET7G	14475	-3.871	-0.251	0.065	1.62217446878	0.0
CXorf56	9987	-3.87	-0.119	0.031	1.59924597209	0.0
DOCK10	15307	-3.87	-0.25	0.065	1.67950367206	0.0
AVPR1A	19819	-3.869	-0.166	0.043	1.56283159891	0.0
SLC2A10	19283	-3.868	-0.126	0.033	1.63368600796	0.0
ARMC2	15735	-3.865	-0.126	0.033	1.69142370568	0.0
RNU105B	2609	-3.864	-0.137	0.035	1.60570048843	0.0
CRIPT	4735	-3.861	-0.134	0.035	1.59127179129	0.0
NBLA00301	7549	-3.858	-0.213	0.055	1.48353954252	0.0
SUOX	17874	-3.851	-0.151	0.039	1.49250997103	0.0
SUPT3H	11888	-3.85	-0.142	0.037	1.76556351753	0.0
LOC153684	13984	-3.85	-0.117	0.03	1.6519875761	0.0
TACC2	7032	-3.849	-0.172	0.045	1.45349304087	0.0
KDELR3	19300	-3.848	-0.228	0.059	1.79341781561	0.0
FCN1	5405	-3.847	-0.197	0.051	1.66270960646	0.0
VN1R1	18683	-3.846	-0.135	0.035	1.57578052085	0.0
TUFT1	2529	-3.844	-0.157	0.041	1.53364821649	0.0
CXCL11	7183	-3.843	-0.295	0.077	1.60900796449	0.0
IGKV3D-11	9691	-3.843	-0.249	0.065	1.62824623854	0.0
DENND2A	3121	-3.841	-0.13	0.034	1.52865394066	0.0
CEP170	10067	-3.84	-0.126	0.033	1.71108745438	0.0
PLAT	20567	-3.84	-0.256	0.067	1.6833097277	0.0
VCAM1	9510	-3.838	-0.325	0.085	1.56379540893	0.0
LOC100131860	8775	-3.834	-0.21	0.055	1.60733597837	0.0
SNORD116-2	20463	-3.829	-0.146	0.038	1.53436551587	0.0
SLC6A13	16555	-3.829	-0.166	0.043	1.50610601124	0.0
HFE	5834	-3.829	-0.14	0.036	1.40517428306	0.0
RAMP2	18618	-3.827	-0.166	0.043	1.58367824699	0.0
SFRP2	13864	-3.827	-0.4	0.104	1.48439078407	0.0
SNORA49	3019	-3.826	-0.165	0.043	1.69612727694	0.0
BRP44L	12478	-3.823	-0.164	0.043	1.50907832289	0.0
LRRC39	11368	-3.821	-0.292	0.076	1.45987578323	0.0
ATP1A3	1073	-3.815	-0.301	0.079	1.43688395079	0.0
ENC1	18320	-3.814	-0.199	0.052	1.6671135868	0.0
SLC30A9	10249	-3.809	-0.122	0.032	1.5275594459	0.0
NCRNA00189	17157	-3.809	-0.303	0.08	1.62017349296	0.0
LDB2	18619	-3.807	-0.152	0.04	1.59491675046	0.0
ZNF724P	16047	-3.803	-0.159	0.042	1.54527299606	0.0
IVNS1ABP	8645	-3.799	-0.169	0.044	1.57274063082	0.0
FBXL4	12725	-3.796	-0.134	0.035	1.59080565222	0.0
C15orf51	9882	-3.795	-0.237	0.063	1.47833598395	0.0
SERPINE2	14595	-3.795	-0.387	0.102	1.72650217016	0.0
VIM	5020	-3.794	-0.178	0.047	1.5854004666	0.0
LOC646049	4887	-3.79	-0.117	0.031	1.62087732726	0.0
ABCD2	1060	-3.789	-0.283	0.075	1.30425025711	0.0
GAL3ST4	11748	-3.782	-0.127	0.034	1.56629241989	0.0
PTGS2	1812	-3.781	-0.273	0.072	1.55056097186	0.0
RPS27L	14580	-3.779	-0.131	0.035	1.53404109872	0.0
SNORD6	16948	-3.778	-0.264	0.07	1.52630020142	0.0
LOC285456	2095	-3.776	-0.211	0.056	1.60234571788	0.0
MRPS35	14383	-3.776	-0.128	0.034	1.64242205259	0.0
HIST1H4D	10884	-3.774	-0.203	0.054	1.62124577883	0.0
C16orf45	12652	-3.771	-0.116	0.031	1.5524672297	0.0
SVIP	11404	-3.767	-0.12	0.032	1.62915619843	0.0
NLRC5	20371	-3.764	-0.131	0.035	1.60582176238	0.0
LRRC37A2	6686	-3.76	-0.138	0.037	1.65101828055	0.0
NAP1L5	3302	-3.751	-0.13	0.035	1.64010196802	0.0
HIBCH	1001	-3.75	-0.136	0.036	1.6409737399	0.0
PPP1R12B	15042	-3.75	-0.158	0.042	1.47873306464	0.0
HIVEP1	12018	-3.749	-0.117	0.031	1.72450654718	0.0
PALMD	2574	-3.748	-0.139	0.037	1.50607629669	0.0
SNORA46	3006	-3.747	-0.119	0.032	1.54150784342	0.0
ZBTB25	14011	-3.745	-0.142	0.038	1.45716228751	0.0
NLGN4Y	16847	-3.744	-0.164	0.044	1.10967464954	0.0
DDIT3	6747	-3.744	-0.156	0.042	1.6308915823	0.0
PPP1R1C	5518	-3.741	-0.298	0.08	1.57976717838	0.0
TMSB4X	2946	-3.74	-0.145	0.039	1.62198194472	0.0
SCO1	15461	-3.739	-0.127	0.034	1.54173232883	0.0
MIR221	2128	-3.735	-0.24	0.064	1.62761241338	0.0
MIR15A	11481	-3.734	-0.229	0.061	1.60960306386	0.0
ATP5F1	16522	-3.732	-0.117	0.031	1.45850497381	0.0
HADH	14344	-3.732	-0.175	0.047	1.44993057535	0.0
SUCLG2	18712	-3.731	-0.137	0.037	1.49474144581	0.0
APOBEC3A	19592	-3.723	-0.158	0.042	1.61638227215	0.0
DLL1	19409	-3.723	-0.181	0.049	1.4122230429	0.0
KCNA6	4152	-3.722	-0.118	0.032	1.57719734843	0.0
FBXO21	13822	-3.72	-0.116	0.031	1.57431634255	0.0
SNORA10	19785	-3.719	-0.209	0.056	1.57954479944	0.0
CDON	13105	-3.718	-0.192	0.052	1.53121482621	0.0
KCNC4	4871	-3.717	-0.115	0.031	1.67706304844	0.0
LOC100507927	1104	-3.714	-0.119	0.032	1.59623640099	0.0
LFNG	7958	-3.712	-0.133	0.036	1.5635756241	0.0
USP46	16475	-3.711	-0.144	0.039	1.52140488098	0.0
AR	9586	-3.711	-0.154	0.042	1.53201467435	0.0
CLYBL	10085	-3.708	-0.156	0.042	1.48705046715	0.0
PIK3C2B	8425	-3.698	-0.137	0.037	1.53843563891	0.0
CNKSR3	19956	-3.694	-0.146	0.04	1.56740883519	0.0
ZNF540	20088	-3.687	-0.133	0.036	1.605564722	0.0
BLNK	11828	-3.683	-0.111	0.03	1.60375669582	0.0
CSPG4P5	2976	-3.674	-0.201	0.055	1.61411953302	0.0
SLC27A1	7351	-3.67	-0.143	0.039	1.40486382163	0.0
SLC25A40	13141	-3.669	-0.132	0.036	1.49224378922	0.0
PCDHB10	4513	-3.664	-0.156	0.043	1.49943946344	0.0
GRIN2A	2146	-3.657	-0.162	0.044	1.58572326081	0.0
SCARNA6	18967	-3.653	-0.221	0.061	1.59690884641	0.0
CERCAM	8867	-3.651	-0.182	0.05	1.61825312694	0.0
ADAM33	17125	-3.649	-0.123	0.034	1.49251702733	0.0
PCDHB11	4828	-3.647	-0.125	0.034	1.51570313632	0.0
SNORA1	8836	-3.646	-0.283	0.078	1.54498542259	0.0
NCRNA00185	17154	-3.645	-0.392	0.107	0.743341764183	0.0
DPH5	6505	-3.644	-0.115	0.032	1.58026026867	0.0
CDK15	2423	-3.644	-0.135	0.037	1.58257886126	0.0
PPIL3	7765	-3.643	-0.146	0.04	1.688759324	0.0
LOC100128653	16595	-3.641	-0.114	0.031	1.52515180002	0.0
MMP9	8989	-3.637	-0.275	0.076	1.47745601882	0.0
NIPSNAP1	11060	-3.635	-0.145	0.04	1.33633287058	0.0
PFKFB2	17609	-3.633	-0.245	0.067	1.39257747997	0.0
CFHR2	1338	-3.633	-0.13	0.036	1.56739139498	0.0
C4orf49	12325	-3.627	-0.161	0.044	1.42397211377	0.0
ZNF382	5307	-3.623	-0.131	0.036	1.54790473846	0.0
SIDT1	1157	-3.622	-0.119	0.033	1.51867384295	0.0
RBM24	9450	-3.621	-0.16	0.044	1.55240152609	0.0
SNORA60	2329	-3.619	-0.273	0.075	1.41887080253	0.0
UBXN10	7471	-3.617	-0.158	0.044	1.47221775879	0.0
PPFIBP2	9064	-3.616	-0.121	0.033	1.56815196471	0.0
LMBRD2	2186	-3.613	-0.118	0.033	1.4316682562	0.0
DSEL	10969	-3.611	-0.19	0.053	1.58280049776	0.0
CAMK2B	17035	-3.611	-0.155	0.043	1.44928227813	0.0
SNORA36A	11133	-3.608	-0.325	0.09	1.57973983811	0.0
CPT2	13027	-3.608	-0.161	0.045	1.35542491845	0.0
IGK@	10946	-3.607	-0.165	0.046	1.58943499867	0.0
TFF3	16926	-3.607	-0.176	0.049	1.51014055821	0.0
COLEC11	6321	-3.606	-0.112	0.031	1.55308742575	0.0
PIK3R1	10660	-3.605	-0.15	0.042	1.48475381217	0.0
SLC22A18	2670	-3.605	-0.128	0.035	1.57379886634	0.0
IL11RA	14192	-3.604	-0.122	0.034	1.55939508251	0.0
OLFML2A	18061	-3.601	-0.13	0.036	1.62850430196	0.0
TSC22D2	7497	-3.6	-0.145	0.04	1.62882181765	0.0
CST2	20004	-3.599	-0.121	0.034	1.48835667812	0.0
LOC445341	15043	-3.596	-0.164	0.046	1.56624031762	0.0
CTGF	12014	-3.59	-0.331	0.092	1.54874011104	0.0
SNORD13P3	10934	-3.59	-0.162	0.045	1.49505815503	0.0
GNG11	3696	-3.59	-0.135	0.038	1.63884312961	0.0
NAPEPLD	4351	-3.588	-0.14	0.039	1.50993229995	0.0
WEE1	2187	-3.587	-0.222	0.062	1.53595577137	0.0
ZNF300P1	17925	-3.585	-0.198	0.055	1.62002248065	0.0
GABRA4	16158	-3.581	-0.309	0.086	1.49922863564	0.0
APOBEC3F	19587	-3.58	-0.112	0.031	1.53663373789	0.0
UNC13D	14406	-3.58	-0.114	0.032	1.57235578406	0.0
C9orf91	18552	-3.577	-0.145	0.04	1.65891141871	0.0
COL6A6	6819	-3.576	-0.248	0.069	1.56434979169	0.0
RFX2	1212	-3.572	-0.16	0.045	1.63182771724	0.0
CARD16	18866	-3.57	-0.122	0.034	1.70532592226	0.0
TRPV1	7796	-3.566	-0.113	0.032	1.51606745306	0.0
ZNF608	13328	-3.56	-0.185	0.052	1.55609642507	0.0
MFSD8	15117	-3.56	-0.113	0.032	1.70636277479	0.0
ZNF559	3605	-3.559	-0.121	0.034	1.48785083916	0.0
AMOTL1	17538	-3.559	-0.121	0.034	1.63688982158	0.0
CCDC146	12102	-3.554	-0.207	0.058	1.36493226997	0.0
MPPED2	11775	-3.553	-0.187	0.053	1.49002733188	0.0
SNORA31	13287	-3.553	-0.111	0.031	1.56427922998	0.0
PCDHB9	15244	-3.552	-0.148	0.042	1.45124713723	0.0
COMMD8	17008	-3.545	-0.122	0.034	1.5697015765	0.0
TMEM80	14669	-3.542	-0.123	0.035	1.61194286753	0.0
CDCA7L	3571	-3.542	-0.2	0.057	1.42086753114	0.0
C20orf103	18887	-3.542	-0.117	0.033	1.59121871571	0.0
LOC339803	10793	-3.539	-0.12	0.034	1.50047564601	0.0
ZNF680	13379	-3.539	-0.122	0.035	1.52338273067	0.0
PCSK2	15787	-3.539	-0.137	0.039	1.54364855434	0.0
LRCH2	6861	-3.538	-0.136	0.039	1.40141008278	0.0
ZNF578	2355	-3.537	-0.183	0.052	1.46457342254	0.0
ROR1	5339	-3.534	-0.168	0.048	1.66297050756	0.0
ITM2C	16842	-3.529	-0.124	0.035	1.55009085405	0.0
LOC400464	8265	-3.527	-0.132	0.037	1.6585032705	0.0
LOC147727	13282	-3.527	-0.148	0.042	1.52134898677	0.0
OR52N4	1647	-3.527	-0.135	0.038	1.46072947841	0.0
RAB3A	15729	-3.522	-0.241	0.068	1.38873908633	0.0
C15orf41	7784	-3.522	-0.183	0.052	1.57067742397	0.0
MAGI1	15188	-3.521	-0.116	0.033	1.61950336054	0.0
C11orf21	11776	-3.514	-0.172	0.049	1.38586030871	0.0
ARMC9	10711	-3.512	-0.113	0.032	1.69898708906	0.0
MR1	1168	-3.512	-0.152	0.043	1.54225792638	0.0
ROPN1L	13534	-3.512	-0.129	0.037	1.57561145831	0.0
TRAPPC2L	8997	-3.508	-0.115	0.033	1.52317481592	0.0
PARK2	5315	-3.505	-0.165	0.047	1.42975041415	0.0
FIBIN	14456	-3.505	-0.232	0.066	1.5323501993	0.0
LOC652493	8459	-3.502	-0.306	0.087	1.5391668138	0.0
MIR181A2	9912	-3.5	-0.185	0.053	1.71787851449	0.0
TLR7	9352	-3.496	-0.143	0.041	1.58463918237	0.0
SPRYD4	4401	-3.496	-0.116	0.033	1.36703570357	0.0
FAT1	6885	-3.495	-0.114	0.033	1.71300186397	0.0
ZNF711	18823	-3.493	-0.168	0.048	1.61979589618	0.0
RNF217	18988	-3.493	-0.145	0.042	1.65615325068	0.0
TRAF5	16961	-3.492	-0.151	0.043	1.54872365598	0.0
CLEC2D	15816	-3.492	-0.14	0.04	1.44946502021	0.0
GPX8	19657	-3.491	-0.232	0.066	1.76770646267	0.0
ALAS2	3545	-3.488	-0.13	0.037	1.59847679509	0.0
RNMT	9892	-3.487	-0.12	0.034	1.6417724723	0.0
CCDC121	10025	-3.484	-0.118	0.034	1.55624142851	0.0
KCNE1	9006	-3.483	-0.121	0.035	1.61713514085	0.0
SMAD9	1011	-3.483	-0.162	0.047	1.55230836958	0.0
WT1	10478	-3.48	-0.125	0.036	1.53880942335	0.0
PECR	1813	-3.479	-0.186	0.053	1.4259237633	0.0
PFKM	15107	-3.478	-0.192	0.055	1.39429804672	0.0
CHST6	992	-3.477	-0.162	0.046	1.59312556299	0.0
CXCR7	18511	-3.477	-0.106	0.03	1.56890565659	0.0
ASB5	12835	-3.477	-0.19	0.055	1.55528108316	0.0
IGF1	11278	-3.475	-0.291	0.084	1.51624730995	0.0
MGST3	5985	-3.475	-0.113	0.033	1.52335611498	0.0
SLC35A1	13111	-3.471	-0.107	0.031	1.59763601038	0.0
RGN	7859	-3.47	-0.203	0.058	1.48271296388	0.0
HIBADH	8103	-3.468	-0.131	0.038	1.38190172328	0.0
PRRG3	2546	-3.467	-0.13	0.038	1.49068524809	0.0
ISM1	3415	-3.463	-0.124	0.036	1.58268181298	0.0
SLFN12	6527	-3.461	-0.115	0.033	1.4391194072	0.0
ANKRD1	10806	-3.461	-0.108	0.031	1.55854481607	0.0
S100B	14305	-3.46	-0.259	0.075	1.46857462455	0.012
RUNDC2C	4269	-3.459	-0.122	0.035	1.47195027326	0.012
RTN4IP1	5393	-3.459	-0.171	0.049	1.3760332225	0.012
DUSP27	3391	-3.458	-0.208	0.06	1.47958622201	0.012
GPR1	1873	-3.455	-0.111	0.032	1.60161045815	0.012
ANGPT1	10917	-3.454	-0.207	0.06	1.49467495162	0.012
IRF6	6100	-3.451	-0.3	0.087	1.30132073243	0.012
CAMK2G	17033	-3.451	-0.11	0.032	1.40361092658	0.012
RPA1	3079	-3.449	-0.111	0.032	1.63771347546	0.012
LEPR	13544	-3.449	-0.114	0.033	1.55740143322	0.012
RPS6KA6	5331	-3.444	-0.142	0.041	1.42501438868	0.012
KIF1A	15061	-3.444	-0.155	0.045	1.49912981981	0.012
LOC730102	19319	-3.444	-0.146	0.042	1.45385955463	0.012
CLDN1	5070	-3.443	-0.198	0.057	1.52458094421	0.012
OSBPL6	8716	-3.438	-0.129	0.038	1.44466395548	0.012
PNPLA4	12736	-3.435	-0.129	0.038	1.65723518317	0.012
DNM1	19437	-3.434	-0.15	0.044	1.56073751781	0.012
ALS2CR11	17775	-3.433	-0.232	0.068	1.54068019672	0.012
IDO1	6738	-3.431	-0.314	0.092	1.40524854977	0.012
WDR27	6387	-3.43	-0.11	0.032	1.51518532429	0.012
TXK	14461	-3.427	-0.123	0.036	1.60201653327	0.012
TYRP1	3052	-3.426	-0.158	0.046	1.5470344355	0.012
NBPF10	16341	-3.42	-0.111	0.033	1.55559593966	0.012
C13orf38	5233	-3.42	-0.115	0.034	1.5105194189	0.012
SNORD64	16275	-3.419	-0.202	0.059	1.37662517743	0.012
ELMOD2	5240	-3.417	-0.104	0.03	1.54678430751	0.012
IGHV4-31	5402	-3.416	-0.156	0.046	1.52556359985	0.012
TLN2	17861	-3.414	-0.127	0.037	1.46683729719	0.012
RAB3C	15727	-3.411	-0.128	0.038	1.54045707124	0.012
FAM164C	9993	-3.409	-0.131	0.039	1.44339161034	0.012
CREG1	15375	-3.408	-0.121	0.035	1.57783571168	0.012
PTGFR	7926	-3.405	-0.158	0.046	1.52163194155	0.012
IGHM	14826	-3.402	-0.354	0.104	1.47515824799	0.012
ANKRD26	16818	-3.402	-0.112	0.033	1.46526523926	0.012
GOT2	17948	-3.396	-0.116	0.034	1.44780396843	0.012
TTC30A	5359	-3.395	-0.116	0.034	1.48276380917	0.012
C3orf43	9747	-3.392	-0.342	0.101	1.37008879012	0.012
FLT4	17490	-3.389	-0.113	0.033	1.48616670366	0.012
PTPRF	4642	-3.387	-0.204	0.06	1.50144546155	0.012
PPBP	11950	-3.386	-0.12	0.035	1.6242375023	0.012
INADL	8156	-3.385	-0.145	0.043	1.41191994808	0.012
RASA2	4628	-3.384	-0.114	0.034	1.60842934852	0.012
ANUBL1	10144	-3.381	-0.107	0.032	1.64575322357	0.012
CAT	8614	-3.38	-0.152	0.045	1.49507841984	0.012
LOC284232	3540	-3.379	-0.215	0.064	1.42483616118	0.012
DNAJC19	17587	-3.379	-0.131	0.039	1.39764613119	0.012
UNC5B	2880	-3.378	-0.14	0.041	1.58147607223	0.012
SLC47A1	16094	-3.376	-0.188	0.056	1.50945796357	0.012
TMEM140	13061	-3.375	-0.225	0.067	1.32139800765	0.012
FMNL3	18935	-3.373	-0.147	0.044	1.64241058813	0.012
KLHL38	8130	-3.373	-0.383	0.114	1.3459608755	0.012
RANBP3L	14489	-3.372	-0.222	0.066	1.39692088906	0.012
DHRS3	17350	-3.368	-0.156	0.046	1.43006543468	0.012
FBXL22	11310	-3.368	-0.134	0.04	1.53516922139	0.012
DDB2	17194	-3.366	-0.128	0.038	1.42853572162	0.012
RPGRIP1L	19773	-3.366	-0.123	0.037	1.57931447752	0.012
TAS2R31	2949	-3.363	-0.151	0.045	1.50390937453	0.012
NDUFS1	3084	-3.361	-0.123	0.037	1.43417716109	0.012
DDO	14057	-3.359	-0.166	0.049	1.41188474258	0.012
LOC645166	6077	-3.358	-0.144	0.043	1.50699211318	0.012
FLJ37201	12410	-3.351	-0.104	0.031	1.49737066098	0.012
IFT74	9750	-3.35	-0.11	0.033	1.47385315717	0.012
UNG	5179	-3.349	-0.117	0.035	1.41684549038	0.012
STARD9	12173	-3.349	-0.127	0.038	1.50459542319	0.012
DAPK1	19473	-3.348	-0.197	0.059	1.47022934683	0.012
LRRC15	10690	-3.346	-0.102	0.03	1.55690355593	0.012
MYRIP	3262	-3.346	-0.115	0.034	1.55632310706	0.012
EFR3B	5000	-3.337	-0.142	0.043	1.40807604004	0.012
SNORA14B	7771	-3.337	-0.197	0.059	1.47108235926	0.012
LAPTM4B	19925	-3.333	-0.128	0.038	1.5004702643	0.012
S100A1	3555	-3.332	-0.156	0.047	1.33459408223	0.012
ZNF417	4603	-3.332	-0.108	0.032	1.49991532286	0.012
EPCAM	11763	-3.332	-0.148	0.044	1.59134979453	0.012
TNS3	19917	-3.329	-0.122	0.037	1.52566587858	0.012
MYH7B	6504	-3.327	-0.209	0.063	1.38305002817	0.012
PHLPP2	10638	-3.325	-0.119	0.036	1.62309408622	0.012
CASQ2	19210	-3.324	-0.112	0.034	1.4973626804	0.012
PHKG1	11196	-3.324	-0.185	0.056	1.3950922474	0.012
TAS2R3	19386	-3.324	-0.129	0.039	1.50450425831	0.012
MCCC1	4172	-3.322	-0.108	0.033	1.41162890851	0.012
HPRT1	5462	-3.321	-0.106	0.032	1.61328124731	0.012
ISOC1	5497	-3.319	-0.156	0.047	1.4100582684	0.012
NHSL2	9431	-3.315	-0.109	0.033	1.64525963577	0.012
DDR2	11613	-3.311	-0.147	0.044	1.44980435252	0.012
PAPSS1	14458	-3.31	-0.124	0.038	1.64089108007	0.012
MAP3K13	20396	-3.307	-0.108	0.033	1.52402942519	0.012
CILP	14842	-3.307	-0.3	0.091	1.51634581446	0.012
LOC100133091	4016	-3.306	-0.118	0.036	1.45409339632	0.012
GOLGA8A	1892	-3.301	-0.117	0.035	1.42024575734	0.012
HTRA3	6924	-3.299	-0.16	0.048	1.42980859036	0.012
RAB11FIP1	12142	-3.299	-0.151	0.046	1.461114022	0.012
MAN1C1	19489	-3.295	-0.117	0.036	1.46424250367	0.012
KLF8	16952	-3.291	-0.142	0.043	1.55169029075	0.012
ODZ1	4578	-3.29	-0.118	0.036	1.35447464242	0.012
CIDEA	9781	-3.289	-0.228	0.069	1.39204756913	0.012
WDSUB1	14497	-3.289	-0.106	0.032	1.51328934481	0.012
GLI2	20453	-3.288	-0.117	0.036	1.62123772121	0.012
CCL13	13229	-3.287	-0.173	0.052	1.56852811636	0.012
FAM175A	9613	-3.284	-0.112	0.034	1.4789799584	0.012
MS4A1	13017	-3.282	-0.122	0.037	1.43758079004	0.012
CCL21	2263	-3.28	-0.352	0.107	1.48968826004	0.012
MTX2	942	-3.279	-0.113	0.035	1.41814397883	0.012
C5orf54	15756	-3.277	-0.14	0.043	1.51860048205	0.012
FBN1	19951	-3.276	-0.198	0.061	1.58660385278	0.012
ACAD11	8333	-3.275	-0.116	0.036	1.47444638321	0.012
HLA-B	2407	-3.275	-0.107	0.033	1.59567031051	0.012
SLC10A6	19093	-3.274	-0.139	0.042	1.43617181147	0.012
KCNJ2	11696	-3.271	-0.171	0.052	1.46649348809	0.012
TCEA3	1051	-3.269	-0.149	0.046	1.40044652135	0.012
NFE2L1	19839	-3.268	-0.127	0.039	1.30194326557	0.012
C11orf45	9707	-3.268	-0.106	0.032	1.35679297499	0.012
C1orf25	12195	-3.267	-0.107	0.033	1.38456010943	0.012
GEMIN8	8360	-3.267	-0.111	0.034	1.57639006179	0.012
FLJ39653	5802	-3.266	-0.122	0.037	1.44665849254	0.012
SENP8	7249	-3.265	-0.123	0.038	1.47516053007	0.012
WDR49	17097	-3.263	-0.149	0.046	1.6117893074	0.012
DLC1	15581	-3.263	-0.112	0.034	1.4731306764	0.012
KCNJ3	11695	-3.262	-0.307	0.094	1.25943011671	0.012
CD226	15777	-3.261	-0.121	0.037	1.61543397254	0.012
EIF4A2	14952	-3.26	-0.2	0.061	1.50031992123	0.012
MTMR11	11355	-3.255	-0.101	0.031	1.59438741368	0.012
RNF213	18991	-3.251	-0.114	0.035	1.46312696324	0.012
OSBPL10	20477	-3.251	-0.136	0.042	1.57272848289	0.012
KIF3C	14342	-3.246	-0.104	0.032	1.45613904068	0.012
CD52	15673	-3.242	-0.176	0.054	1.52228643485	0.012
C20orf46	10978	-3.235	-0.105	0.032	1.46194767862	0.012
SEMA6D	17556	-3.228	-0.151	0.047	1.55045774895	0.012
SIRT3	9420	-3.227	-0.128	0.04	1.38128557541	0.012
TEC	11970	-3.226	-0.125	0.039	1.68006198829	0.012
C1QTNF9B	17136	-3.218	-0.134	0.042	1.36233584099	0.012
SNURF	15121	-3.217	-0.112	0.035	1.40793751041	0.012
MIR30C2	14619	-3.216	-0.128	0.04	1.4451367942	0.012
SETBP1	20257	-3.209	-0.123	0.038	1.48433410712	0.012
SNORA58	12593	-3.207	-0.1	0.031	1.5189471819	0.012
TTTY14	19664	-3.206	-0.367	0.115	0.654311993407	0.012
CYP39A1	9197	-3.203	-0.167	0.052	1.47282830602	0.012
CCDC62	13085	-3.201	-0.102	0.032	1.48115878047	0.012
GPR44	8664	-3.199	-0.102	0.032	1.33596217279	0.012
ASTE1	13222	-3.198	-0.108	0.034	1.60539031997	0.012
SMA5	12794	-3.196	-0.127	0.04	1.53482974765	0.012
MYL1	20142	-3.193	-0.144	0.045	1.51239626783	0.012
ARHGEF3	7935	-3.192	-0.102	0.032	1.55836388449	0.012
CYP4V2	10524	-3.192	-0.176	0.055	1.41777230358	0.012
LRP2BP	11406	-3.185	-0.165	0.052	1.5058421924	0.012
FGD6	8002	-3.183	-0.132	0.041	1.40365639306	0.012
CDO1	12740	-3.18	-0.226	0.071	1.41972830813	0.012
RAPGEF5	7194	-3.18	-0.142	0.045	1.49704682265	0.012
TCF7L2	13998	-3.18	-0.098	0.031	1.44512478173	0.012
ACCN2	3732	-3.178	-0.103	0.033	1.50287723573	0.012
DET1	17404	-3.176	-0.104	0.033	1.46956137404	0.012
CCDC8	3811	-3.175	-0.105	0.033	1.55937820139	0.012
MRPS9	10465	-3.17	-0.108	0.034	1.3179171114	0.012
EIF4B	19955	-3.168	-0.101	0.032	1.42929952587	0.012
MIR222	12623	-3.168	-0.125	0.04	1.48647830049	0.012
PPP2R1B	5515	-3.167	-0.125	0.04	1.49460852133	0.012
L2HGDH	9683	-3.166	-0.1	0.032	1.32885382698	0.012
ZNF470	5320	-3.166	-0.104	0.033	1.66613176279	0.012
CLEC4F	15141	-3.161	-0.132	0.042	1.52318943687	0.012
PLAC8	4648	-3.161	-0.162	0.051	1.4793449426	0.012
TMEM119	13090	-3.16	-0.173	0.055	1.49497618566	0.012
PRICKLE2	16018	-3.158	-0.126	0.04	1.58836107156	0.012
ITGB7	9899	-3.155	-0.102	0.032	1.46940328065	0.012
PNMA1	14308	-3.153	-0.102	0.032	1.58394979645	0.012
PTPN20B	17257	-3.151	-0.188	0.06	1.37378670184	0.012
IFT52	14889	-3.151	-0.109	0.035	1.50553988701	0.012
SESN1	15906	-3.15	-0.132	0.042	1.42672024285	0.012
SLC24A3	17525	-3.15	-0.151	0.048	1.49893327481	0.012
C3orf58	7208	-3.149	-0.099	0.031	1.55029420843	0.044
ENAH	19001	-3.149	-0.131	0.042	1.47836123514	0.044
SCARB1	13690	-3.148	-0.111	0.035	1.42184272261	0.044
TXNDC16	5816	-3.148	-0.106	0.034	1.55121991217	0.044
IGHG1	17001	-3.145	-0.357	0.113	1.42801811797	0.044
PCBD1	16297	-3.145	-0.108	0.034	1.35609643624	0.044
LXN	17700	-3.139	-0.134	0.043	1.45419437672	0.044
FAM38B	17747	-3.136	-0.098	0.031	1.51107848825	0.044
CDHR3	12760	-3.135	-0.344	0.11	1.3389198145	0.044
DUSP19	12970	-3.133	-0.161	0.052	1.35643063563	0.044
P2RY10	4745	-3.132	-0.097	0.031	1.55715701751	0.044
C15orf58	12339	-3.131	-0.118	0.038	1.34477895751	0.044
ARHGAP25	6711	-3.128	-0.111	0.035	1.46478302332	0.044
LRIG3	7349	-3.126	-0.128	0.041	1.57702668642	0.044
WFS1	14919	-3.126	-0.16	0.051	1.38512894107	0.044
SNORA2A	3740	-3.125	-0.154	0.049	1.51233179431	0.044
STAG3L4	15854	-3.124	-0.116	0.037	1.42316628834	0.044
[truncated: 960 more rows]
