# Supplementary material for: Pathologic gene network rewiring implicates PPP1R3A as a central regulator in pressure overload heart failure
Source: Nat Commun. 2019 Jun 24;10:2760. doi: 10.1038/s41467-019-10591-5 (PMC6591478; doi:10.1038/s41467-019-10591-5)
Supplement: Supplementary file 7 — Supplementary Data 5 [file 41467_2019_10591_MOESM7_ESM.txt]

=== BROWN===
Reactome Pathway	P-value
Cytokine Signaling in Immune system	1.76182367234e-09
Platelet activation, signaling and aggregation	5.05867201813e-09
Cell surface interactions at the vascular wall	7.20138835798e-08
Interferon gamma signaling	1.04530575048e-07
Immunoregulatory interactions between a Lymphoid and a non-Lymphoid cell	3.9077930028e-07
Toll-Like Receptors Cascades	5.63879517047e-07
Extracellular matrix organization	1.99762890949e-06
Generation of second messenger molecules	2.05304917809e-06
Signaling by Interleukins	3.18086201865e-06
Toll Like Receptor 4 (TLR4) Cascade	3.50740224159e-06
GPVI-mediated activation cascade	7.59883258885e-06
G alpha (i) signalling events	8.11257805663e-06
Metabolism of Angiotensinogen to Angiotensins	1.5496843332e-05
PD-1 signaling	2.23917892997e-05
Phosphorylation of CD3 and TCR zeta chains	2.68704915458e-05
TCR signaling	3.75264857603e-05
Arachidonic acid metabolism	4.23078658591e-05
Translocation of ZAP-70 to Immunological synapse	5.5984665718e-05
Chemokine receptors bind chemokines	5.60424356454e-05
Death Receptor Signalling	6.02580913904e-05
cGMP effects	6.38289868652e-05
Fcgamma receptor (FCGR) dependent phagocytosis	9.39332104049e-05
Rho GTPase cycle	9.6995317452e-05
Signaling by Rho GTPases	9.6995317452e-05
Costimulation by the CD28 family	0.000127367506364
Interferon Signaling	0.000142117911117
DAP12 interactions	0.00015276360183
Diseases of glycosylation	0.000170370867409
Metabolism of carbohydrates	0.000272048796271
Glycogen storage diseases	0.000272048796271
Myoclonic epilepsy of Lafora	0.000272048796271
Synthesis of Prostaglandins (PG) and Thromboxanes (TX)	0.000277372903464
Integrin cell surface interactions	0.000325442272587
RA biosynthesis pathway	0.000337263030852
Activation of C3 and C5	0.000356267905335
Interleukin-3, 5 and GM-CSF signaling	0.000408762057344
MPS I - Hurler syndrome	0.000505022011174
Defective CHST3 causes SEDCJD	0.000505022011174
Diseases associated with glycosaminoglycan metabolism	0.000505022011174
MPS IX - Natowicz syndrome	0.000505022011174
MPS IV - Morquio syndrome A	0.000505022011174
MPS VII - Sly syndrome	0.000505022011174
MPS IIIA - Sanfilippo syndrome A	0.000505022011174
MPS IIIB - Sanfilippo syndrome B	0.000505022011174
Mucopolysaccharidoses	0.000505022011174
Defective EXT1 causes exostoses 1, TRPS2 and CHDS	0.000505022011174
MPS IIID - Sanfilippo syndrome D	0.000505022011174
MPS IIIC - Sanfilippo syndrome C	0.000505022011174
Defective B4GALT1 causes B4GALT1-CDG (CDG-2d)	0.000505022011174
Defective B4GALT7 causes EDS, progeroid type	0.000505022011174
Defective CHSY1 causes TPBS	0.000505022011174
Defective EXT2 causes exostoses 2	0.000505022011174
Defective CHST6 causes MCDC1	0.000505022011174
Glycosaminoglycan metabolism	0.000505022011174
Defective SLC26A2 causes chondrodysplasias	0.000505022011174
MPS II - Hunter syndrome	0.000505022011174
MPS IV - Morquio syndrome B	0.000505022011174
Defective B3GAT3 causes JDSSDHD	0.000505022011174
Defective CHST14 causes EDS, musculocontractural type	0.000505022011174
MPS VI - Maroteaux-Lamy syndrome	0.000505022011174
Defective PAPSS2 causes SEMD-PA	0.000505022011174
Synthesis of bile acids and bile salts via 27-hydroxycholesterol	0.000517970216997
Signalling by NGF	0.000555354332273
MHC class II antigen presentation	0.000687821472183
Nucleotide-binding domain, leucine rich repeat containing receptor (NLR) signaling pathways	0.000711480650599
Platelet degranulation	0.0007192300628
Response to elevated platelet cytosolic Ca2+	0.000750372417212
Degradation of the extracellular matrix	0.000774651677826
Activated TLR4 signalling	0.000811950409561
Toll Like Receptor TLR6:TLR2 Cascade	0.000941376415958
MyD88:Mal cascade initiated on plasma membrane	0.000941376415958
Toll Like Receptor TLR1:TLR2 Cascade	0.000941376415958
Toll Like Receptor 2 (TLR2) Cascade	0.000941376415958
Downstream TCR signaling	0.00101755897179
TRAIL signaling	0.00109537116424
Signal regulatory protein (SIRP) family interactions	0.00109907111053
Fatty Acyl-CoA Biosynthesis	0.00111856128437
Elastic fibre formation	0.00145771196577
Chondroitin sulfate/dermatan sulfate metabolism	0.00151132256758
HS-GAG degradation	0.00170453497437
Nitric oxide stimulates guanylate cyclase	0.00178569823554
Integration of energy metabolism	0.00178909349489
Triglyceride Biosynthesis	0.00189534316106
G-protein beta:gamma signalling	0.00190674946022
Synthesis of UDP-N-acetyl-glucosamine	0.00203802852422
Interleukin-2 signaling	0.00216221125825
Regulation by c-FLIP	0.00235054711043
Dimerization of procaspase-8	0.00235054711043
Caspase-8 activation by cleavage	0.00235054711043
DAP12 signaling	0.00240162670592
Extrinsic Pathway	0.00251257344165
Ligand-receptor interactions	0.00256737936392
Formyl peptide receptors bind formyl peptides and many other ligands	0.00256737936392
Degradation of cysteine and homocysteine	0.00256737936392
ChREBP activates metabolic gene expression	0.00256737936392
G beta:gamma signalling through PI3Kgamma	0.00272519781973
Regulation of actin dynamics for phagocytic cup formation	0.00291565981883
G-protein mediated events	0.00309860577286
HDL-mediated lipid transport	0.00314821853069
Class A/1 (Rhodopsin-like receptors)	0.00321898488848
Peptide ligand-binding receptors	0.00336705123641
Signaling by PDGF	0.00354894365808
Regulation of Complement cascade	0.00359650267989
P2Y receptors	0.0041203576587
CD28 dependent Vav1 pathway	0.0041203576587
Keratan sulfate degradation	0.0041203576587
Signal amplification	0.00433982479484
Interleukin receptor SHC signaling	0.00472369952405
Opioid Signalling	0.00476936819267
Nucleotide-like (purinergic) receptors	0.00489444954742
Antigen Presentation: Folding, assembly and peptide loading of class I MHC	0.005015259723
Prostanoid ligand receptors	0.00508021929148
Phosphorylation of Emi1	0.00540154976257
Synthesis of 15-eicosatetraenoic acid derivatives	0.00540154976257
Synthesis of 5-eicosatetraenoic acids	0.00540154976257
Antigen activates B Cell Receptor (BCR) leading to generation of second messengers	0.00559380222243
Dissolution of Fibrin Clot	0.00671003184311
Iron uptake and transport	0.00696198622761
PLC beta mediated events	0.00696198622761
Inflammasomes	0.00727933415018
Peptide hormone metabolism	0.00749480231608
Metabolism of nucleotides	0.00764963102582
TRIF-mediated TLR3/TLR4 signaling	0.0078554310228
Toll Like Receptor 3 (TLR3) Cascade	0.0078554310228
MyD88-independent cascade	0.0078554310228
Molecules associated with elastic fibres	0.00820013279
Platelet homeostasis	0.00886370185654
TRIF-mediated programmed cell death	0.00894084946674
A tetrasaccharide linker sequence is required for GAG synthesis	0.00911233639745
Heparan sulfate/heparin (HS-GAG) metabolism	0.00916409726735
=== TURQUOISE===
Reactome Pathway	P-value
The citric acid (TCA) cycle and respiratory electron transport	3.81795009891e-34
Respiratory electron transport, ATP synthesis by chemiosmotic coupling, and heat production by uncoupling proteins.	6.98088557479e-22
Respiratory electron transport	7.94354724666e-21
Pyruvate metabolism and Citric Acid (TCA) cycle	1.7229160258e-13
Branched-chain amino acid catabolism	2.83509785533e-09
Mitochondrial Fatty Acid Beta-Oxidation	4.90046921975e-09
Citric acid cycle (TCA cycle)	3.32334600916e-07
Regulation of pyruvate dehydrogenase (PDH) complex	6.10250552047e-07
Fatty acid, triacylglycerol, and ketone body metabolism	1.90578412345e-06
mitochondrial fatty acid beta-oxidation of saturated fatty acids	3.55409964044e-06
Mitochondrial translation initiation	7.79266721367e-06
Mitochondrial translation termination	7.79266721367e-06
Mitochondrial protein import	9.07108027445e-06
Mitochondrial translation	1.00431176733e-05
Mitochondrial translation elongation	2.4567818387e-05
Ubiquinol biosynthesis	2.48039008907e-05
Beta oxidation of octanoyl-CoA to hexanoyl-CoA	3.15851482887e-05
Beta oxidation of hexanoyl-CoA to butanoyl-CoA	3.15851482887e-05
Beta oxidation of decanoyl-CoA to octanoyl-CoA-CoA	3.15851482887e-05
Metabolism of amino acids and derivatives	0.000136074191718
Glucose metabolism	0.000230013852485
Peroxisomal lipid metabolism	0.000555284132691
Beta oxidation of lauroyl-CoA to decanoyl-CoA-CoA	0.00112927894002
Ketone body metabolism	0.00112927894002
Propionyl-CoA catabolism	0.00112927894002
Beta-oxidation of pristanoyl-CoA	0.00127049531279
Lysine catabolism	0.00127049531279
Beta-oxidation of very long chain fatty acids	0.00304852749994
mitochondrial fatty acid beta-oxidation of unsaturated fatty acids	0.00304852749994
Organelle biogenesis and maintenance	0.00417852022255
Creatine metabolism	0.00459471071048
Glycogen breakdown (glycogenolysis)	0.00483322671475
Import of palmitoyl-CoA into the mitochondrial matrix	0.00755629799709
Apoptotic cleavage of cell adhesion proteins	0.00755629799709
Nuclear Receptor transcription pathway	0.00905951141166
=== GREENYELLOW===
Reactome Pathway	P-value
Eukaryotic Translation Elongation	7.31589584501e-24
3' -UTR-mediated translational regulation	8.14877279608e-24
L13a-mediated translational silencing of Ceruloplasmin expression	8.14877279608e-24
GTP hydrolysis and joining of the 60S ribosomal subunit	1.02260443926e-23
Formation of a pool of free 40S subunits	2.56774288153e-23
Cap-dependent Translation Initiation	4.68680445945e-23
Eukaryotic Translation Initiation	4.68680445945e-23
Peptide chain elongation	7.34773464421e-23
Eukaryotic Translation Termination	7.34773464421e-23
Viral mRNA Translation	7.34773464421e-23
Nonsense Mediated Decay (NMD) independent of the Exon Junction Complex (EJC)	2.60600689185e-22
Translation	9.54217284011e-22
Nonsense-Mediated Decay (NMD)	1.11360195895e-20
Nonsense Mediated Decay (NMD) enhanced by the Exon Junction Complex (EJC)	1.11360195895e-20
SRP-dependent cotranslational protein targeting to membrane	1.35854207719e-20
Influenza Viral RNA Transcription and Replication	4.87579347796e-19
Influenza Life Cycle	1.71107102154e-18
Influenza Infection	3.59478590099e-18
Ribosomal scanning and start codon recognition	1.09828610635e-13
Translation initiation complex formation	1.09828610635e-13
Activation of the mRNA upon binding of the cap-binding complex and eIFs, and subsequent binding to 43S	1.38639462369e-13
Formation of the ternary complex, and subsequently, the 43S complex	6.67566378475e-13
TGF-beta receptor signaling in EMT (epithelial to mesenchymal transition)	0.00977072950287
=== ROYALBLUE===
Reactome Pathway	P-value
Interferon Signaling	9.71649143142e-33
Interferon alpha/beta signaling	1.50475639805e-31
Cytokine Signaling in Immune system	3.06747245699e-28
ISG15 antiviral mechanism	3.93570664842e-12
Antiviral mechanism by IFN-stimulated genes	3.93570664842e-12
Interferon gamma signaling	1.59828788614e-09
Negative regulators of RIG-I/MDA5 signaling	1.16352738554e-08
RIG-I/MDA5 mediated induction of IFN-alpha/beta pathways	1.02132634677e-06
NF-kB activation through FADD/RIP-1 pathway mediated by caspase-8 and -10	2.4689588017e-06
TRAF3-dependent IRF activation pathway	4.07184756244e-06
TRAF6 mediated NF-kB activation	2.22791358091e-05
Regulation of IFNA signaling	2.52764282146e-05
TRAF6 mediated IRF7 activation	5.38978137046e-05
=== GREY===
Reactome Pathway	P-value
=== DARKRED===
Reactome Pathway	P-value
Muscle contraction	1.17147581701e-05
Axon guidance	1.59547940335e-05
Striated Muscle Contraction	2.72149401223e-05
Interaction between L1 and Ankyrins	0.000174204098053
Sialic acid metabolism	0.000367362586559
Platelet degranulation	0.00053453350305
L1CAM interactions	0.000597006886394
Response to elevated platelet cytosolic Ca2+	0.000839281358818
Rho GTPase cycle	0.000940332703389
Signaling by Rho GTPases	0.000940332703389
NRAGE signals death through JNK	0.00200156879668
Cell death signalling via NRAGE, NRIF and NADE	0.00209999408027
Transmission across Chemical Synapses	0.0027303135558
Synthesis of substrates in N-glycan biosythesis	0.00420426042307
Neuronal System	0.00427249840958
Growth hormone receptor signaling	0.00504033388232
Signalling by NGF	0.0054516402269
GABA receptor activation	0.00555801716938
ECM proteoglycans	0.00555801716938
GABA A receptor activation	0.00591213109953
Synthesis of PIPs at the early endosome membrane	0.00591213109953
Platelet activation, signaling and aggregation	0.00630981529702
Ligand-gated ion channel transport	0.00676844255757
Neurotransmitter Receptor Binding And Downstream Transmission In The Postsynaptic Cell	0.00885631354225
Metabolism of polyamines	0.00900111117134
=== LIGHTGREEN===
Reactome Pathway	P-value
Adrenoceptors	0.000544727074136
Passive transport by Aquaporins	0.000991012972298
N-glycan antennae elongation in the medial/trans-Golgi	0.00279507595112
Platelet homeostasis	0.00378075580088
Nitric oxide stimulates guanylate cyclase	0.00435724619751
SHC1 events in ERBB4 signaling	0.00544824989016
GRB2 events in ERBB2 signaling	0.0062379086488
Molecules associated with elastic fibres	0.0062379086488
SHC1 events in ERBB2 signaling	0.00707647964103
Transport to the Golgi and subsequent modification	0.00889716606322
=== GREY60===
Reactome Pathway	P-value
Chemokine receptors bind chemokines	4.51185602105e-07
Cytokine Signaling in Immune system	5.29075699811e-06
Signaling by Interleukins	2.50129448204e-05
O-glycosylation of TSR domain-containing proteins	5.31495376501e-05
Toll Like Receptor 10 (TLR10) Cascade	8.90924160345e-05
MyD88 cascade initiated on plasma membrane	8.90924160345e-05
Toll Like Receptor 5 (TLR5) Cascade	8.90924160345e-05
TRAF6 mediated induction of NFkB and MAP kinases upon TLR7/8 or 9 activation	9.41964184717e-05
Toll Like Receptor 7/8 (TLR7/8) Cascade	0.000105076427924
MyD88 dependent cascade initiated on endosome	0.000105076427924
Toll Like Receptor 9 (TLR9) Cascade	0.000129710440805
MyD88:Mal cascade initiated on plasma membrane	0.000150917198032
Toll Like Receptor TLR1:TLR2 Cascade	0.000150917198032
Toll Like Receptor 2 (TLR2) Cascade	0.000150917198032
Toll Like Receptor TLR6:TLR2 Cascade	0.000150917198032
O-linked glycosylation	0.000220510125043
Activated TLR4 signalling	0.000353163438174
Integrin cell surface interactions	0.000417333793305
Toll Like Receptor 4 (TLR4) Cascade	0.000500620512876
Peptide ligand-binding receptors	0.000513126005314
Extracellular matrix organization	0.00054102013736
Interleukin-1 processing	0.000574302344165
TRAF6 Mediated Induction of proinflammatory cytokines	0.000678599928976
Toll-Like Receptors Cascades	0.000959033533598
Activation of the AP-1 family of transcription factors	0.001217922575
Interleukin-1 signaling	0.00123969174099
Class A/1 (Rhodopsin-like receptors)	0.00139737943369
Interleukin-6 signaling	0.00148342760052
Cellular Senescence	0.00154133637509
MyD88-independent cascade	0.00190734783418
Toll Like Receptor 3 (TLR3) Cascade	0.00190734783418
TRIF-mediated TLR3/TLR4 signaling	0.00190734783418
Cellular responses to stress	0.00203674838598
MAP kinase activation in TLR cascade	0.00327132630666
Post-translational protein modification	0.00365621304354
Interferon Signaling	0.00374856411851
FCERI mediated MAPK activation	0.0071422021118
Senescence-Associated Secretory Phenotype (SASP)	0.00741151886969
ATF4 activates genes	0.00770973930137
Signaling by Leptin	0.00832352777355
PERK regulates gene expression	0.00961455039956
=== BLACK===
Reactome Pathway	P-value
IRE1alpha activates chaperones	1.54662270686e-07
XBP1(S) activates chaperone genes	1.40502746951e-06
Unfolded Protein Response (UPR)	1.43391851162e-06
Post-translational protein modification	4.47520488141e-05
Post-translational modification: synthesis of GPI-anchored proteins	7.06946855098e-05
Attenuation phase	8.62492838074e-05
HSF1 activation	0.000148995661537
Separation of Sister Chromatids	0.000158066678308
Mitotic Anaphase	0.000281142705428
Mitotic Metaphase and Anaphase	0.000295525378589
HSF1-dependent transactivation	0.000324429617451
HIV Infection	0.000590065111831
mRNA Splicing	0.000976156952254
mRNA Splicing - Major Pathway	0.000976156952254
Processing of Capped Intron-Containing Pre-mRNA	0.00116733864237
Cell Cycle Checkpoints	0.00129221750177
p38MAPK events	0.00142350385691
Cellular response to heat stress	0.00195577258372
Resolution of Sister Chromatid Cohesion	0.00214005788675
Synthesis of glycosylphosphatidylinositol (GPI)	0.00267846472021
Metabolism of nucleotides	0.00274455236611
Signalling to RAS	0.0030637328509
M Phase	0.00318411091455
eNOS activation and regulation	0.00320961076549
Metabolism of nitric oxide	0.00320961076549
HIV Life Cycle	0.00329939785013
Mitotic Prometaphase	0.00330306577854
Gamma carboxylation, hypusine formation and arylsulfatase activation	0.003783932095
Activation of ATR in response to replication stress	0.00418363408427
Scavenging by Class F Receptors	0.00456993723964
Nonhomologous End-joining (NHEJ)	0.00456993723964
Translation	0.00484675884021
Defective MOGS causes MOGS-CDG (CDG-2b)	0.00537138329124
Defective RFT1 causes RFT1-CDG (CDG-1n)	0.00537138329124
Defective ALG9 causes ALG9-CDG (CDG-1l)	0.00537138329124
Defective MAN1B1 causes MRT15	0.00537138329124
Defective ALG8 causes ALG8-CDG (CDG-1h)	0.00537138329124
Defective DPAGT1 causes DPAGT1-CDG (CDG-1j) and CMSTA2	0.00537138329124
Defective ALG12 causes ALG12-CDG (CDG-1g)	0.00537138329124
Defective ALG11 causes ALG11-CDG (CDG-1p)	0.00537138329124
Defective MPDU1 causes MPDU1-CDG (CDG-1f)	0.00537138329124
Defective ALG1 causes ALG1-CDG (CDG-1k)	0.00537138329124
Defective ALG14 causes congenital myasthenic syndrome (ALG14-CMS)	0.00537138329124
Defective ALG3 causes ALG3-CDG (CDG-1d)	0.00537138329124
Defective ALG6 causes ALG6-CDG (CDG-1c)	0.00537138329124
Defective MGAT2 causes MGAT2-CDG (CDG-2a)	0.00537138329124
Defective ALG2 causes ALG2-CDG (CDG-1i)	0.00537138329124
Diseases associated with N-glycosylation of proteins	0.00537138329124
Asparagine N-linked glycosylation	0.00537138329124
Activation of gene expression by SREBF (SREBP)	0.00555141205965
2-LTR circle formation	0.00632242903639
eNOS activation	0.00632242903639
RAF phosphorylates MEK	0.00632242903639
MEK activation	0.00632242903639
Activation of NF-kappaB in B cells	0.00654226056314
Signalling to ERKs	0.00779873382626
G2/M Checkpoints	0.00779873382626
APC/C:Cdh1 mediated degradation of Cdc20 and other APC/C:Cdh1 targeted proteins in late mitosis/early G1	0.00787868404259
Host Interactions of HIV factors	0.00795159313422
Synthesis of diphthamide-EEF2	0.00833059664438
Cytosolic tRNA aminoacylation	0.00871005561567
=== MAGENTA===
Reactome Pathway	P-value
Regulation of gene expression by Hypoxia-inducible Factor	0.00484389373073
=== TAN===
Reactome Pathway	P-value
Receptor-ligand binding initiates the second proteolytic cleavage of Notch receptor	5.99722367397e-08
NICD traffics to nucleus	2.73344141455e-06
Notch-HLH transcription pathway	2.73344141455e-06
Pre-NOTCH Processing in the Endoplasmic Reticulum	1.00602137247e-05
Constitutive Signaling by NOTCH1 t(7;9)(NOTCH1:M1580_K2555) Translocation Mutant	1.75011586024e-05
Pre-NOTCH Transcription and Translation	1.88348061344e-05
A third proteolytic cleavage releases NICD	4.15072464549e-05
Signaling by NOTCH	5.93131225221e-05
Signaling by NOTCH3	8.05708965778e-05
Signaling by NOTCH4	8.05708965778e-05
Pre-NOTCH Expression and Processing	9.48712373465e-05
Constitutive Signaling by NOTCH1 HD Domain Mutants	0.000216978212533
Non-integrin membrane-ECM interactions	0.000356785098115
Pre-NOTCH Processing in Golgi	0.000382285336684
Laminin interactions	0.000805544606867
G alpha (q) signalling events	0.000837699475083
ECM proteoglycans	0.00100247189723
Effects of PIP2 hydrolysis	0.00103389150017
Constitutive Signaling by NOTCH1 PEST Domain Mutants	0.00114669656283
Constitutive Signaling by NOTCH1 HD+PEST Domain Mutants	0.00114669656283
Ca2+ pathway	0.00138940628679
Activated NOTCH1 Transmits Signal to the Nucleus	0.00177206724697
Gastrin-CREB signalling pathway via PKC and MAPK	0.0018647397993
Signaling by VEGF	0.00221725035119
Signaling by NOTCH1 t(7;9)(NOTCH1:M1580_K2555) Translocation Mutant	0.00272080751994
Signaling by NOTCH1 PEST Domain Mutants in Cancer	0.00272080751994
Signaling by NOTCH1	0.00272080751994
Signaling by NOTCH1 HD Domain Mutants in Cancer	0.00272080751994
Signaling by NOTCH1 in Cancer	0.00272080751994
Signaling by NOTCH1 HD+PEST Domain Mutants in Cancer	0.00272080751994
FBXW7 Mutants and NOTCH1 in Cancer	0.00272080751994
Acetylcholine regulates insulin secretion	0.00277776840127
Signaling by EGFR	0.00331841448844
Signaling by Overexpressed Wild-Type EGFR in Cancer	0.00331841448844
Signaling by Ligand-Responsive EGFR Variants in Cancer	0.00350444195964
Signaling by EGFRvIII in Cancer	0.00350444195964
Signaling by EGFR in Cancer	0.00350444195964
Cell junction organization	0.00494084656985
PLC beta mediated events	0.00499064103894
Axon guidance	0.00508238933505
G-protein mediated events	0.00532454074266
Inositol phosphate metabolism	0.00532454074266
Degradation of the extracellular matrix	0.0058126197905
Downstream signaling of activated FGFR	0.00717746657514
Downstream signal transduction	0.00984554299121
GAB1 signalosome	0.00998018798534
Integration of energy metabolism	0.00998018798534
=== RED===
Reactome Pathway	P-value
Extracellular matrix organization	1.06075346513e-23
Collagen formation	2.84584694114e-14
Assembly of collagen fibrils and other multimeric structures	3.60046956962e-12
Collagen biosynthesis and modifying enzymes	7.15640640282e-12
ECM proteoglycans	6.55279205877e-09
Elastic fibre formation	1.41330947294e-08
Syndecan interactions	2.45479472896e-07
Axon guidance	1.14366740418e-06
Non-integrin membrane-ECM interactions	1.8928820836e-06
Crosslinking of collagen fibrils	6.89075297539e-06
Response to elevated platelet cytosolic Ca2+	9.78034507408e-06
Platelet activation, signaling and aggregation	1.89399590848e-05
Integrin cell surface interactions	2.29579927302e-05
Platelet degranulation	2.5959196922e-05
MPS VI - Maroteaux-Lamy syndrome	3.24056837949e-05
MPS IIIC - Sanfilippo syndrome C	3.24056837949e-05
MPS IIID - Sanfilippo syndrome D	3.24056837949e-05
MPS I - Hurler syndrome	3.24056837949e-05
MPS IV - Morquio syndrome A	3.24056837949e-05
MPS IIIB - Sanfilippo syndrome B	3.24056837949e-05
MPS IIIA - Sanfilippo syndrome A	3.24056837949e-05
MPS VII - Sly syndrome	3.24056837949e-05
Defective B4GALT7 causes EDS, progeroid type	3.24056837949e-05
Mucopolysaccharidoses	3.24056837949e-05
Defective EXT2 causes exostoses 2	3.24056837949e-05
MPS IX - Natowicz syndrome	3.24056837949e-05
MPS IV - Morquio syndrome B	3.24056837949e-05
Defective B3GAT3 causes JDSSDHD	3.24056837949e-05
Defective PAPSS2 causes SEMD-PA	3.24056837949e-05
MPS II - Hunter syndrome	3.24056837949e-05
Glycosaminoglycan metabolism	3.24056837949e-05
Defective CHSY1 causes TPBS	3.24056837949e-05
Defective CHST6 causes MCDC1	3.24056837949e-05
Defective B4GALT1 causes B4GALT1-CDG (CDG-2d)	3.24056837949e-05
Defective EXT1 causes exostoses 1, TRPS2 and CHDS	3.24056837949e-05
Diseases associated with glycosaminoglycan metabolism	3.24056837949e-05
Defective SLC26A2 causes chondrodysplasias	3.24056837949e-05
Defective CHST14 causes EDS, musculocontractural type	3.24056837949e-05
Defective CHST3 causes SEDCJD	3.24056837949e-05
Scavenging by Class A Receptors	4.02316291068e-05
Molecules associated with elastic fibres	7.84448361743e-05
EPH-Ephrin signaling	0.000589879226898
Chondroitin sulfate biosynthesis	0.000608058592562
TGF-beta receptor signaling activates SMADs	0.00089905881643
SMAD2/3 Phosphorylation Motif Mutants in Cancer	0.000926209754826
TGFBR2 MSI Frameshift Mutants in Cancer	0.000926209754826
TGFBR2 Kinase Domain Mutants in Cancer	0.000926209754826
SMAD4 MH2 Domain Mutants in Cancer	0.000926209754826
TGFBR1 KD Mutants in Cancer	0.000926209754826
TGFBR1 LBD Mutants in Cancer	0.000926209754826
Signaling by TGF-beta Receptor Complex in Cancer	0.000926209754826
Loss of Function of TGFBR1 in Cancer	0.000926209754826
Loss of Function of SMAD4 in Cancer	0.000926209754826
Loss of Function of TGFBR2 in Cancer	0.000926209754826
Signaling by TGF-beta Receptor Complex	0.000926209754826
Loss of Function of SMAD2/3 in Cancer	0.000926209754826
SMAD2/3 MH2 Domain Mutants in Cancer	0.000926209754826
Sema4D induced cell migration and growth-cone collapse	0.00147839530498
Diseases of glycosylation	0.00162449792486
NCAM1 interactions	0.00197820953838
Chondroitin sulfate/dermatan sulfate metabolism	0.00205488170752
Downregulation of TGF-beta receptor signaling	0.00215506392699
A tetrasaccharide linker sequence is required for GAG synthesis	0.00215506392699
Platelet homeostasis	0.00219770289449
Sema4D in semaphorin signaling	0.0025669846833
O-glycosylation of TSR domain-containing proteins	0.00261130339275
Semaphorin interactions	0.00283524866542
Keratan sulfate biosynthesis	0.00303311216956
O-linked glycosylation	0.00418968325832
Binding and Uptake of Ligands by Scavenger Receptors	0.00444448771074
Dermatan sulfate biosynthesis	0.00629385566385
Keratan sulfate/keratin metabolism	0.00631188813746
EPHA-mediated growth cone collapse	0.00718380843951
Smooth Muscle Contraction	0.0074406488393
Serotonin receptors	0.0081679406692
Cell surface interactions at the vascular wall	0.00978901785474
