# Supplementary material for: Pathologic gene network rewiring implicates PPP1R3A as a central regulator in pressure overload heart failure
Source: Nat Commun. 2019 Jun 24;10:2760. doi: 10.1038/s41467-019-10591-5 (PMC6591478; doi:10.1038/s41467-019-10591-5)
Supplement: Supplementary file 8 — Supplementary Data 6 [file 41467_2019_10591_MOESM8_ESM.txt]

=== BLUE===
Reactome Pathway	P-value
Unfolded Protein Response (UPR)	2.92409729088e-07
Diseases of glycosylation	5.83818960476e-07
Defective RFT1 causes RFT1-CDG (CDG-1n)	2.4764180075e-06
Defective ALG9 causes ALG9-CDG (CDG-1l)	2.4764180075e-06
Defective MAN1B1 causes MRT15	2.4764180075e-06
Defective ALG8 causes ALG8-CDG (CDG-1h)	2.4764180075e-06
Defective MOGS causes MOGS-CDG (CDG-2b)	2.4764180075e-06
Defective ALG12 causes ALG12-CDG (CDG-1g)	2.4764180075e-06
Diseases associated with N-glycosylation of proteins	2.4764180075e-06
Defective ALG2 causes ALG2-CDG (CDG-1i)	2.4764180075e-06
Defective MPDU1 causes MPDU1-CDG (CDG-1f)	2.4764180075e-06
Defective ALG6 causes ALG6-CDG (CDG-1c)	2.4764180075e-06
Asparagine N-linked glycosylation	2.4764180075e-06
Defective DPAGT1 causes DPAGT1-CDG (CDG-1j) and CMSTA2	2.4764180075e-06
Defective ALG3 causes ALG3-CDG (CDG-1d)	2.4764180075e-06
Defective ALG1 causes ALG1-CDG (CDG-1k)	2.4764180075e-06
Defective ALG11 causes ALG11-CDG (CDG-1p)	2.4764180075e-06
Defective ALG14 causes congenital myasthenic syndrome (ALG14-CMS)	2.4764180075e-06
Defective MGAT2 causes MGAT2-CDG (CDG-2a)	2.4764180075e-06
Interleukin-1 signaling	2.61856515696e-06
MyD88:Mal cascade initiated on plasma membrane	3.21775738766e-06
Toll Like Receptor TLR1:TLR2 Cascade	3.21775738766e-06
Toll Like Receptor 2 (TLR2) Cascade	3.21775738766e-06
Toll Like Receptor TLR6:TLR2 Cascade	3.21775738766e-06
Cooperation of Prefoldin and TriC/CCT in actin and tubulin folding	3.23687719025e-06
Activated TLR4 signalling	3.7145550661e-06
Platelet degranulation	4.52716058661e-06
Toll Like Receptor 10 (TLR10) Cascade	4.72630748177e-06
MyD88 cascade initiated on plasma membrane	4.72630748177e-06
Toll Like Receptor 5 (TLR5) Cascade	4.72630748177e-06
TRAF6 mediated induction of NFkB and MAP kinases upon TLR7/8 or 9 activation	5.85908753027e-06
Formation of tubulin folding intermediates by CCT/TriC	5.86229877339e-06
Cell surface interactions at the vascular wall	7.15205159482e-06
IRE1alpha activates chaperones	7.27199688722e-06
MyD88 dependent cascade initiated on endosome	8.89349577477e-06
Toll Like Receptor 7/8 (TLR7/8) Cascade	8.89349577477e-06
Synthesis of UDP-N-acetyl-glucosamine	8.99766990236e-06
Response to elevated platelet cytosolic Ca2+	1.33539820054e-05
Signaling by Interleukins	1.43048213607e-05
Prefoldin mediated transfer of substrate to CCT/TriC	1.49125524586e-05
Toll Like Receptor 4 (TLR4) Cascade	1.73908964558e-05
XBP1(S) activates chaperone genes	1.88908409251e-05
Toll Like Receptor 9 (TLR9) Cascade	1.95597625861e-05
TRAF6 Mediated Induction of proinflammatory cytokines	2.44506349387e-05
Integrin cell surface interactions	4.44047657594e-05
Cell-extracellular matrix interactions	5.24458282899e-05
MyD88-independent cascade	6.79765940323e-05
Toll Like Receptor 3 (TLR3) Cascade	6.79765940323e-05
TRIF-mediated TLR3/TLR4 signaling	6.79765940323e-05
EPH-Ephrin signaling	8.62658899246e-05
Axon guidance	9.35424245546e-05
EPHB-mediated forward signaling	9.37309673494e-05
Myoclonic epilepsy of Lafora	9.61444828908e-05
Glycogen storage diseases	9.61444828908e-05
Metabolism of carbohydrates	9.61444828908e-05
Platelet activation, signaling and aggregation	0.000101110550971
Amino acid transport across the plasma membrane	0.000102948165499
Toll-Like Receptors Cascades	0.000103010642809
Cytokine Signaling in Immune system	0.000114019645238
Post-translational protein modification	0.000147046487228
Signalling by NGF	0.000163942772708
Extracellular matrix organization	0.000198168348451
MAP kinase activation in TLR cascade	0.000234054284748
Dimerization of procaspase-8	0.000262891471205
Caspase-8 activation by cleavage	0.000262891471205
Regulation by c-FLIP	0.000262891471205
Cytosolic tRNA aminoacylation	0.000272725416433
SLC-mediated transmembrane transport	0.000376908362585
Nucleotide-binding domain, leucine rich repeat containing receptor (NLR) signaling pathways	0.000428060373204
Metabolism of nucleotides	0.000441566529011
Death Receptor Signalling	0.000482163462072
Triglyceride Biosynthesis	0.00051106809371
NOD1/2 Signaling Pathway	0.000513691672611
ERK/MAPK targets	0.000529743193188
Chaperonin-mediated protein folding	0.000534996930569
TAK1 activates NFkB by phosphorylation and activation of IKKs complex	0.00054395146157
Biosynthesis of the N-glycan precursor (dolichol lipid-linked oligosaccharide, LLO) and transfer to a nascent protein	0.000602809950138
Amino acid and oligopeptide SLC transporters	0.000663665248914
Extrinsic Pathway	0.000761386438152
Dissolution of Fibrin Clot	0.000821311329311
Post-chaperonin tubulin folding pathway	0.00103197661525
Scavenging by Class F Receptors	0.00117258806308
Synthesis of substrates in N-glycan biosythesis	0.00121547573656
MPS IX - Natowicz syndrome	0.0014382532032
MPS IV - Morquio syndrome A	0.0014382532032
MPS VII - Sly syndrome	0.0014382532032
MPS IIIA - Sanfilippo syndrome A	0.0014382532032
MPS IIIC - Sanfilippo syndrome C	0.0014382532032
Mucopolysaccharidoses	0.0014382532032
Defective PAPSS2 causes SEMD-PA	0.0014382532032
Glycosaminoglycan metabolism	0.0014382532032
Diseases associated with glycosaminoglycan metabolism	0.0014382532032
MPS IIIB - Sanfilippo syndrome B	0.0014382532032
Defective SLC26A2 causes chondrodysplasias	0.0014382532032
Defective EXT1 causes exostoses 1, TRPS2 and CHDS	0.0014382532032
Defective CHST6 causes MCDC1	0.0014382532032
MPS II - Hunter syndrome	0.0014382532032
MPS IV - Morquio syndrome B	0.0014382532032
Defective B4GALT1 causes B4GALT1-CDG (CDG-2d)	0.0014382532032
Defective B3GAT3 causes JDSSDHD	0.0014382532032
Defective CHST14 causes EDS, musculocontractural type	0.0014382532032
MPS VI - Maroteaux-Lamy syndrome	0.0014382532032
Defective B4GALT7 causes EDS, progeroid type	0.0014382532032
Defective EXT2 causes exostoses 2	0.0014382532032
Defective CHST3 causes SEDCJD	0.0014382532032
MPS IIID - Sanfilippo syndrome D	0.0014382532032
MPS I - Hurler syndrome	0.0014382532032
Defective CHSY1 causes TPBS	0.0014382532032
Nuclear Events (kinase and transcription factor activation)	0.0014655388779
ATF6-alpha activates chaperone genes	0.00148577763495
Zinc influx into cells by the SLC39 gene family	0.00148577763495
Protein folding	0.0017630769444
Metal ion SLC transporters	0.00197201181772
Basigin interactions	0.00197201181772
Syndecan interactions	0.00210953510006
Purine ribonucleoside monophosphate biosynthesis	0.00250484943798
Pentose phosphate pathway (hexose monophosphate shunt)	0.0025234391589
Constitutive Signaling by NOTCH1 t(7;9)(NOTCH1:M1580_K2555) Translocation Mutant	0.0025234391589
Attenuation phase	0.0026067053094
SMAD2/3 Phosphorylation Motif Mutants in Cancer	0.00280847988551
Loss of Function of SMAD2/3 in Cancer	0.00280847988551
Signaling by TGF-beta Receptor Complex	0.00280847988551
Loss of Function of TGFBR2 in Cancer	0.00280847988551
Loss of Function of SMAD4 in Cancer	0.00280847988551
Loss of Function of TGFBR1 in Cancer	0.00280847988551
Signaling by TGF-beta Receptor Complex in Cancer	0.00280847988551
SMAD2/3 MH2 Domain Mutants in Cancer	0.00280847988551
TGFBR1 KD Mutants in Cancer	0.00280847988551
TGFBR1 LBD Mutants in Cancer	0.00280847988551
SMAD4 MH2 Domain Mutants in Cancer	0.00280847988551
TGFBR2 MSI Frameshift Mutants in Cancer	0.00280847988551
TGFBR2 Kinase Domain Mutants in Cancer	0.00280847988551
Rev-mediated nuclear export of HIV RNA	0.00284684232656
Intrinsic Pathway for Apoptosis	0.00290099925364
ERKs are inactivated	0.00394962513529
NF-kB activation through FADD/RIP-1 pathway mediated by caspase-8 and -10	0.00394962513529
ATF6-alpha activates chaperones	0.00394962513529
Zinc transporters	0.00420024900111
Interactions of Rev with host cellular proteins	0.00445163748325
Regulation of cytoskeletal remodeling and cell spreading by IPP complex components	0.00465614946452
Insulin-like Growth Factor-2 mRNA Binding Proteins (IGF2BPs/IMPs/VICKZs) bind RNA	0.00465614946452
HSF1 activation	0.00549320820104
Fatty acid, triacylglycerol, and ketone body metabolism	0.00555736099406
Pre-NOTCH Processing in Golgi	0.00578438519383
Purine salvage	0.00590482126389
p75 NTR receptor-mediated signalling	0.00621878257371
Non-integrin membrane-ECM interactions	0.00629617849015
tRNA Aminoacylation	0.00629617849015
Signaling by VEGF	0.00655564186426
TRAF6 mediated NF-kB activation	0.00664592978876
Transport to the Golgi and subsequent modification	0.00668482474192
snRNP Assembly	0.00683238913421
Metabolism of non-coding RNA	0.00683238913421
MAPK targets/ Nuclear events mediated by MAP kinases	0.00685895201301
Export of Viral Ribonucleoproteins from Nucleus	0.00685895201301
Folding of actin by CCT/TriC	0.00773462589967
Ephrin signaling	0.00776331442736
Translation	0.00801400591454
G2 Phase	0.00807317999272
Collagen biosynthesis and modifying enzymes	0.00833195747702
SHC-related events triggered by IGF1R	0.00846356455456
Effects of PIP2 hydrolysis	0.00846356455456
Platelet homeostasis	0.00911450697372
Transport of inorganic cations/anions and amino acids/oligopeptides	0.00938777034898
=== BROWN===
Reactome Pathway	P-value
Platelet activation, signaling and aggregation	1.36978807723e-11
GPVI-mediated activation cascade	3.76411854518e-10
Toll-Like Receptors Cascades	1.64234862805e-09
Interleukin-3, 5 and GM-CSF signaling	2.10121017963e-09
Signaling by Interleukins	9.13502264496e-08
Cytokine Signaling in Immune system	2.27242343621e-07
Fcgamma receptor (FCGR) dependent phagocytosis	1.29466766739e-06
Cell surface interactions at the vascular wall	1.43001129761e-06
Toll Like Receptor 4 (TLR4) Cascade	2.52242448601e-06
Cross-presentation of particulate exogenous antigens (phagosomes)	1.37744400459e-05
Antigen activates B Cell Receptor (BCR) leading to generation of second messengers	2.84764915355e-05
Regulation of signaling by CBL	3.05173762465e-05
Interleukin-2 signaling	6.05205242767e-05
Rho GTPase cycle	6.1185467359e-05
Signaling by Rho GTPases	6.1185467359e-05
Immunoregulatory interactions between a Lymphoid and a non-Lymphoid cell	8.89256483912e-05
G-protein beta:gamma signalling	0.000103476380972
Signal regulatory protein (SIRP) family interactions	0.000129154392921
Trafficking and processing of endosomal TLR	0.000129154392921
DAP12 interactions	0.000138272516085
Costimulation by the CD28 family	0.000139235763314
Regulation of actin dynamics for phagocytic cup formation	0.000162193523035
G alpha (i) signalling events	0.000183705835197
MyD88:Mal cascade initiated on plasma membrane	0.000207307440602
Toll Like Receptor 2 (TLR2) Cascade	0.000207307440602
Toll Like Receptor TLR1:TLR2 Cascade	0.000207307440602
Toll Like Receptor TLR6:TLR2 Cascade	0.000207307440602
Interleukin receptor SHC signaling	0.000293216629901
Nucleotide-like (purinergic) receptors	0.000312344796604
NRAGE signals death through JNK	0.000382012111102
FCGR activation	0.00048572522199
Formyl peptide receptors bind formyl peptides and many other ligands	0.000509975696412
G beta:gamma signalling through PI3Kgamma	0.000545177954085
CD28 co-stimulation	0.000559842548718
Signaling by PDGF	0.00065634417476
Arachidonic acid metabolism	0.000680932953863
Phagosomal maturation (early endosomal stage)	0.000746783515236
Latent infection of Homo sapiens with Mycobacterium tuberculosis	0.000746783515236
Activated TLR4 signalling	0.000800063569602
Interferon gamma signaling	0.000823797548543
DAP12 signaling	0.000865428229288
TRIF-mediated programmed cell death	0.0010582827876
G alpha (12/13) signalling events	0.0011410309512
Class A/1 (Rhodopsin-like receptors)	0.00129778367139
TRAF6 mediated IRF7 activation in TLR7/8 or 9 signaling	0.00143200744402
FCERI mediated Ca+2 mobilization	0.00164186182979
P2Y receptors	0.00187902452
CD28 dependent Vav1 pathway	0.00187902452
PECAM1 interactions	0.00187902452
VEGFA-VEGFR2 Pathway	0.00193911760605
Cell death signalling via NRAGE, NRIF and NADE	0.00195189125378
p75 NTR receptor-mediated signalling	0.00206196292726
TCR signaling	0.00212256787003
PLC beta mediated events	0.00220554721171
G-protein mediated events	0.00244508929314
Ca-dependent events	0.00286625206031
The role of Nef in HIV-1 replication and disease pathogenesis	0.00286625206031
G alpha (z) signalling events	0.00297998981533
Signaling by VEGF	0.00306967426843
Signalling by NGF	0.00387370788452
TRAF6 mediated induction of TAK1 complex	0.0044871234503
Complement cascade	0.00450992749851
Thrombin signalling through proteinase activated receptors (PARs)	0.00470541054929
Signal amplification	0.00470541054929
Signaling by the B Cell Receptor (BCR)	0.00514757922189
Platelet sensitization by LDL	0.00536260397115
Inflammasomes	0.00536260397115
Fc epsilon receptor (FCERI) signaling	0.0057253714818
Initial triggering of complement	0.00597911377983
Activation of IRF3/IRF7 mediated by TBK1/IKK epsilon	0.0063336134976
Generation of second messenger molecules	0.0065140778402
Synthesis of Lipoxins (LX)	0.00653252321303
Synthesis of 5-eicosatetraenoic acids	0.00653252321303
Scavenging by Class A Receptors	0.00740265577032
Opioid Signalling	0.00752059811497
Downstream signal transduction	0.00819373314475
Interferon Signaling	0.00945604311093
CD28 dependent PI3K/Akt signaling	0.00984336686932
Synthesis of Leukotrienes (LT) and Eoxins (EX)	0.00984336686932
=== GREENYELLOW===
Reactome Pathway	P-value
Assembly of collagen fibrils and other multimeric structures	4.79471837718e-15
Collagen formation	3.21109890619e-14
Extracellular matrix organization	6.08721772182e-14
Elastic fibre formation	4.24667248151e-11
Crosslinking of collagen fibrils	4.94068907564e-10
Collagen biosynthesis and modifying enzymes	4.97350935872e-08
Scavenging by Class A Receptors	0.000135539607349
Chondroitin sulfate/dermatan sulfate metabolism	0.000147560747375
MPS VI - Maroteaux-Lamy syndrome	0.000484886504936
MPS IIIC - Sanfilippo syndrome C	0.000484886504936
MPS IIID - Sanfilippo syndrome D	0.000484886504936
MPS I - Hurler syndrome	0.000484886504936
Mucopolysaccharidoses	0.000484886504936
MPS IV - Morquio syndrome A	0.000484886504936
MPS IIIA - Sanfilippo syndrome A	0.000484886504936
MPS VII - Sly syndrome	0.000484886504936
Defective B4GALT7 causes EDS, progeroid type	0.000484886504936
MPS IX - Natowicz syndrome	0.000484886504936
MPS IIIB - Sanfilippo syndrome B	0.000484886504936
Defective EXT2 causes exostoses 2	0.000484886504936
MPS IV - Morquio syndrome B	0.000484886504936
Defective EXT1 causes exostoses 1, TRPS2 and CHDS	0.000484886504936
Defective B3GAT3 causes JDSSDHD	0.000484886504936
Defective PAPSS2 causes SEMD-PA	0.000484886504936
Defective CHSY1 causes TPBS	0.000484886504936
MPS II - Hunter syndrome	0.000484886504936
Glycosaminoglycan metabolism	0.000484886504936
Defective CHST6 causes MCDC1	0.000484886504936
Defective B4GALT1 causes B4GALT1-CDG (CDG-2d)	0.000484886504936
Defective CHST14 causes EDS, musculocontractural type	0.000484886504936
Diseases associated with glycosaminoglycan metabolism	0.000484886504936
Defective SLC26A2 causes chondrodysplasias	0.000484886504936
Defective CHST3 causes SEDCJD	0.000484886504936
Binding and Uptake of Ligands by Scavenger Receptors	0.000602356970846
Dermatan sulfate biosynthesis	0.00151122982955
Chondroitin sulfate biosynthesis	0.00505927045554
Common Pathway	0.00610834326526
Diseases of glycosylation	0.00751311995351
A tetrasaccharide linker sequence is required for GAG synthesis	0.00847533013578
=== LIGHTYELLOW===
Reactome Pathway	P-value
Eukaryotic Translation Elongation	7.4004495562e-29
3' -UTR-mediated translational regulation	9.11309481152e-29
L13a-mediated translational silencing of Ceruloplasmin expression	9.11309481152e-29
GTP hydrolysis and joining of the 60S ribosomal subunit	1.1736398981e-28
Formation of a pool of free 40S subunits	3.01927445922e-28
Cap-dependent Translation Initiation	6.39834745493e-28
Eukaryotic Translation Initiation	6.39834745493e-28
Peptide chain elongation	8.8294553547e-28
Eukaryotic Translation Termination	8.8294553547e-28
Viral mRNA Translation	8.8294553547e-28
Nonsense Mediated Decay (NMD) independent of the Exon Junction Complex (EJC)	3.67170495247e-27
Translation	1.90972254745e-26
Nonsense-Mediated Decay (NMD)	2.50792194871e-25
Nonsense Mediated Decay (NMD) enhanced by the Exon Junction Complex (EJC)	2.50792194871e-25
SRP-dependent cotranslational protein targeting to membrane	3.13626168306e-25
Influenza Viral RNA Transcription and Replication	1.7585429247e-23
Influenza Life Cycle	7.21983344208e-23
Influenza Infection	1.66468334189e-22
Ribosomal scanning and start codon recognition	1.36782332075e-14
Translation initiation complex formation	1.36782332075e-14
Activation of the mRNA upon binding of the cap-binding complex and eIFs, and subsequent binding to 43S	1.72904536419e-14
Formation of the ternary complex, and subsequently, the 43S complex	9.91226945115e-14
Removal of the Flap Intermediate from the C-strand	0.00271041755467
Processive synthesis on the C-strand of the telomere	0.00393399519895
Removal of the Flap Intermediate	0.00536788520186
Repair synthesis for gap-filling by DNA polymerase in TC-NER	0.0061615396809
Repair synthesis of patch ~27-30 bases long by DNA polymerase	0.0061615396809
Mismatch repair (MMR) directed by MSH2:MSH3 (MutSbeta)	0.0061615396809
Mismatch repair (MMR) directed by MSH2:MSH6 (MutSalpha)	0.0061615396809
Mismatch Repair	0.00700520355365
Processive synthesis on the lagging strand	0.00700520355365
Gap-filling DNA repair synthesis and ligation in GG-NER	0.00789804175051
Gap-filling DNA repair synthesis and ligation in TC-NER	0.00789804175051
=== PURPLE===
Reactome Pathway	P-value
Complement cascade	1.55976595039e-07
Ethanol oxidation	1.90682209341e-07
Defective TBXAS1 causes Ghosal hematodiaphyseal dysplasia (GHDD)	4.98712182529e-06
Defective FMO3 causes Trimethylaminuria (TMAU)	4.98712182529e-06
Defective CYP7B1 causes Spastic paraplegia 5A, autosomal recessive (SPG5A) and Congenital bile acid synthesis defect 3 (CBAS3)	4.98712182529e-06
Defective CYP27A1 causes Cerebrotendinous xanthomatosis (CTX)	4.98712182529e-06
Defective MAOA causes Brunner syndrome (BRUNS)	4.98712182529e-06
Defective CYP11B2 causes Corticosterone methyloxidase 1 deficiency (CMO-1 deficiency)	4.98712182529e-06
Defective CYP21A2 causes Adrenal hyperplasia 3 (AH3)	4.98712182529e-06
Defective CYP17A1 causes Adrenal hyperplasia 5 (AH5)	4.98712182529e-06
Defective CYP24A1 causes Hypercalcemia, infantile (HCAI)	4.98712182529e-06
Phase 1 - Functionalization of compounds	4.98712182529e-06
Defective CYP2U1 causes Spastic paraplegia 56, autosomal recessive (SPG56)	4.98712182529e-06
Defective CYP2R1 causes Rickets vitamin D-dependent 1B (VDDR1B)	4.98712182529e-06
Defective CYP4F22 causes Ichthyosis, congenital, autosomal recessive 5 (ARCI5)	4.98712182529e-06
Defective CYP26B1 causes Radiohumeral fusions with other skeletal and craniofacial anomalies (RHFCA)	4.98712182529e-06
Defective CYP11B1 causes Adrenal hyperplasia 4 (AH4)	4.98712182529e-06
Defective CYP26C1 causes Focal facial dermal dysplasia 4 (FFDD4)	4.98712182529e-06
Defective CYP27B1 causes Rickets vitamin D-dependent 1A (VDDR1A)	4.98712182529e-06
Defective CYP19A1 causes Aromatase excess syndrome (AEXS)	4.98712182529e-06
Defective CYP1B1 causes Glaucoma	4.98712182529e-06
Defective CYP11A1 causes Adrenal insufficiency, congenital, with 46,XY sex reversal (AICSR)	4.98712182529e-06
Regulation of Complement cascade	7.60104002337e-06
Initial triggering of complement	1.27929793566e-05
Extracellular matrix organization	1.89474530731e-05
ABC-family proteins mediated transport	4.78052608346e-05
Biological oxidations	5.62229319205e-05
ABCA transporters in lipid homeostasis	0.000109786437199
RA biosynthesis pathway	0.000211252159648
Activation of C3 and C5	0.000459426500333
Molecules associated with elastic fibres	0.000621652120702
Elastic fibre formation	0.00156083962993
Signaling by Retinoic Acid	0.00156083962993
Eicosanoids	0.00197752573936
ECM proteoglycans	0.00362945893445
Platelet degranulation	0.00993081540779
=== ROYALBLUE===
Reactome Pathway	P-value
Interferon Signaling	7.51403540935e-27
Interferon alpha/beta signaling	1.49695579535e-25
Cytokine Signaling in Immune system	8.2603484528e-23
Interferon gamma signaling	6.33115265367e-14
ISG15 antiviral mechanism	1.48088856389e-06
Antiviral mechanism by IFN-stimulated genes	1.48088856389e-06
Negative regulators of RIG-I/MDA5 signaling	1.97366396007e-06
ER-Phagosome pathway	2.87689626265e-05
Antigen Presentation: Folding, assembly and peptide loading of class I MHC	3.82322426188e-05
RIG-I/MDA5 mediated induction of IFN-alpha/beta pathways	6.59846507591e-05
Class I MHC mediated antigen processing & presentation	6.95917708032e-05
Antigen processing-Cross presentation	7.27688689274e-05
Endosomal/Vacuolar pathway	0.000401951704597
NF-kB activation through FADD/RIP-1 pathway mediated by caspase-8 and -10	0.000481491235721
TRAF3-dependent IRF activation pathway	0.000661534960539
TRAF6 mediated NF-kB activation	0.00197135040107
Regulation of IFNA signaling	0.00213900163939
TRAF6 mediated IRF7 activation	0.00349318340505
=== GREY===
Reactome Pathway	P-value
Laminin interactions	0.000322354531111
Non-integrin membrane-ECM interactions	0.000600809728703
HDL-mediated lipid transport	0.00159150840394
Potassium Channels	0.00176773107182
Extracellular matrix organization	0.00178867593015
Type I hemidesmosome assembly	0.00302999292635
O-glycosylation of TSR domain-containing proteins	0.0031296306551
HS-GAG degradation	0.00352427355186
HS-GAG biosynthesis	0.00466178068548
O-linked glycosylation	0.00648281257159
Heparan sulfate/heparin (HS-GAG) metabolism	0.00813968591334
=== DARKRED===
Reactome Pathway	P-value
The citric acid (TCA) cycle and respiratory electron transport	3.69937927534e-36
Respiratory electron transport	3.90667249355e-22
Respiratory electron transport, ATP synthesis by chemiosmotic coupling, and heat production by uncoupling proteins.	1.07746011293e-21
Pyruvate metabolism and Citric Acid (TCA) cycle	5.24426949239e-16
Branched-chain amino acid catabolism	1.82457865248e-11
Mitochondrial Fatty Acid Beta-Oxidation	1.02099700604e-09
Fatty acid, triacylglycerol, and ketone body metabolism	1.45988375453e-09
Regulation of pyruvate dehydrogenase (PDH) complex	7.46856774553e-09
Citric acid cycle (TCA cycle)	7.39055859269e-08
mitochondrial fatty acid beta-oxidation of saturated fatty acids	1.40620516158e-06
Glucose metabolism	2.56912855778e-06
Beta oxidation of octanoyl-CoA to hexanoyl-CoA	1.61131385215e-05
Beta oxidation of hexanoyl-CoA to butanoyl-CoA	1.61131385215e-05
Ketone body metabolism	1.61131385215e-05
Beta oxidation of decanoyl-CoA to octanoyl-CoA-CoA	1.61131385215e-05
Organelle biogenesis and maintenance	2.53767674167e-05
Mitochondrial translation	2.80682311673e-05
Peroxisomal lipid metabolism	2.87181809e-05
Import of palmitoyl-CoA into the mitochondrial matrix	4.28889109648e-05
Mitochondrial translation initiation	8.00545786115e-05
Mitochondrial translation elongation	8.00545786115e-05
Mitochondrial translation termination	8.00545786115e-05
Interaction between L1 and Ankyrins	0.000146959827618
Metabolism of amino acids and derivatives	0.000151963894929
Nuclear Receptor transcription pathway	0.000271835942379
Ubiquinol biosynthesis	0.000279326268598
Striated Muscle Contraction	0.000292038245756
Glycogen breakdown (glycogenolysis)	0.000330348041104
PPARA activates gene expression	0.000364255388436
Biotin transport and metabolism	0.000500041867717
Regulation of lipid metabolism by Peroxisome proliferator-activated receptor alpha (PPARalpha)	0.000556951058007
Beta oxidation of lauroyl-CoA to decanoyl-CoA-CoA	0.000668482654921
Propionyl-CoA catabolism	0.000668482654921
Beta-oxidation of pristanoyl-CoA	0.000677057342442
PKA activation	0.000902263061993
Signaling by Retinoic Acid	0.0011447722448
Transmission across Chemical Synapses	0.00118660433589
Gluconeogenesis	0.00128524937575
PKA activation in glucagon signalling	0.00138884644255
PKA-mediated phosphorylation of CREB	0.00138884644255
Beta-oxidation of very long chain fatty acids	0.00182979501144
mitochondrial fatty acid beta-oxidation of unsaturated fatty acids	0.00182979501144
Creatine metabolism	0.00251952030365
PLCG1 events in ERBB2 signaling	0.00279425358741
Glycerophospholipid biosynthesis	0.00294131705642
Mitochondrial protein import	0.00346121278063
Neuronal System	0.00365967682099
Intraflagellar transport	0.00387276194852
Synthesis of IP2, IP, and Ins in the cytosol	0.004202419
Apoptotic cleavage of cell adhesion proteins	0.004202419
alpha-linolenic acid (ALA) metabolism	0.004202419
alpha-linolenic (omega3) and linoleic (omega6) acid metabolism	0.004202419
Phospholipid metabolism	0.00430585395416
Calmodulin induced events	0.00538368427463
CaM pathway	0.00538368427463
Vasopressin regulates renal water homeostasis via Aquaporins	0.00574135829898
PLC beta mediated events	0.00574135829898
GABA receptor activation	0.00578998223933
Muscle contraction	0.00583298348449
Apoptotic cleavage of cellular proteins	0.00669953157651
G-protein mediated events	0.00690929363376
Synthesis of bile acids and bile salts	0.00692466736043
Degradation of cysteine and homocysteine	0.00711711599489
Lysine catabolism	0.00711711599489
Acyl chain remodelling of PS	0.00748012264461
Metabolism of porphyrins	0.00748012264461
EGFR interacts with phospholipase C-gamma	0.00773268131023
Glucagon signaling in metabolic regulation	0.00773268131023
GABA B receptor activation	0.00813928296506
Activation of GABAB receptors	0.00813928296506
Aquaporin-mediated transport	0.00816611649348
Orphan transporters	0.00827904445043
Ca-dependent events	0.00877647413302
Acyl chain remodelling of PE	0.00969147482965
=== LIGHTGREEN===
Reactome Pathway	P-value
Immunoregulatory interactions between a Lymphoid and a non-Lymphoid cell	3.60977343114e-13
TCR signaling	2.22183144341e-08
Generation of second messenger molecules	4.77853636125e-08
Downstream TCR signaling	1.56769748536e-07
Translocation of ZAP-70 to Immunological synapse	3.42159020472e-07
Phosphorylation of CD3 and TCR zeta chains	5.04092460042e-07
PD-1 signaling	8.45667918688e-07
Costimulation by the CD28 family	4.99650016794e-05
Cell surface interactions at the vascular wall	0.000182450786448
FCGR activation	0.000325579804864
Interleukin-7 signaling	0.000431737396899
Chemokine receptors bind chemokines	0.000518334837584
Role of phospholipids in phagocytosis	0.000637132060369
Class A/1 (Rhodopsin-like receptors)	0.0019569873575
Peptide ligand-binding receptors	0.00206461183459
Regulation of actin dynamics for phagocytic cup formation	0.00230301552088
Signaling by the B Cell Receptor (BCR)	0.00281902205503
Fc epsilon receptor (FCERI) signaling	0.00296935688349
Fcgamma receptor (FCGR) dependent phagocytosis	0.00442961769681
G alpha (i) signalling events	0.00450870361391
Classical antibody-mediated complement activation	0.00609353434734
Antigen activates B Cell Receptor (BCR) leading to generation of second messengers	0.00638656880647
Scavenging of heme from plasma	0.0069915604605
Creation of C4 and C2 activators	0.00794580057135
=== DARKGREY===
Reactome Pathway	P-value
O-glycosylation of TSR domain-containing proteins	4.68139387721e-05
Interleukin-6 signaling	0.000171499971751
Degradation of the extracellular matrix	0.00054688471138
O-linked glycosylation	0.000837073405924
Signaling by Interleukins	0.000986339453079
Signaling by Leptin	0.00099634371839
Cytokine Signaling in Immune system	0.00215195966751
Nuclear Receptor transcription pathway	0.00379987681194
MAP kinase activation in TLR cascade	0.00456384299451
Fc epsilon receptor (FCERI) signaling	0.00623114954779
Interferon alpha/beta signaling	0.00647164647654
FCERI mediated MAPK activation	0.0078438238942
Senescence-Associated Secretory Phenotype (SASP)	0.00804965895318
TRAF6 Mediated Induction of proinflammatory cytokines	0.00804965895318
Nicotinamide salvaging	0.00896855193847
=== ORANGE===
Reactome Pathway	P-value
M Phase	4.08908807975e-13
Resolution of Sister Chromatid Cohesion	3.040479152e-10
Mitotic Prometaphase	5.246162256e-10
Condensation of Prophase Chromosomes	7.49022458022e-09
Mitotic Prophase	2.2904157849e-08
DNA Damage/Telomere Stress Induced Senescence	4.48659098012e-08
Cyclin A/B1 associated events during G2/M transition	4.98128717664e-08
Activation of NIMA Kinases NEK9, NEK6, NEK7	1.56374237924e-07
G2/M Transition	1.3432453693e-06
Mitotic G2-G2/M phases	1.46401053052e-06
Golgi Cisternae Pericentriolar Stack Reorganization	1.61310568529e-06
Deposition of new CENPA-containing nucleosomes at the centromere	1.7783324011e-06
Nucleosome assembly	1.7783324011e-06
Polo-like kinase mediated events	2.47593609286e-06
G1/S-Specific Transcription	3.00299997163e-06
Mitotic G1-G1/S phases	3.09267484357e-06
Cellular Senescence	6.67789972707e-06
Activation of APC/C and APC/C:Cdc20 mediated degradation of mitotic proteins	6.97168588354e-06
Separation of Sister Chromatids	7.31860689162e-06
Senescence-Associated Secretory Phenotype (SASP)	7.76661763151e-06
Regulation of APC/C activators between G1/S and early anaphase	8.62657543736e-06
G0 and Early G1	1.00631752879e-05
Mitotic Anaphase	1.0090529752e-05
Mitotic Metaphase and Anaphase	1.03782692376e-05
Regulation of mitotic cell cycle	1.16300294938e-05
APC/C-mediated degradation of cell cycle proteins	1.16300294938e-05
Chromosome Maintenance	1.40199042089e-05
RNA Polymerase I Promoter Opening	1.76607586297e-05
Packaging Of Telomere Ends	1.95302723601e-05
DNA methylation	2.15256156708e-05
E2F mediated regulation of DNA replication	2.3650677616e-05
Cyclin B2 mediated events	2.79617334392e-05
G2/M DNA replication checkpoint	2.79617334392e-05
SIRT1 negatively regulates rRNA Expression	2.83054183629e-05
G1/S Transition	3.41275026291e-05
Phosphorylation of Emi1	4.18978698069e-05
PRC2 methylates histones and DNA	4.24809251138e-05
Cellular responses to stress	5.72916243015e-05
Nuclear Envelope Breakdown	8.33007195229e-05
Amyloids	8.84042951583e-05
Meiotic recombination	0.000104929407525
RNA Polymerase I Chain Elongation	0.000116993100641
Meiotic synapsis	0.000123349428143
formation of the beta-catenin:TCF transactivating complex	0.000129926655065
HDACs deacetylate histones	0.000143757437716
Telomere Maintenance	0.000143757437716
Condensation of Prometaphase Chromosomes	0.000152808321605
Cdc20:Phospho-APC/C mediated degradation of Cyclin A	0.000217818845114
APC:Cdc20 mediated degradation of cell cycle proteins prior to satisfation of the cell cycle checkpoint	0.000227308010845
Transcriptional regulation by small RNAs	0.000237061075743
NoRC negatively regulates rRNA expression	0.000247081227323
APC/C:Cdc20 mediated degradation of mitotic proteins	0.000247081227323
Mitotic Telophase/Cytokinesis	0.000252020822201
Negative epigenetic regulation of rRNA expression	0.000278775824587
RNA Polymerase I Promoter Clearance	0.000278775824587
RNA Polymerase I Transcription	0.00030129867028
Regulation of PLK1 Activity at G2/M Transition	0.000337234516686
Phosphorylation of the APC/C	0.000375443905436
Meiosis	0.000403067908084
Oxidative Stress Induced Senescence	0.000492327836968
Epigenetic regulation of gene expression	0.000508333477406
Regulatory RNA pathways	0.000648501500477
HATs acetylate histones	0.000747469032333
RNA Polymerase I, RNA Polymerase III, and Mitochondrial Transcription	0.000924970038302
Cell Cycle Checkpoints	0.00104838078844
Nuclear Pore Complex (NPC) Disassembly	0.00143297804907
G2/M Checkpoints	0.00253755574898
misspliced LRP5 mutants have enhanced beta-catenin-dependent signaling	0.0040663905333
RNF mutants show enhanced WNT signaling and proliferation	0.0040663905333
XAV939 inhibits tankyrase, stabilizing AXIN	0.0040663905333
TCF dependent signaling in response to WNT	0.0040663905333
Transcription	0.00482389678195
Loss of proteins required for interphase microtubule organization�from the centrosome	0.00497637661956
Loss of Nlp from mitotic centrosomes	0.00497637661956
Chromatin organization	0.00523257022147
Chromatin modifying enzymes	0.00523257022147
Signaling by WNT in cancer	0.00551630085631
Centrosome maturation	0.0066554333817
Recruitment of mitotic centrosome proteins and complexes	0.0066554333817
Metabolism of nucleotides	0.00776979038639
Chk1/Chk2(Cds1) mediated inactivation of Cyclin B:Cdk1 complex	0.00847199344889
G2 Phase	0.00847199344889
=== MAGENTA===
Reactome Pathway	P-value
Transcriptional regulation of white adipocyte differentiation	5.44711295401e-07
Glucose metabolism	4.38130532298e-06
Triglyceride Biosynthesis	5.98044948241e-06
Gluconeogenesis	3.89042794119e-05
Hormone-sensitive lipase (HSL)-mediated triacylglycerol hydrolysis	4.91275165479e-05
Fatty acid, triacylglycerol, and ketone body metabolism	0.000136816412482
Acyl chain remodeling of DAG and TAG	0.000376687588436
PKA-mediated phosphorylation of key metabolic factors	0.000376687588436
PP2A-mediated dephosphorylation of key metabolic factors	0.000784633177213
ChREBP activates metabolic gene expression	0.00104193277356
Myoclonic epilepsy of Lafora	0.00114586813895
Metabolism of carbohydrates	0.00114586813895
Glycogen storage diseases	0.00114586813895
Prostanoid ligand receptors	0.0013341949915
Abacavir transport and metabolism	0.00166098343432
Glycerophospholipid biosynthesis	0.00219705125894
DEx/H-box helicases activate type I IFN and inflammatory cytokines production	0.00284420182412
Advanced glycosylation endproduct receptor signaling	0.00284420182412
Lipid digestion, mobilization, and transport	0.00368681317484
Synthesis of bile acids and bile salts via 27-hydroxycholesterol	0.00379782274959
Eicosanoid ligand-binding receptors	0.00379782274959
Integration of energy metabolism	0.00401602350773
Synthesis, secretion, and deacylation of Ghrelin	0.0048794096849
Fatty Acyl-CoA Biosynthesis	0.00673461600294
Toll Like Receptor 4 (TLR4) Cascade	0.00724896479616
RIP-mediated NFkB activation via ZBP1	0.00741350968012
Smooth Muscle Contraction	0.00812199515762
TRAF6 mediated NF-kB activation	0.00962619733914
Synthesis of bile acids and bile salts via 7alpha-hydroxycholesterol	0.00962619733914
=== MIDNIGHTBLUE===
Reactome Pathway	P-value
Extracellular matrix organization	2.87712152233e-08
Keratan sulfate degradation	8.83129958017e-06
ECM proteoglycans	4.10115114899e-05
Keratan sulfate biosynthesis	0.000126328070012
Keratan sulfate/keratin metabolism	0.000207771493112
Inactivation of Cdc42 and Rac	0.000427875236708
Role of Abl in Robo-Slit signaling	0.000427875236708
Activation of Rac	0.00106939694535
Collagen biosynthesis and modifying enzymes	0.0014682448059
Collagen formation	0.00341406169883
Degradation of the extracellular matrix	0.00376032380072
Activation of Matrix Metalloproteinases	0.00559665524779
Signaling by Robo receptor	0.00559665524779
EPHA-mediated growth cone collapse	0.00630163873955
Collagen degradation	0.00782593931045
Defective EXT2 causes exostoses 2	0.0088076038406
MPS IV - Morquio syndrome A	0.0088076038406
MPS VII - Sly syndrome	0.0088076038406
MPS IIIA - Sanfilippo syndrome A	0.0088076038406
MPS IIIB - Sanfilippo syndrome B	0.0088076038406
Mucopolysaccharidoses	0.0088076038406
MPS I - Hurler syndrome	0.0088076038406
MPS IIID - Sanfilippo syndrome D	0.0088076038406
MPS IIIC - Sanfilippo syndrome C	0.0088076038406
MPS VI - Maroteaux-Lamy syndrome	0.0088076038406
Defective B4GALT7 causes EDS, progeroid type	0.0088076038406
Defective CHST14 causes EDS, musculocontractural type	0.0088076038406
Defective CHST6 causes MCDC1	0.0088076038406
Defective B3GAT3 causes JDSSDHD	0.0088076038406
Defective PAPSS2 causes SEMD-PA	0.0088076038406
Glycosaminoglycan metabolism	0.0088076038406
MPS II - Hunter syndrome	0.0088076038406
Defective CHSY1 causes TPBS	0.0088076038406
MPS IX - Natowicz syndrome	0.0088076038406
Defective B4GALT1 causes B4GALT1-CDG (CDG-2d)	0.0088076038406
Defective EXT1 causes exostoses 1, TRPS2 and CHDS	0.0088076038406
Diseases associated with glycosaminoglycan metabolism	0.0088076038406
Defective SLC26A2 causes chondrodysplasias	0.0088076038406
Defective CHST3 causes SEDCJD	0.0088076038406
MPS IV - Morquio syndrome B	0.0088076038406
Netrin-1 signaling	0.00949901997423
