# Supplementary material for: Pathologic gene network rewiring implicates PPP1R3A as a central regulator in pressure overload heart failure
Source: Nat Commun. 2019 Jun 24;10:2760. doi: 10.1038/s41467-019-10591-5 (PMC6591478; doi:10.1038/s41467-019-10591-5)
Supplement: Supplementary file 10 — Supplementary Data 8 [file 41467_2019_10591_MOESM10_ESM.txt]

,gene,pval,fdr,snp_pos,snp_chr,rsid,DATE ADDED TO CATALOG,PUBMEDID,FIRST AUTHOR,DATE,JOURNAL,LINK,STUDY,DISEASE/TRAIT,INITIAL SAMPLE SIZE,REPLICATION SAMPLE SIZE,REGION,CHR_ID,CHR_POS,REPORTED GENE(S),MAPPED_GENE,UPSTREAM_GENE_ID,DOWNSTREAM_GENE_ID,SNP_GENE_IDS,UPSTREAM_GENE_DISTANCE,DOWNSTREAM_GENE_DISTANCE,STRONGEST SNP-RISK ALLELE,SNPS,MERGED,SNP_ID_CURRENT,CONTEXT,INTERGENIC,RISK ALLELE FREQUENCY,P-VALUE,PVALUE_MLOG,P-VALUE (TEXT),OR or BETA,95% CI (TEXT),PLATFORM [SNPS PASSING QC],CNV
0,SLC44A5,5.51503e-07,2.67759280579e-05,75913826,1,rs1857353,2016-03-24,21116278,Furney SJ,2010-11-30,Mol Psychiatry,www.ncbi.nlm.nih.gov/pubmed/21116278,Genome-wide association with MRI atrophy measures as a quantitative trait locus for Alzheimer's disease.,Whole-brain volume (Alzheimer's disease interaction),"434 European ancestry mild cognitive impairment cases, 245 European ancestry Alzheimer's disease cases, 284 European ancestry controls",,1p31.1,1,75448141,SLC44A5,SLC44A5,,,204962,,,rs1857353-?,rs1857353,0,1857353.0,intron_variant,0.0,NR,2E-6,5.69897000434,,0.016,[NR] unit decrease,Illumina [478011],N
1,FCER1G,0.000427132,0.00899934142833,161188893,1,rs3557,2017-08-30,27863252,Astle WJ,2016-11-17,Cell,www.ncbi.nlm.nih.gov/pubmed/27863252,The Allelic Landscape of Human Blood Cell Trait Variation and Links to Common Complex Disease.,Mean platelet volume,"164,454 European ancestry individuals",,1q23.3,1,161219103,FCER1G,FCER1G,,,2207,,,rs3557-G,rs3557,0,3557.0,3_prime_UTR_variant,0.0,0.0911,2e-13,12.6989700043,,0.04672268,[0.034-0.059] unit decrease,Affymetrix [~ 2500000] (imputed),N
2,SCARNA5,0.000203975,0.00480363953766,234158839,2,rs10210302,2008-06-16,17554300,WTCCC,2007-06-07,Nature,www.ncbi.nlm.nih.gov/pubmed/17554300,"Genome-wide association study of 14,000 cases of seven common diseases and 3,000 shared controls.",Crohn's disease,"1,748 European ancestry cases, 2,938 European ancestry controls",(see Parkes 2007),2q37.1,2,233250193,ATG16L1,INPP5D - ATG16L1,3635.0,55054.0,,42290.0,1378.0,rs10210302-T,rs10210302,0,10210302,intron_variant,1.0,0.48,5e-14,13.3010299957,,1.19,[1.01-1.41],Affymetrix [469557],N
3,GNL3,0.00300093,0.0448300432075,52718280,3,rs10865974,2015-04-28,23092984,Goes FS,2012-10-23,Transl Psychiatry,www.ncbi.nlm.nih.gov/pubmed/23092984,Genome-wide association of mood-incongruent psychotic bipolar disorder.,Bipolar disorder with mood-incongruent psychosis,"2,196 European and other ancestry cases, 8,148 European and other ancestry controls",,3p21.1,3,52684264,"GNL3, PBRM1",PBRM1,,,55193,,,rs10865974-?,rs10865974,0,10865974,intron_variant,0.0,NR,2e-06,5.69897000434,,1.19,[NR],"Affymetrix, Illumina [~ 2500000] (imputed)",N
4,PCOLCE2,0.000151606,0.00372756840906,142617138,3,rs4683702,2017-07-18,28240269,Suhre K,2017-02-27,Nat Commun,www.ncbi.nlm.nih.gov/pubmed/28240269,Connecting genetic risk to disease end points through the human blood plasma proteome.,Blood protein levels,997 European ancestry individuals,"338 Arab, South Asian and Filipino ancestry individuals",3q23,3,142898296.0,PCOLCE2,PCOLCE2 - LOC100507389,26577.0,100507389.0,,9093.0,28379.0,rs4683702-G,rs4683702,0,4683702.0,intergenic_variant,1.0,0.3673367,2e-19,18.6989700043,"(EA, Endothelin-converting enzyme 1)",0.3973,[0.31-0.48] unit increase,Affymetrix [509946],N
5,PPID,1.25095e-05,0.000415949532632,159629151,4,rs4690909,2014-12-10,24816252,Shin SY,2014-05-11,Nat Genet,www.ncbi.nlm.nih.gov/pubmed/24816252,An atlas of genetic influences on human blood metabolites.,Blood metabolite ratios,"Up to 5,591 European ancestry individuals","Up to 1,767 European ancestry individuals",4q32.1,4,158707999,ETFDH,ETFDH,,,2110,,,rs4690909-C,rs4690909,0,4690909.0,intron_variant,0.0,0.69,2E-57,56.6989700043,(octanoylcarnitine/X-13435),0.056,[0.048-0.064] unit increase,"Affymetrix, Illumina [2100000] (imputed)",N
6,SYCP2L,4.19161e-07,2.09580952163e-05,10924243,6,rs1225763,2017-06-23,28424481,Sugiura-Ogasawara M,2017-04-20,J Hum Genet,www.ncbi.nlm.nih.gov/pubmed/28424481,The first genome-wide association study identifying new susceptibility loci for obstetric antiphospholipid syndrome.,Obstetric antiphospholipid syndrome,"115 Japanese ancestry female cases, 419 Japanese ancestry male and female controls",,6p24.2,6,10924010,SYCP2L,SYCP2L,,,221711,,,rs1225763-A,rs1225763,0,1225763.0,intron_variant,0.0,0.053,2e-06,5.69897000434,,3.34,[2.00-5.60],Affymetrix [426344],N
7,HLA-DRB5,2.14981e-19,1.25250070222e-16,32574060,6,rs9270986,2016-01-14,25643325,Renton AE,2015-04-01,JAMA Neurol,www.ncbi.nlm.nih.gov/pubmed/25643325,A Genome-wide Association Study of Myasthenia Gravis.,Myasthenia gravis,"972 European ancestry cases, 1,977 European ancestry controls","423 European ancestry cases, 467 European ancestry controls",6p21.32,6,32606283,"HLA-DRB1, HLA-DQA1",HLA-DRB1 - LOC107986589,3123.0,107986589.0,,16447.0,30905.0,rs9270986-A,rs9270986,0,9270986.0,intron_variant,1.0,0.15,6E-8,7.22184874962,,1.43,[NR],Illumina [8114394] (imputed),N
8,HLA-DQA1,3.22832e-06,0.000131888967472,32604372,6,rs9272346,2008-06-16,17554300,WTCCC,2007-06-07,Nature,www.ncbi.nlm.nih.gov/pubmed/17554300,"Genome-wide association study of 14,000 cases of seven common diseases and 3,000 shared controls.",Type 1 diabetes,"1,963 European ancestry cases, 2,938 European ancestry controls",(see Todd 2007),6p21.32,6,32636595,MHC,HLA-DRB1 - LOC107986589,3123.0,107986589.0,,46759.0,593.0,rs9272346-G,rs9272346,0,9272346,intron_variant,1.0,0.61,4.999999999999999e-134,133.301029996,,5.49,[4.83-6.24],Affymetrix [469557],N
9,HLA-DQA1,3.22832e-06,0.000131888967472,32604372,6,rs9272346,2008-11-26,18978792,Cooper JD,2008-11-02,Nat Genet,www.ncbi.nlm.nih.gov/pubmed/18978792,Meta-analysis of genome-wide association study data identifies additional type 1 diabetes risk loci.,Type 1 diabetes,"3,561 European ancestry cases, 4,646 European ancestry controls","6,225 European ancestry cases, 6,946 European ancestry controls, 3,064 European ancestry trios from 2,828 families",6p21.32,6,32636595,HLA,HLA-DRB1 - LOC107986589,3123.0,107986589.0,,46759.0,593.0,rs9272346-G,rs9272346,0,9272346,intron_variant,1.0,NR,5.999999999999998e-129,128.22184875,,,,Affymetrix [up to 335565],N
10,HLA-DQA1,3.22832e-06,0.000131888967472,32604372,6,rs9272346,2013-03-05,23181788,Lasky-Su J,2012-12-04,Clin Exp Allergy,www.ncbi.nlm.nih.gov/pubmed/23181788,HLA-DQ strikes again: genome-wide association study further confirms HLA-DQ in the diagnosis of asthma among adults.,Asthma,"Up to 1,238 European ancestry cases, up to 2,617 European ancestry controls","Up to 1,837 European ancestry cases, up to 3,803 European ancestry controls, up to 2,806 cases, up to 2,150 controls, up to 603 Costa Rican ancestry cases and their parents",6p21.32,6,32636595,HLA-DQA1,HLA-DRB1 - LOC107986589,3123.0,107986589.0,,46759.0,593.0,rs9272346-?,rs9272346,0,9272346.0,intron_variant,1.0,NR,2E-8,7.69897000434,(Adult),,,Affymetrix [455089],N
11,HLA-DQB1,7.99108e-17,2.57124859499e-14,32604372,6,rs9272346,2008-06-16,17554300,WTCCC,2007-06-07,Nature,www.ncbi.nlm.nih.gov/pubmed/17554300,"Genome-wide association study of 14,000 cases of seven common diseases and 3,000 shared controls.",Type 1 diabetes,"1,963 European ancestry cases, 2,938 European ancestry controls",(see Todd 2007),6p21.32,6,32636595,MHC,HLA-DRB1 - LOC107986589,3123.0,107986589.0,,46759.0,593.0,rs9272346-G,rs9272346,0,9272346,intron_variant,1.0,0.61,4.999999999999999e-134,133.301029996,,5.49,[4.83-6.24],Affymetrix [469557],N
12,HLA-DQB1,7.99108e-17,2.57124859499e-14,32604372,6,rs9272346,2008-11-26,18978792,Cooper JD,2008-11-02,Nat Genet,www.ncbi.nlm.nih.gov/pubmed/18978792,Meta-analysis of genome-wide association study data identifies additional type 1 diabetes risk loci.,Type 1 diabetes,"3,561 European ancestry cases, 4,646 European ancestry controls","6,225 European ancestry cases, 6,946 European ancestry controls, 3,064 European ancestry trios from 2,828 families",6p21.32,6,32636595,HLA,HLA-DRB1 - LOC107986589,3123.0,107986589.0,,46759.0,593.0,rs9272346-G,rs9272346,0,9272346,intron_variant,1.0,NR,5.999999999999998e-129,128.22184875,,,,Affymetrix [up to 335565],N
13,HLA-DQB1,7.99108e-17,2.57124859499e-14,32604372,6,rs9272346,2013-03-05,23181788,Lasky-Su J,2012-12-04,Clin Exp Allergy,www.ncbi.nlm.nih.gov/pubmed/23181788,HLA-DQ strikes again: genome-wide association study further confirms HLA-DQ in the diagnosis of asthma among adults.,Asthma,"Up to 1,238 European ancestry cases, up to 2,617 European ancestry controls","Up to 1,837 European ancestry cases, up to 3,803 European ancestry controls, up to 2,806 cases, up to 2,150 controls, up to 603 Costa Rican ancestry cases and their parents",6p21.32,6,32636595,HLA-DQA1,HLA-DRB1 - LOC107986589,3123.0,107986589.0,,46759.0,593.0,rs9272346-?,rs9272346,0,9272346.0,intron_variant,1.0,NR,2E-8,7.69897000434,(Adult),,,Affymetrix [455089],N
14,HLA-DPA1,9.67295e-15,1.99412014839e-12,33033022,6,rs3077,2012-08-10,22737229,Nishida N,2012-06-21,PLoS One,www.ncbi.nlm.nih.gov/pubmed/22737229,Genome-wide association study confirming association of HLA-DP with protection against chronic hepatitis B and viral clearance in Japanese and Korean.,Hepatitis B (viral clearance),"181 East Asian ancestry HBV carriers, 184 East Asian ancestry controls, 185 East Asian ancestry spontaneously HBV-resolved individuals","Up to 8,045 East Asian ancestry HBV carriers, up to 9,003 East Asian ancestry controls, up to 3,995 East Asian ancestry spontaneously HBV-resolved individuals",6p21.32,6,33065245,HLA-DPA1,HLA-DPA1,,,3113,,,rs3077-C,rs3077,0,3077,3_prime_UTR_variant,0.0,0.60,4e-45,44.3979400087,(Protective effects against CHB),1.82,[1.67-1.96],Affymetrix [597789],N
15,HLA-DPA1,9.67295e-15,1.99412014839e-12,33033022,6,rs3077,2011-08-05,21750111,Mbarek H,2011-07-12,Hum Mol Genet,www.ncbi.nlm.nih.gov/pubmed/21750111,A genome-wide association study of chronic hepatitis B identified novel risk locus in a Japanese population.,Hepatitis B,"458 Japanese ancestry cases, 2,056 Japanese ancestry controls","2,209 Japanese ancestry cases, 4,440 Japanese ancestry controls",6p21.32,6,33065245,HLA-DPA1,HLA-DPA1,,,3113,,,rs3077-G,rs3077,0,3077,3_prime_UTR_variant,0.0,0.60,2e-61,60.6989700043,,1.87,[1.73-2.01],Illumina [423627],N
16,HLA-DPA1,9.67295e-15,1.99412014839e-12,33033022,6,rs3077,2012-08-10,22737229,Nishida N,2012-06-21,PLoS One,www.ncbi.nlm.nih.gov/pubmed/22737229,Genome-wide association study confirming association of HLA-DP with protection against chronic hepatitis B and viral clearance in Japanese and Korean.,Hepatitis B (viral clearance),"181 East Asian ancestry HBV carriers, 184 East Asian ancestry controls, 185 East Asian ancestry spontaneously HBV-resolved individuals","Up to 8,045 East Asian ancestry HBV carriers, up to 9,003 East Asian ancestry controls, up to 3,995 East Asian ancestry spontaneously HBV-resolved individuals",6p21.32,6,33065245,HLA-DPA1,HLA-DPA1,,,3113,,,rs3077-C,rs3077,0,3077,3_prime_UTR_variant,0.0,0.60,1e-09,9.0,(Clearance of HBV),1.67,[1.43-2.0],Affymetrix [597789],N
17,HLA-DPA1,9.67295e-15,1.99412014839e-12,33033022,6,rs3077,2013-12-11,23760081,Kim YJ,2013-06-10,Hum Mol Genet,www.ncbi.nlm.nih.gov/pubmed/23760081,A genome-wide association study identified new variants associated with the risk of chronic hepatitis B.,Chronic hepatitis B infection,"400 Korean ancestry cases, 1,000 Korean ancestry controls","971 Korean ancestry cases, 1,938 Korean ancestry controls",6p21.32,6,33065245,HLA-DP,HLA-DPA1,,,3113,,,rs3077-?,rs3077,0,3077,3_prime_UTR_variant,0.0,NR,5e-39,38.3010299957,,1.89,[1.69-2.08],Illumina [719265],N
18,HLA-DPA1,9.67295e-15,1.99412014839e-12,33033022,6,rs3077,2015-12-03,25802187,Jiang DK,2015-04-28,Hepatology,www.ncbi.nlm.nih.gov/pubmed/25802187,Genetic variants in five novel loci including CFB and CD40 predispose to chronic hepatitis B.,Chronic hepatitis B infection,"2,514 Chinese ancestry cases, 1,130 Chinese ancestry controls","6,600 Chinese ancestry cases, 8,127 Chinese ancestry controls",6p21.32,6,33065245,HLA-DPA1,HLA-DPA1,,,3113,,,rs3077-A,rs3077,0,3077.0,3_prime_UTR_variant,0.0,0.66,1E-53,53.0,,1.45,[1.39-1.52],Illumina [3680900] (imputed),N
19,MED23,0.000700919,0.0136657701811,130345835,6,rs1415701,2013-09-12,23563607,Berndt SI,2013-04-07,Nat Genet,www.ncbi.nlm.nih.gov/pubmed/23563607,Genome-wide meta-analysis identifies 11 new loci for anthropometric traits and provides insights into genetic architecture.,Height,"8,097 European ancestry tall individuals, 8,099 European ancestry short individuals","4,872 European ancestry tall individuals, 4,831 European ancestry short individuals",6q23.1,6,130024690,L3MBTL3,L3MBTL3,,,84456,,,rs1415701-G,rs1415701,0,1415701,intron_variant,0.0,0.73,5e-13,12.3010299957,,1.19,[NR],"Affymetrix, Illumina [~ 2800000] (imputed)",N
20,MED23,0.000700919,0.0136657701811,130345835,6,rs1415701,2015-07-15,25429064,He M,2014-11-26,Hum Mol Genet,www.ncbi.nlm.nih.gov/pubmed/25429064,Meta-analysis of genome-wide association studies of adult height in East Asians identifies 17 novel loci.,Height,"36,227 East Asian ancestry individuals","57,699 East Asian ancestry individuals",6q23.1,6,130024690,L3MBTL3,L3MBTL3,,,84456,,,rs1415701-A,rs1415701,0,1415701.0,intron_variant,0.0,0.39,1E-24,24.0,,0.056,[0.044-0.068] unit decrease,"Affymetrix, Illumina [2704730] (imputed)",N
21,TCF21,5.55746e-05,0.00151055019608,134214525,6,rs12190287,2011-04-11,21378990,Schunkert H,2011-03-06,Nat Genet,www.ncbi.nlm.nih.gov/pubmed/21378990,Large-scale association analysis identifies 13 new susceptibility loci for coronary artery disease.,Coronary heart disease,"22,233 European ancestry cases, 64,762 European ancestry controls","56,682 European ancestry cases and controls",6q23.2,6,133893387,TCF21,TCF21,,,6943,,,rs12190287-C,rs12190287,0,12190287,3_prime_UTR_variant,0.0,0.62,1e-12,12.0,,1.08,[1.06-1.10],"Affymetrix, Illumina [~ 2300000] (imputed)",N
22,TCF21,5.55746e-05,0.00151055019608,134214525,6,rs12190287,2014-07-23,24262325,Dichgans M,2013-11-21,Stroke,www.ncbi.nlm.nih.gov/pubmed/24262325,Shared genetic susceptibility to ischemic stroke and coronary artery disease: a genome-wide analysis of common variants.,Coronary artery disease or ischemic stroke,"12,389 Ischemic stroke cases, 22,233 Coronary artery disease cases, ~ 88,766 controls",,6q23.2,6,133893387,TCF21,TCF21,,,6943,,,rs12190287-?,rs12190287,0,12190287,3_prime_UTR_variant,0.0,,2e-08,7.69897000434,,,,"Affymetrix, Illumina [up to 2500000] (imputed)",N
23,TCF21,5.55746e-05,0.00151055019608,134214525,6,rs12190287,2014-07-23,24262325,Dichgans M,2013-11-21,Stroke,www.ncbi.nlm.nih.gov/pubmed/24262325,Shared genetic susceptibility to ischemic stroke and coronary artery disease: a genome-wide analysis of common variants.,Coronary artery disease or large artery stroke,"2,167 Large artery stroke cases, 22,233 Coronary artery disease cases, ~ 75,921 controls",,6q23.2,6,133893387,TCF21,TCF21,,,6943,,,rs12190287-?,rs12190287,0,12190287,3_prime_UTR_variant,0.0,,2e-08,7.69897000434,,,,"Affymetrix, Illumina [up to 2500000] (imputed)",N
24,TCF21,5.55746e-05,0.00151055019608,134214525,6,rs12190287,2014-07-23,24262325,Dichgans M,2013-11-21,Stroke,www.ncbi.nlm.nih.gov/pubmed/24262325,Shared genetic susceptibility to ischemic stroke and coronary artery disease: a genome-wide analysis of common variants.,Coronary artery disease,"33,398 cases, 75,726 controls",,6q23.2,6,133893387,TCF21,TCF21,,,6943,,,rs12190287-?,rs12190287,0,12190287.0,3_prime_UTR_variant,0.0,NR,2e-09,8.69897000434,,1.1111,[1.08-1.15],Illumina [575000] (imputed),N
25,DNAH11,0.00115763,0.0206095291921,21584088,7,rs2285947,2013-01-18,23103227,Jin G,2012-10-25,Am J Hum Genet,www.ncbi.nlm.nih.gov/pubmed/23103227,Genetic variants at 6p21.1 and 7p15.3 are associated with risk of multiple cancers in Han Chinese.,"Multiple cancers (lung cancer, gastric cancer, and squamous cell carcinoma)","2,331 Han Chinese ancestry lung cancer cases, 1,006 Han Chinese ancestry non-cardia gastric cancer cases, 2,031 Han Chinese ancestry esophageal squamous-cell carcinoma cases, 4,006 Han Chinese ancestry controls","2,665 Han Chinese ancestry lung cancer cases, 3,330 Han Chinese ancestry non-cardia gastric cancer cases, 3,006 Han Chinese ancestry esophageal squamous-cell carcinoma cases, 11,436 Han Chinese ancestry controls",7p15.3,7,21544470,"DNAH11, SP4",DNAH11,,,8701,,,rs2285947-A,rs2285947,0,2285947,intron_variant,0.0,0.26,2e-08,7.69897000434,(Lung Cancer),1.17,[1.11-1.24],Affymetrix [NR],N
26,DNAH11,0.00115763,0.0206095291921,21584088,7,rs2285947,2013-01-18,23103227,Jin G,2012-10-25,Am J Hum Genet,www.ncbi.nlm.nih.gov/pubmed/23103227,Genetic variants at 6p21.1 and 7p15.3 are associated with risk of multiple cancers in Han Chinese.,"Multiple cancers (lung cancer, gastric cancer, and squamous cell carcinoma)","2,331 Han Chinese ancestry lung cancer cases, 1,006 Han Chinese ancestry non-cardia gastric cancer cases, 2,031 Han Chinese ancestry esophageal squamous-cell carcinoma cases, 4,006 Han Chinese ancestry controls","2,665 Han Chinese ancestry lung cancer cases, 3,330 Han Chinese ancestry non-cardia gastric cancer cases, 3,006 Han Chinese ancestry esophageal squamous-cell carcinoma cases, 11,436 Han Chinese ancestry controls",7p15.3,7,21544470,"SP4, DNAH11",DNAH11,,,8701,,,rs2285947-A,rs2285947,0,2285947,intron_variant,0.0,0.27,1e-06,6.0,(NCGC),1.14,[1.08-1.21],Affymetrix [NR],N
27,DNAH11,0.00115763,0.0206095291921,21584088,7,rs2285947,2013-01-18,23103227,Jin G,2012-10-25,Am J Hum Genet,www.ncbi.nlm.nih.gov/pubmed/23103227,Genetic variants at 6p21.1 and 7p15.3 are associated with risk of multiple cancers in Han Chinese.,"Multiple cancers (lung cancer, gastric cancer, and squamous cell carcinoma)","2,331 Han Chinese ancestry lung cancer cases, 1,006 Han Chinese ancestry non-cardia gastric cancer cases, 2,031 Han Chinese ancestry esophageal squamous-cell carcinoma cases, 4,006 Han Chinese ancestry controls","2,665 Han Chinese ancestry lung cancer cases, 3,330 Han Chinese ancestry non-cardia gastric cancer cases, 3,006 Han Chinese ancestry esophageal squamous-cell carcinoma cases, 11,436 Han Chinese ancestry controls",7p15.3,7,21544470,"SP4, DNAH11",DNAH11,,,8701,,,rs2285947-A,rs2285947,0,2285947,intron_variant,0.0,0.27,1e-16,16.0,(All Cancers),1.17,[1.12-1.21],Affymetrix [NR],N
28,DNAH11,0.00115763,0.0206095291921,21584088,7,rs2285947,2013-01-18,23103227,Jin G,2012-10-25,Am J Hum Genet,www.ncbi.nlm.nih.gov/pubmed/23103227,Genetic variants at 6p21.1 and 7p15.3 are associated with risk of multiple cancers in Han Chinese.,"Multiple cancers (lung cancer, gastric cancer, and squamous cell carcinoma)","2,331 Han Chinese ancestry lung cancer cases, 1,006 Han Chinese ancestry non-cardia gastric cancer cases, 2,031 Han Chinese ancestry esophageal squamous-cell carcinoma cases, 4,006 Han Chinese ancestry controls","2,665 Han Chinese ancestry lung cancer cases, 3,330 Han Chinese ancestry non-cardia gastric cancer cases, 3,006 Han Chinese ancestry esophageal squamous-cell carcinoma cases, 11,436 Han Chinese ancestry controls",7p15.3,7,21544470,"SP4, DNAH11",DNAH11,,,8701,,,rs2285947-A,rs2285947,0,2285947,intron_variant,0.0,0.27,3e-06,5.52287874528,(ESCC),1.14,[1.08-1.21],Affymetrix [NR],N
29,GNG11,1.87835e-05,0.000592233983605,93550447,7,rs180238,2017-09-15,28613276,Nolte IM,2017-06-14,Nat Commun,www.ncbi.nlm.nih.gov/pubmed/28613276,Genetic loci associated with heart rate variability and their effects on cardiac disease risk.,Heart rate variability traits (RMSSD),"26,523 European ancestry individuals","20,429 European ancestry individuals, 11,234 Hispanic/Latino individuals, 6,895 African American individuals",7q21.3,7,93921135.0,GNG11,LOC105375402,,,105375402,,,rs180238-C,rs180238,0,180238.0,upstream_gene_variant,0.0,0.333966,8e-16,15.096910013,(EA),0.034439,[0.026-0.043] unit decrease,"Affymetrix, Illumina, Perlegen [at least 2135543] (imputed)",N
30,GNG11,1.87835e-05,0.000592233983605,93550447,7,rs180238,2017-09-15,28613276,Nolte IM,2017-06-14,Nat Commun,www.ncbi.nlm.nih.gov/pubmed/28613276,Genetic loci associated with heart rate variability and their effects on cardiac disease risk.,Heart rate variability traits (RMSSD),"26,523 European ancestry individuals","20,429 European ancestry individuals, 11,234 Hispanic/Latino individuals, 6,895 African American individuals",7q21.3,7,93921135.0,GNG11,LOC105375402,,,105375402,,,rs180238-C,rs180238,0,180238.0,upstream_gene_variant,0.0,0.333966,8e-19,18.096910013,,0.034439,[0.026-0.043] unit decrease (EA),"Affymetrix, Illumina, Perlegen [at least 2135543] (imputed)",N
31,ABO,1.70722e-10,1.74325308431e-08,136139265,9,rs657152,2008-12-01,18940312,Yuan X,2008-10-10,Am J Hum Genet,www.ncbi.nlm.nih.gov/pubmed/18940312,Population-based genome-wide association studies reveal six loci influencing plasma levels of liver enzymes.,Liver enzyme levels,"7,751 European ancestry individuals","1,005 European ancestry individuals, 3,669 Asian Indian ancestry individuals",,,,ABO,,,,,,,rs657152-T,rs657152,0,657152,,1.0,0.39,2e-30,29.6989700043,(ALP),0.05,[0.039-0.055] U/L decrease,"Affymetrix, Illumina [up to 496032]",N
32,ABO,1.70722e-10,1.74325308431e-08,136139265,9,rs657152,2010-07-01,20529992,Teupser D,2010-06-07,Circ Cardiovasc Genet,www.ncbi.nlm.nih.gov/pubmed/20529992,Genetic regulation of serum phytosterol levels and risk of coronary artery disease.,Phytosterol levels,"1,495 European ancestry individuals","2,917 European ancestry individuals",,,,ABO,,,,,,,rs657152-T,rs657152,0,657152,,1.0,0.383,9.000000000000001e-13,12.0457574906,(campesterol),8.0,[NR] % increase,Affymetrix [374370],N
33,ABO,1.70722e-10,1.74325308431e-08,136139265,9,rs657152,2013-05-14,23408906,Porcu E,2013-02-07,PLoS Genet,www.ncbi.nlm.nih.gov/pubmed/23408906,A meta-analysis of thyroid-related traits reveals novel loci and gender-specific differences in the regulation of thyroid function.,Thyroid hormone levels,"up to 14,459 European ancestry females, up to 10,936 European ancestry males, up to 433 Old Order Amish females, up to 592 Old Order Amish males",,,,,ABO,,,,,,,rs657152-A,rs657152,0,657152,,1.0,0.343,4e-10,9.39794000867,(TSH),0.058,[0.04-0.076] unit increase,"Affymetrix, Illumina [~ 2500000] (imputed)",N
34,ABO,1.70722e-10,1.74325308431e-08,136139265,9,rs657152,2013-05-14,23408906,Porcu E,2013-02-07,PLoS Genet,www.ncbi.nlm.nih.gov/pubmed/23408906,A meta-analysis of thyroid-related traits reveals novel loci and gender-specific differences in the regulation of thyroid function.,Thyroid hormone levels,"up to 14,459 European ancestry females, up to 10,936 European ancestry males, up to 433 Old Order Amish females, up to 592 Old Order Amish males",,,,,ABO,,,,,,,rs657152-A,rs657152,0,657152,,1.0,0.343,1e-06,6.0,(TSH - Males),0.067,[0.04-0.094] unit increase,"Affymetrix, Illumina [~ 2500000] (imputed)",N
35,ABO,1.70722e-10,1.74325308431e-08,136139265,9,rs657152,2014-05-01,24094242,Li J,2013-10-05,BMC Genomics,www.ncbi.nlm.nih.gov/pubmed/24094242,Genome-wide association study on serum alkaline phosphatase levels in a Chinese population.,Serum alkaline phosphatase levels,"1,452 Han Chinese ancestry individuals","8,830 Han Chinese ancestry individuals",,,,ABO,,,,,,,rs657152-T,rs657152,0,657152,,1.0,0.46,4e-08,7.39794000867,,0.062,[NR] U/L decrease,Affymetrix [658288],N
36,ABO,1.70722e-10,1.74325308431e-08,136139265,9,rs657152,2014-10-28,24586186,Rueedi R,2014-02-20,PLoS Genet,www.ncbi.nlm.nih.gov/pubmed/24586186,Genome-wide association study of metabolic traits reveals novel gene-metabolite-disease links.,Urinary metabolites (H-NMR features),835 European ancestry individuals,601 Brazilian individuals,,,,ABO,,,,,,,rs657152-C,rs657152,0,657152,,1.0,0.39,1e-19,19.0,"(1.2975, Unknown)",0.34,[NR] unit increase,Illumina [713870] (imputed),N
37,ABO,1.70722e-10,1.74325308431e-08,136139265,9,rs657152,2013-04-09,23251661,Comuzzie AG,2012-12-04,PLoS One,www.ncbi.nlm.nih.gov/pubmed/23251661,Novel genetic loci identified for the pathophysiology of childhood obesity in the Hispanic population.,Obesity-related traits,815 Hispanic children from 263 families,,,,,ABO,,,,,,,rs657152-A,rs657152,0,657152.0,,1.0,0.254,2E-8,7.69897000434,(IL6 ),0.04,[NR] pg/mL increase,Illumina [899892],N
38,ABO,1.70722e-10,1.74325308431e-08,136139265,9,rs657152,2015-07-24,25436638,Malinowski JR,2014-12-01,PLoS One,www.ncbi.nlm.nih.gov/pubmed/25436638,Genetic Variants Associated with Serum Thyroid Stimulating Hormone (TSH) Levels in European Americans and African Americans from the eMERGE Network.,Serum thyroid-stimulating hormone levels,"4,501 European ancestry individuals, 351 African American individuals",,,,,ABO,,,,,,,rs657152-T,rs657152,0,657152.0,,1.0,0.38,4E-6,5.39794000867,(EA),0.05,[0.03-0.07] unit increase,Illumina [up to 905285],N
39,ABO,1.70722e-10,1.74325308431e-08,136139265,9,rs657152,2017-07-24,21829393,Plagnol V,2011-08-04,PLoS Genet,www.ncbi.nlm.nih.gov/pubmed/21829393,Genome-wide association analysis of autoantibody positivity in type 1 diabetes cases.,Gastric parietal cell autoantibody levels in type 1 diabetes,"4,328 European ancestry cases",,,,,ABO,,,,,,,rs657152-G,rs657152,0,657152.0,,1.0,,1e-13,13.0,,2.94,[2.13-4.00],"Affymetrix, Illumina [NR]",N
40,FADS2,1.27372e-05,0.000422472396617,61571348,11,rs174548,2008-12-11,19043545,Gieger C,2008-11-28,PLoS Genet,www.ncbi.nlm.nih.gov/pubmed/19043545,Genetics meets metabolomics: a genome-wide association study of metabolite profiles in human serum.,Metabolite levels,284 European ancestry male individuals,,11q12.2,11,61803876,FADS1,FADS1,,,3992,,,rs174548-?,rs174548,0,174548,5_prime_UTR_variant,0.0,0.28,5e-08,7.30102999566,(PC),,,Affymetrix [187454],N
41,FADS2,1.27372e-05,0.000422472396617,61571348,11,rs174548,2010-10-17,20864672,Waterworth DM,2010-09-23,Arterioscler Thromb Vasc Biol,www.ncbi.nlm.nih.gov/pubmed/20864672,Genetic variants influencing circulating lipid levels and risk of coronary artery disease.,HDL cholesterol,"up to 17,723 European ancestry individuals","up to 37,774 European ancestry individuals, up to 9,665 Indian Asian ancestry individuals",11q12.2,11,61803876,FADS1,FADS1,,,3992,,,rs174548-G,rs174548,0,174548,5_prime_UTR_variant,0.0,0.17,1e-12,12.0,,0.01,[0.007-0.015] unit decrease,"Affymetrix, Illumina, Perlegen [2155369] (imputed)",N
42,FADS2,1.27372e-05,0.000422472396617,61571348,11,rs174548,2010-10-17,20864672,Waterworth DM,2010-09-23,Arterioscler Thromb Vasc Biol,www.ncbi.nlm.nih.gov/pubmed/20864672,Genetic variants influencing circulating lipid levels and risk of coronary artery disease.,Triglycerides,"up to 17,723 European ancestry individuals","up to 37,774 European ancestry individuals, up to 9,665 Indian Asian ancestry individuals",11q12.2,11,61803876,FADS1,FADS1,,,3992,,,rs174548-G,rs174548,0,174548,5_prime_UTR_variant,0.0,0.17,5e-14,13.3010299957,,0.03,[0.02-0.04] unit increase,"Affymetrix, Illumina, Perlegen [2155369] (imputed)",N
43,FADS2,1.27372e-05,0.000422472396617,61571348,11,rs174548,2014-12-10,24816252,Shin SY,2014-05-11,Nat Genet,www.ncbi.nlm.nih.gov/pubmed/24816252,An atlas of genetic influences on human blood metabolites.,Blood metabolite levels,"7,824 European ancestry individuals",,11q12.2,11,61803876,FADS1,FADS1,,,3992,,,rs174548-C,rs174548,0,174548,5_prime_UTR_variant,0.0,0.7,9.999999999999999e-85,84.0,(arachidonate (20:4n6)),0.049,[0.043-0.055] unit increase,"Affymetrix, Illumina [2100000] (imputed)",N
44,FADS2,1.27372e-05,0.000422472396617,61571348,11,rs174548,2013-03-22,23303382,Hong KW,2013-01-10,J Hum Genet,www.ncbi.nlm.nih.gov/pubmed/23303382,Genome-wide association study of serum albumin:globulin ratio in Korean populations.,Hematology traits,"4,637 East Asian ancestry individuals","4,205 East Asian ancestry individuals",11q12.2,11,61803876,FADS1,FADS1,,,3992,,,rs174548-G,rs174548,0,174548.0,5_prime_UTR_variant,0.0,0.319,4E-8,7.39794000867,(ALB/GLB),0.017,[0.011-0.023] unit increase,Affymetrix [290659],N
45,FADS2,1.27372e-05,0.000422472396617,61571348,11,rs174548,2014-12-10,24816252,Shin SY,2014-05-11,Nat Genet,www.ncbi.nlm.nih.gov/pubmed/24816252,An atlas of genetic influences on human blood metabolites.,Blood metabolite ratios,"Up to 5,591 European ancestry individuals","Up to 1,767 European ancestry individuals",11q12.2,11,61803876,FADS1,FADS1,,,3992,,,rs174548-C,rs174548,0,174548.0,5_prime_UTR_variant,0.0,0.7,2E-361,360.698970004,(arachidonate (20:4n6)/dihomo-linolenate (20:3n3 or n6)),0.071,[0.067-0.075] unit increase,"Affymetrix, Illumina [2100000] (imputed)",N
46,FADS2,1.27372e-05,0.000422472396617,61571348,11,rs174548,2015-08-09,25646338,Mozaffarian D,2014-12-10,Am J Clin Nutr,www.ncbi.nlm.nih.gov/pubmed/25646338,Genetic loci associated with circulating phospholipid trans fatty acids: a meta-analysis of genome-wide association studies from the CHARGE Consortium.,Trans fatty acid levels,"8,013 European ancestry individuals","1,082 African American individuals, 669 Chinese ancestry individuals, 657 Hispanic individuals",11q12.2,11,61803876,NR,FADS1,,,3992,,,rs174548-C,rs174548,0,174548.0,5_prime_UTR_variant,0.0,0.7049,5E-15,14.3010299957,"(Cis/trans-18:2, EA)",0.0035,[0.0027-0.0043] unit decrease,"Affymetrix, Illumina [~ 2500000] (imputed)",N
47,FADS2,1.27372e-05,0.000422472396617,61571348,11,rs174548,2016-10-12,26584805,Dorajoo R,2015-11-19,Genes Nutr,www.ncbi.nlm.nih.gov/pubmed/26584805,A genome-wide association study of n-3 and n-6 plasma fatty acids in a Singaporean Chinese population.,Plasma omega-6 polyunsaturated fatty acid levels (dihomo-gamma-linolenic acid),"717 Singaporean Chinese ancestry myocardial infarction cases, 644 Singaporean Chinese ancestry controls",,11q12.2,11,61803876,NR,FADS1,,,3992,,,rs174548-G,rs174548,0,174548.0,5_prime_UTR_variant,0.0,0.6491,7E-31,30.15490196,,0.1789,[0.15-0.21] unit decrease,Illumina [up to 1980188] (imputed),N
48,FADS2,1.27372e-05,0.000422472396617,61571348,11,rs174548,2016-10-12,26584805,Dorajoo R,2015-11-19,Genes Nutr,www.ncbi.nlm.nih.gov/pubmed/26584805,A genome-wide association study of n-3 and n-6 plasma fatty acids in a Singaporean Chinese population.,Delta-6 desaturase activity,"717 Singaporean Chinese ancestry myocardial infarction cases, 644 Singaporean Chinese ancestry controls",,11q12.2,11,61803876,NR,FADS1,,,3992,,,rs174548-G,rs174548,0,174548.0,5_prime_UTR_variant,0.0,0.6413,2E-38,37.6989700043,,0.2384,[0.20-0.27] unit decrease,Illumina [up to 1980188] (imputed),N
49,FADS2,1.27372e-05,0.000422472396617,61571348,11,rs174548,2017-08-30,27863252,Astle WJ,2016-11-17,Cell,www.ncbi.nlm.nih.gov/pubmed/27863252,The Allelic Landscape of Human Blood Cell Trait Variation and Links to Common Complex Disease.,Sum eosinophil basophil counts,"171,771 European ancestry individuals",,11q12.2,11,61803876.0,FADS1,FADS1,,,3992,,,rs174548-G,rs174548,0,174548.0,5_prime_UTR_variant,0.0,0.3139,4.0000000000000004e-11,10.3979400087,,0.02530355,[0.018-0.033] unit decrease,Affymetrix [~ 2500000] (imputed),N
50,FADS2,1.27372e-05,0.000422472396617,61571348,11,rs174548,2017-08-30,27863252,Astle WJ,2016-11-17,Cell,www.ncbi.nlm.nih.gov/pubmed/27863252,The Allelic Landscape of Human Blood Cell Trait Variation and Links to Common Complex Disease.,Platelet count,"166,066 European ancestry individuals",,11q12.2,11,61803876.0,FADS1,FADS1,,,3992,,,rs174548-G,rs174548,0,174548.0,5_prime_UTR_variant,0.0,0.3146,4.9999999999999997e-23,22.3010299957,,0.03863999,[0.031-0.046] unit increase,Affymetrix [~ 2500000] (imputed),N
51,ESRRA,0.00111402,0.0200643819978,63991801,11,rs1059440,2011-08-12,21784300,Mick E,2011-07-13,J Am Acad Child Adolesc Psychiatry,www.ncbi.nlm.nih.gov/pubmed/21784300,Genome-wide association study of the child behavior checklist dysregulation profile.,Attention deficit hyperactivity disorder,341 ADHD case offspring from 339 trios,,11q13.1,11,64224329,TRPT1,TRPT1,,,83707,,,rs1059440-?,rs1059440,0,1059440,missense_variant,0.0,NR,4e-06,5.39794000867,,,,Illumina [835136],N
52,CTSF,0.000618846,0.0123271106963,66335308,11,rs2242663,2009-05-14,19416921,Scott LJ,2009-05-05,Proc Natl Acad Sci U S A,www.ncbi.nlm.nih.gov/pubmed/19416921,Genome-wide association and meta-analysis of bipolar disorder in individuals of European ancestry.,Bipolar disorder,"3,683 European ancestry cases, 14,507 European ancestry controls",,11q13.2,11,66567837,NR,CTSF,,,8722,,,rs2242663-T,rs2242663,0,2242663,intron_variant,0.0,0.25,1e-06,6.0,,1.2,[1.11-1.29],"Affymetrix, Illumina [2366197] (imputed)",N
53,RNF169,0.000892782,0.0166388103065,73373996,11,rs11235843,2017-08-10,27325353,Matteini AM,2016-06-21,Aging Cell,www.ncbi.nlm.nih.gov/pubmed/27325353,GWAS analysis of handgrip and lower body strength in older adults in the CHARGE consortium.,Hand grip strength,"27,581 European ancestry individuals","6,393 individuals",11q13.4,11,73662951.0,PLEKHB1,PLEKHB1 - RAB6A,58473.0,5870.0,,132.0,12687.0,rs11235843-A,rs11235843,0,11235843.0,downstream_gene_variant,1.0,0.1,1e-06,6.0,,0.38,[0.22-0.54] kg decrease,"Affymetrix, Illumina [2725778] (imputed)",N
54,OAF,0.000894981,0.0166420553221,120026748,11,rs2084898,2012-12-04,22990015,Arning A,2012-09-20,Blood,www.ncbi.nlm.nih.gov/pubmed/22990015,A genome-wide association study identifies a gene network of ADAMTS genes in the predisposition to pediatric stroke.,Stroke (pediatric),270 European ancestry trios,,11q23.3,11,120156040,TRIM29,LOC105369529 - LOC107984399,105369529.0,107984399.0,,15566.0,13188.0,rs2084898-A,rs2084898,0,2084898,intron_variant,1.0,0.126,4e-07,6.39794000867,(Nonvascular),3.04,[NR],Illumina [334581],N
55,OAF,0.000894981,0.0166420553221,120026748,11,rs2084898,2012-12-04,22990015,Arning A,2012-09-20,Blood,www.ncbi.nlm.nih.gov/pubmed/22990015,A genome-wide association study identifies a gene network of ADAMTS genes in the predisposition to pediatric stroke.,Stroke (pediatric),270 European ancestry trios,,11q23.3,11,120156040,TRIM29,LOC105369529 - LOC107984399,105369529.0,107984399.0,,15566.0,13188.0,rs2084898-A,rs2084898,0,2084898,intron_variant,1.0,0.126,4e-06,5.39794000867,(All),2.37,[NR],Illumina [334581],N
56,RPS26,3.76716e-18,1.5775016534e-15,56470625,12,rs11171739,2008-06-16,17554300,WTCCC,2007-06-07,Nature,www.ncbi.nlm.nih.gov/pubmed/17554300,"Genome-wide association study of 14,000 cases of seven common diseases and 3,000 shared controls.",Type 1 diabetes,"1,963 European ancestry cases, 2,938 European ancestry controls",(see Todd 2007),12q13.2,12,56076841,ERBB3,RPS26 - ERBB3,6231.0,2065.0,,32618.0,3184.0,rs11171739-C,rs11171739,0,11171739,upstream_gene_variant,1.0,0.42,1.0000000000000001e-11,11.0,,1.34,[1.17-1.54],Affymetrix [469557],N
57,TESC,3.50253e-05,0.00101588751642,117327592,12,rs7294919,2012-06-21,22504417,Stein JL,2012-04-15,Nat Genet,www.ncbi.nlm.nih.gov/pubmed/22504417,Identification of common variants associated with human hippocampal and intracranial volumes.,Brain structure,"2,020 European ancestry neuropsychiatric disorder cases, 5,775 European ancestry controls","599 European ancestry neuropsychiatric disorder cases, 11,915 European ancestry controls, 143 European ancestry and African American neuropsychiatric disorder cases, 94 European ancestry and African American controls, 605 Hispanic controls",12q24.22,12,116889787,"HRK, FBXW8",HRK - RPL36P15,8739.0,100271334.0,,8360.0,18525.0,rs7294919-C,rs7294919,0,7294919,intergenic_variant,1.0,0.099,7e-16,15.15490196,(Mean bilateral hippocampal volume),47.58,[36.04-59.12] mm3 increase,"Affymetrix, Illumina [NR] (imputed)",N
58,TESC,3.50253e-05,0.00101588751642,117327592,12,rs7294919,2012-06-02,22504421,Bis JC,2012-04-15,Nat Genet,www.ncbi.nlm.nih.gov/pubmed/22504421,Common variants at 12q14 and 12q24 are associated with hippocampal volume.,Hippocampal volume,"9,232 European ancestry individuals","2,318 European ancestry individuals",12q24.22,12,116889787,HRK,HRK - RPL36P15,8739.0,100271334.0,,8360.0,18525.0,rs7294919-T,rs7294919,0,7294919,intergenic_variant,1.0,0.91,3e-11,10.5228787453,,107.8,[76.05-139.55] mm3 decrease,"Affymetrix, Illumina [~ 2500000] (imputed)",N
59,TESC,3.50253e-05,0.00101588751642,117327592,12,rs7294919,2015-11-03,25607358,Hibar DP,2015-01-21,Nature,www.ncbi.nlm.nih.gov/pubmed/25607358,Common genetic variants influence human subcortical brain structures.,Subcortical brain region volumes,"up to 13,171 European ancestry individuals","up to 15,130 European ancestry individuals, 545 Japanese ancestry individuals, 736 Mexican American individuals",12q24.22,12,116889787,HRK,HRK - RPL36P15,8739.0,100271334.0,,8360.0,18525.0,rs7294919-?,rs7294919,0,7294919.0,intergenic_variant,1.0,NR,7E-10,9.15490195999,"(Hippocampus, EA)",48.84,[33.34-64.34] unit decrease,"Affymetrix, Illumina [NR] (imputed)",N
60,ZC3H13,0.0010387,0.0189111549306,46516468,13,rs741668,2016-06-17,26545630,Deming Y,2015-09-25,Neurobiol Aging,www.ncbi.nlm.nih.gov/pubmed/26545630,A potential endophenotype for Alzheimer's disease: cerebrospinal fluid clusterin.,Cerebrospinal fluid clusterin levels,"300 Alzheimer's disease cases, 373 controls",,13q14.13,13,45942333,ZC3H13,LOC105370191 - ZC3H13,105370191.0,23091.0,,1419.0,12136.0,rs741668-?,rs741668,0,741668.0,intergenic_variant,1.0,,5E-6,5.30102999566,,0.267,[NR] unit increase,Illumina [5970354] (imputed),N
61,TIPIN,5.20503e-05,0.00142925312454,66580853,15,rs7170930,2014-10-10,24483146,Li L,2014-02-01,BMC Genomics,www.ncbi.nlm.nih.gov/pubmed/24483146,Discovery of genetic biomarkers contributing to variation in drug response of cytidine analogues using human lymphoblastoid cell lines.,Response to cytadine analogues (cytosine arabinoside),"60 European ancestry lymphoblastoid cell lines, 54 African American lymphoblastoid cell lines, 60 Han Chinese ancestry lymphoblastoid cell lines",,15q22.31,15,66288515,MGC4562,LOC105370868,,,105370868,,,rs7170930-?,rs7170930,0,7170930,intron_variant,0.0,,5e-06,5.30102999566,,,,"Affymetrix, Illumina [1348798]",N
62,BLM,0.00102333,0.0187075737852,91313224,15,rs8031341,2016-10-12,26584805,Dorajoo R,2015-11-19,Genes Nutr,www.ncbi.nlm.nih.gov/pubmed/26584805,A genome-wide association study of n-3 and n-6 plasma fatty acids in a Singaporean Chinese population.,Delta-5 desaturase activity,"717 Singaporean Chinese ancestry myocardial infarction cases, 644 Singaporean Chinese ancestry controls",,15q26.1,15,90769994,NR,BLM,,,641,,,rs8031341-G,rs8031341,0,8031341.0,intron_variant,0.0,0.3251,4E-6,5.39794000867,,0.0687,[0.039-0.098] unit decrease,Illumina [up to 1980188] (imputed),N
63,CENPV,2.61729e-05,0.000788129475641,16246016,17,rs7477,2012-11-20,22959728,Ahmeti KB,2012-09-05,Neurobiol Aging,www.ncbi.nlm.nih.gov/pubmed/22959728,Age of onset of amyotrophic lateral sclerosis is modulated by a locus on 1p34.1.,Amyotrophic lateral sclerosis,"4,243 European ancestry cases, 5,112 European ancestry controls",,17p11.2,17,16342702,"PIGL, CENPV","PIGL, CENPV",,,"9487, 201161",,,rs7477-T,rs7477,0,7477,3_prime_UTR_variant,0.0,0.48,3e-07,6.52287874528,(Joint),1.3,[1.16-1.44],Illumina [254145],N
64,CENPV,2.61729e-05,0.000788129475641,16246016,17,rs7477,2015-09-22,24931836,Diekstra FP,2014-06-27,Ann Neurol,www.ncbi.nlm.nih.gov/pubmed/24931836,C9orf72 and UNC13A are shared risk loci for ALS and FTD: A genome-wide meta-analysis.,Amyotrophic lateral sclerosis,"4,377 European ancestry cases, 13,017 European ancestry controls",,17p11.2,17,16342702,CENPV,"PIGL, CENPV",,,"9487, 201161",,,rs7477-A,rs7477,0,7477.0,3_prime_UTR_variant,0.0,0.49,3E-7,6.52287874528,,1.16,[NR],Illumina [~ 1400000] (imputed),N
65,FLCN,0.00125117,0.0219446520568,17142896,17,rs12600635,2013-06-14,23382691,Lauc G,2013-01-31,PLoS Genet,www.ncbi.nlm.nih.gov/pubmed/23382691,Loci associated with N-glycosylation of human immunoglobulin G show pleiotropy with autoimmune diseases and haematological cancers.,IgG glycosylation,"2,247 European ancestry individuals",,17p11.2,17,17239582,NR,FLCN - ACTG1P24,201163.0,441783.0,,2394.0,2438.0,rs12600635-G,rs12600635,0,12600635,upstream_gene_variant,1.0,0.145264718437784,2e-07,6.69897000434,(IGP1),0.2272,[0.14-0.31] unit decrease,Illumina [~ 2500000] (imputed),N
66,FLCN,0.00125117,0.0219446520568,17142896,17,rs12600635,2013-06-14,23382691,Lauc G,2013-01-31,PLoS Genet,www.ncbi.nlm.nih.gov/pubmed/23382691,Loci associated with N-glycosylation of human immunoglobulin G show pleiotropy with autoimmune diseases and haematological cancers.,IgG glycosylation,"2,247 European ancestry individuals",,17p11.2,17,17239582,NR,FLCN - ACTG1P24,201163.0,441783.0,,2394.0,2438.0,rs12600635-G,rs12600635,0,12600635,upstream_gene_variant,1.0,0.145679882058288,4e-07,6.39794000867,(IGP41),0.2221,[0.14-0.31] unit decrease,Illumina [~ 2500000] (imputed),N
67,TMEM199,8.05693e-08,4.99829143178e-06,26649724,17,rs11080055,2016-10-10,26691988,Fritsche LG,2015-12-21,Nat Genet,www.ncbi.nlm.nih.gov/pubmed/26691988,A large genome-wide association study of age-related macular degeneration highlights contributions of rare and common variants.,Advanced age-related macular degeneration,"16,144 European ancestry cases, 17,832 European ancestry controls","473 Asian ancestry cases, 1,099 Asian ancestry controls, 52 African ancestry cases, 361 African ancestry cases, 254 other non-European ancestry cases, 694 other non-European ancestry controls",17q11.2,17,28322698,"TMEM97, VTN",TMEM97,,,27346,,,rs11080055-?,rs11080055,0,11080055.0,intron_variant,0.0,NR,1E-8,8.0,(EA),1.098901,,Illumina [12023830] (imputed),N
68,GSDMA,4.75952e-10,4.3878302885e-08,38128648,17,rs3859192,2015-05-11,22037903,Crosslin DR,2011-10-30,Hum Genet,www.ncbi.nlm.nih.gov/pubmed/22037903,"Genetic variants associated with the white blood cell count in 13,923 subjects in the eMERGE Network.",White blood cell count,"12,046 European ancestry individuals, 1,487 African ancestry individuals",,17q21.1,17,39972395,"GSDMA, PSMD3, MED24",GSDMA,,,284110,,,rs3859192-A,rs3859192,0,3859192,intron_variant,0.0,0.47,2e-12,11.6989700043,(EA),0.14,[0.10-0.18] K/ul increase,Illumina [532566],N
69,PLTP,1.18029e-05,0.000399391922279,44576502,20,rs7679,2009-01-12,19060906,Kathiresan S,2008-12-07,Nat Genet,www.ncbi.nlm.nih.gov/pubmed/19060906,Common variants at 30 loci contribute to polygenic dyslipidemia.,HDL cholesterol,"19,840 European ancestry individuals","Up to 20,623 European ancestry individuals",20q13.12,20,45947863,PLTP,PCIF1,,,63935,,,rs7679-C,rs7679,0,7679,3_prime_UTR_variant,0.0,0.19,4e-09,8.39794000867,,0.07,[0.03-0.11] s.d. decrease,"Affymetrix, Illumina [~ 2600000] (imputed)",N
70,PLTP,1.18029e-05,0.000399391922279,44576502,20,rs7679,2009-01-12,19060906,Kathiresan S,2008-12-07,Nat Genet,www.ncbi.nlm.nih.gov/pubmed/19060906,Common variants at 30 loci contribute to polygenic dyslipidemia.,Triglycerides,"19,840 European ancestry individuals","Up to 20,623 European ancestry individuals",20q13.12,20,45947863,PLTP,PCIF1,,,63935,,,rs7679-C,rs7679,0,7679,3_prime_UTR_variant,0.0,0.19,6.999999999999999e-11,10.15490196,,0.07,[0.03-0.11] s.d. increase,"Affymetrix, Illumina [~ 2600000] (imputed)",N
71,PLTP,1.18029e-05,0.000399391922279,44576502,20,rs7679,2017-03-31,27694959,Bonder MJ,2016-10-03,Nat Genet,www.ncbi.nlm.nih.gov/pubmed/27694959,The effect of host genetics on the gut microbiome.,Gut microbiota (functional units),984 European ancestry individuals,530 European ancestry individuals,20q13.12,20,45947863,PCIF1,PCIF1,,,63935,,,rs7679-C,rs7679,0,7679.0,3_prime_UTR_variant,0.0,NR,2E-6,5.69897000434,(CRNFORCAT-PWY_creatinine_degradation_I),4.76667,Z-score increase,Illumina [8100000] (imputed),N
72,CSE1L,0.000104454,0.00266606975195,47535298,20,rs4810896,2017-03-17,27089181,Okbay A,2016-04-18,Nat Genet,www.ncbi.nlm.nih.gov/pubmed/27089181,"Genetic variants associated with subjective well-being, depressive symptoms, and neuroticism identified through genome-wide analyses.",Depression,"105,739 European ancestry individuals, 16,471 European ancestry major depressive disorder cases, 58,835 European ancestry controls","368,890 European ancestry individuals",20q13.13,20,48918761,NR,LOC105372648 - ARFGEF2,105372648.0,10564.0,,30588.0,2960.0,rs4810896-A,rs4810896,0,4810896.0,upstream_gene_variant,1.0,NR,4e-09,8.39794000867,,5.8794484,[NR] z score decrease,Affymetrix [up to 6544862] (imputed),N
73,ARSA,0.00053213,0.0108038748241,51063477,22,rs6151429,2014-12-10,24816252,Shin SY,2014-05-11,Nat Genet,www.ncbi.nlm.nih.gov/pubmed/24816252,An atlas of genetic influences on human blood metabolites.,Blood metabolite levels,"7,824 European ancestry individuals",,22q13.33,22,50625049,ARSA,ARSA,,,410,,,rs6151429-T,rs6151429,0,6151429,3_prime_UTR_variant,0.0,0.93,7.000000000000001e-18,17.15490196,(X-11423--O-sulfo-L-tyrosine),0.029,[0.023-0.035] unit decrease,"Affymetrix, Illumina [2100000] (imputed)",N
74,ARSA,0.00053213,0.0108038748241,51063477,22,rs6151429,2014-12-10,24816252,Shin SY,2014-05-11,Nat Genet,www.ncbi.nlm.nih.gov/pubmed/24816252,An atlas of genetic influences on human blood metabolites.,Blood metabolite levels,"7,824 European ancestry individuals",,22q13.33,22,50625049,ARSA,ARSA,,,410,,,rs6151429-T,rs6151429,0,6151429,3_prime_UTR_variant,0.0,0.93,5e-13,12.3010299957,(X-12749),0.025,[0.017-0.033] unit decrease,"Affymetrix, Illumina [2100000] (imputed)",N
