# Supplementary material for: Pathologic gene network rewiring implicates PPP1R3A as a central regulator in pressure overload heart failure
Source: Nat Commun. 2019 Jun 24;10:2760. doi: 10.1038/s41467-019-10591-5 (PMC6591478; doi:10.1038/s41467-019-10591-5)
Supplement: Supplementary file 11 — Supplementary Data 9 [file 41467_2019_10591_MOESM11_ESM.txt]

REACTOME_ADENYLATE_CYCLASE_ACTIVATING_PATHWAY	ADCY1	ADCY2	ADCY3	ADCY5	ADCY6	ADCY7	ADCY8	ADCY9	ADCY4	GNAL
BIOCARTA_KREB_PATHWAY	FH	SDHA	OGDH	SUCLA2	CS	ACO2	IDH2	MDH1
VERRECCHIA_RESPONSE_TO_TGFB1_C6	IGFBP4	NEO1	COL8A1	EPHB4	DSP
BIOCARTA_ETC_PATHWAY	CYCS	SDHA	SDHD	SDHB	SDHC	SLC25A6	COX1	NDUFA1	ATP5A1	UQCRC1	SLC25A4	GPD2
REACTOME_PYRUVATE_METABOLISM	DLAT	DLD	SLC16A8	LDHA	LDHB	PDHA1	PDHB	PDK1	PDK2	PDK3	PDK4	PDP1	PDPR	PDP2	LOC650883	SLC16A1	BSG	PDHX	SLC16A3
CHEMELLO_SOLEUS_VS_EDL_MYOFIBERS_UP	ACTA1	ACTN2	CRYAB	HSPB1	ITGB1BP2	MURC	MYH3	MYH6	MYH7	MYL2	MYL3	MYOT	MYOZ2	SMPX	SMTNL1	TNNC1	TNNI1	TNNT1	TNNT2	TPM2	XIRP1	ATP2A1	ATP2A2	CASQ1	CASQ2	ANKRD2	CSRP3	FHL1	FHL2	HIST2H2AA3	MYF5	NFATC2	PDLIM1	PPARA	PPARGC1A
KEGG_CITRATE_CYCLE_TCA_CYCLE	IDH3B	DLST	PCK2	CS	PDHB	PCK1	PDHA1	LOC642502	PDHA2	LOC283398	FH	SDHD	OGDH	SDHB	IDH3A	SDHC	IDH2	IDH1	ACO1	ACLY	MDH2	DLD	MDH1	DLAT	OGDHL	PC	SDHA	SUCLG1	SUCLA2	SUCLG2	IDH3G	ACO2
REACTOME_CITRIC_ACID_CYCLE_TCA_CYCLE	CS	DLD	DLST	FH	NNT	LOC283398	IDH2	IDH3A	IDH3B	IDH3G	MDH2	OGDH	ACO2	SDHA	SDHB	SDHC	SDHD	SUCLA2P1	LOC646675	LOC646677	LOC650667	LOC650674	LOC651820	SUCLG2	SUCLG1	SUCLA2
REACTOME_STRIATED_MUSCLE_CONTRACTION	DES	DMD	MYBPC1	MYBPC2	MYH3	MYH6	MYH8	MYL1	MYL2	MYL3	MYL4	NEB	TMOD1	TNNC2	TNNC1	TNNI1	TNNI2	TNNI3	TNNT1	TNNT2	TPM1	TPM2	TPM3	TPM4	VIM	TCAP	ACTN2
BRUNEAU_HEART_GREAT_VESSELS_AND_VALVULOGENESIS	NOTCH1	TFAP2B	MED13L	TBX1	PTPN11	NKX2-5	JAG1	NOTCH2
REACTOME_PYRUVATE_METABOLISM_AND_CITRIC_ACID_TCA_CYCLE	ADHFE1	CS	DLAT	DLD	DLST	FH	NNT	SLC16A8	LOC283398	IDH1	IDH2	IDH3A	IDH3B	IDH3G	LDHA	LDHB	MDH2	OGDH	ACO2	PDHA1	PDHB	PDK1	PDK2	PDK3	PDK4	PDP1	PDPR	PDP2	SDHA	SDHB	SDHC	SDHD	SUCLA2P1	LOC646675	LOC646677	LOC650667	LOC650674	LOC650883	LOC651820	SLC16A1	BSG	D2HGDH	L2HGDH	PDHX	SUCLG2	SUCLG1	SUCLA2	SLC16A3
KUNINGER_IGF1_VS_PDGFB_TARGETS_UP	PKIA	SMTN	MYLPF	ZNF238	SDPR	GPT2	MYL4	ENAH	CCDC134	MYOM2	TMEM38A	RYR1	TNNT3	SOX8	GATM	MYL1	FNDC5	MYBPH	SGCA	TNNT1	PRKAA2	ACTN3	NEIL1	CNR1	FAM8A1	COX6A2	PRKAG3	RB1	ATP2A1	C11orf67	XIRP1	ERBB3	NCAM1	FMO1	TMEM8C	SGCG	PARM1	TMEM182	IFFO1	TPM1	FBXL22	NPNT	ACTC1	FST	HDAC11	SYNPO2L	CKM	DUSP27	MYH3	TPM2	FZD5	PABPC1L	ITGB1BP2	SMPX	LDB3	TTN	UNC45B	ATP2B4	TNNC2	SMYD1	IGF2	FBXO17	TNNC1	PGAM2	BRWD1	MYLK4	DDC	KBTBD5	PPFIA4	DCLK1	PYGM	HSPB2	ACTA1	KBTBD10	LMOD2	DAAM2	TNNT2	TNNI1	SRL	MYOG	USP2	HFE2
REACTOME_REGULATION_OF_PYRUVATE_DEHYDROGENASE_PDH_COMPLEX	DLAT	DLD	PDHA1	PDHB	PDK1	PDK2	PDK3	PDK4	PDP1	PDPR	PDP2	LOC650883	PDHX
REACTOME_RESPIRATORY_ELECTRON_TRANSPORT	UQCR11	NDUFA11	COX4I1	COX5B	COX6A1	COX6B1	COX6C	COX7B	COX7C	COX8A	CYC1	ETFA	ETFB	ETFDH	UQCRQ	NDUFS7	UQCRHL	COX1	COX2	COX3	CYTB	ND1	ND2	ND3	ND4	ND4L	ND5	ND6	NDUFA1	NDUFA2	NDUFA3	NDUFA4	NDUFA5	NDUFA6	NDUFA7	NDUFA8	NDUFA9	NDUFA10	NDUFAB1	NDUFB1	NDUFB2	NDUFB3	NDUFB4	NDUFB5	NDUFB6	NDUFB7	NDUFB8	NDUFB9	NDUFB10	NDUFC1	NDUFC2	NDUFS1	NDUFS2	NDUFS3	NDUFV1	NDUFS4	NDUFS5	NDUFS6	NDUFS8	NDUFV2	NDUFV3	NDUFA13	CYCS	NDUFA12	SDHA	SDHB	SDHC	SDHD	MTND5P10	UQCRBP1	LOC651820	LOC727947	UQCRB	UQCRC1	UQCRC2	UQCRFS1	UQCRH	COX7A2L	COX5A
REACTOME_MUSCLE_CONTRACTION	SORBS3	MYL12B	MYL9	SORBS1	MYL6B	DES	DMD	LMOD1	ITGA1	ITGB5	MYBPC1	MYBPC2	MYH3	MYH6	MYH8	MYH11	MYL1	MYL2	MYL3	MYL4	MYL6	MYLK	NEB	ACTA2	MYL8P	LOC642076	TLN1	TMOD1	TNNC2	TNNC1	TNNI1	TNNI2	TNNI3	TNNT1	TNNT2	TPM1	TPM2	TPM3	TPM4	ACTG2	VCL	VIM	CALD1	CALM1	CALM2	CALM3	TCAP	ACTN2
REACTOME_GLUCONEOGENESIS	SLC25A13	SLC25A10	ENO1	ENO2	ENO3	FBP1	ALDOA	ALDOB	ALDOC	GAPDH	GAPDHS	GOT1	GOT2	GPI	MDH1	MDH2	PC	PCK1	PCK2	PFKFB1	PGAM1	PGAM2	PGK1	PRKACA	PRKACB	PRKACG	LOC642969	SLC25A1	TPI1	TPI1P1	LOC730418	SLC25A11	SLC25A12	FBP2
REACTOME_TCA_CYCLE_AND_RESPIRATORY_ELECTRON_TRANSPORT	ATP5H	ATP5L	UQCR11	NDUFA11	COX4I1	COX5B	COX6A1	COX6B1	COX6C	COX7B	COX7C	COX8A	ADHFE1	CS	CYC1	DLAT	DLD	DLST	ETFA	ETFB	ETFDH	FH	NNT	SLC16A8	UQCRQ	LOC283398	IDH1	IDH2	IDH3A	IDH3B	IDH3G	NDUFS7	LDHA	LDHB	MDH2	UQCRHL	ATP6	ATP8	COX1	COX2	COX3	CYTB	ND1	ND2	ND3	ND4	ND4L	ND5	ND6	NDUFA1	NDUFA2	NDUFA3	NDUFA4	NDUFA5	NDUFA6	NDUFA7	NDUFA8	NDUFA9	NDUFA10	NDUFAB1	NDUFB1	NDUFB2	NDUFB3	NDUFB4	NDUFB5	NDUFB6	NDUFB7	NDUFB8	NDUFB9	NDUFB10	NDUFC1	NDUFC2	NDUFS1	NDUFS2	NDUFS3	NDUFV1	NDUFS4	NDUFS5	NDUFS6	NDUFS8	NDUFV2	NDUFV3	OGDH	ATP5A1	ACO2	ATP5B	ATP5C1	NDUFA13	ATP5D	ATP5E	ATP5F1	ATP5G1	PDHA1	PDHB	PDK1	PDK2	PDK3	PDK4	ATP5I	ATP5J	ATP5O	CYCS	PDP1	PDPR	NDUFA12	PDP2	SDHA	SDHB	SDHC	SDHD	LOC642727	MTND5P10	UQCRBP1	SUCLA2P1	LOC646675	LOC646677	LOC650667	LOC650674	LOC650883	LOC651820	SLC16A1	BSG	LOC727947	D2HGDH	UCP1	UCP2	UCP3	UQCRB	UQCRC1	UQCRC2	UQCRFS1	UQCRH	L2HGDH	PDHX	SUCLG2	SUCLG1	SUCLA2	SLC16A3	COX7A2L	COX5A	ATP5J2
KEGG_CARDIAC_MUSCLE_CONTRACTION	CACNA2D1	CACNB1	COX8A	CACNB2	UQCR10	COX7C	CACNB3	CACNB4	CACNG1	COX6CP3	FXYD2	CACNG8	RYR2	CACNG6	ATP2A2	CACNG7	TPM2	CYTB	TPM1	ATP1B2	ATP1B3	ATP1A4	ATP1B1	COX2	COX7B	COX1	COX7A1	COX7A2	COX8C	COX6C	COX3	CACNA2D3	COX6B1	CACNA1D	SLC8A1	COX5B	SLC9A1	LOC644310	CACNA1C	TNNI3	CACNA1F	COX4I1	ATP1A1	CACNA2D2	CACNA1S	COX7B2	ATP1A3	TNNC1	ATP1A2	UQCRB	COX6A2	SLC9A6	TPM4	ACTC1	COX6A1	CACNA2D4	UQCRH	UQCRFS1	UQCRC2	TPM3	UQCRC1	CACNG2	CACNG3	UQCR11	UQCRQ	MYL3	TNNT2	MYL2	LOC727947	COX6B2	COX4I2	COX7A2L	COX5A	CACNG5	CACNG4	UQCRHL	CYC1	MYH7	MYH6	ATP1B4
REACTOME_BILE_SALT_AND_ORGANIC_ANION_SLC_TRANSPORTERS	SLC47A2	SLC16A8	SLC13A5	SLC10A6	SLC47A1	SLC13A3	SLC13A1	SLC16A1	SLC13A2	SLC16A3	SLC16A7
REACTOME_BRANCHED_CHAIN_AMINO_ACID_CATABOLISM	HIBADH	DBT	DLD	HIBCH	ACAD8	HSD17B10	ACADSB	IVD	ACAT1	ALDH6A1	AUH	MCCC1	BCAT1	BCAT2	BCKDHA	BCKDHB	MCCC2
MIZUKAMI_HYPOXIA_DN	LRP1	FGF2	IL8	CXCR1	PDGFB	ANGPT1
REACTOME_NFKB_ACTIVATION_THROUGH_FADD_RIP1_PATHWAY_MEDIATED_BY_CASPASE_8_AND10	CHUK	DDX58	IKBKB	MAVS	IFIH1	TRIM25	CASP8	RNF135	CASP10	IKBKG	RIPK1	FADD
REACTOME_SMOOTH_MUSCLE_CONTRACTION	SORBS3	MYL12B	MYL9	SORBS1	MYL6B	LMOD1	ITGA1	ITGB5	MYH11	MYL6	MYLK	ACTA2	MYL8P	LOC642076	TLN1	TPM1	TPM2	TPM3	TPM4	ACTG2	VCL	CALD1	CALM1	CALM2	CALM3
MOOTHA_GLUCONEOGENESIS	ALDOA	ME2	ENO1	PGK1	PCK1	TPI1	ALDOB	MDH2	PFKM	GPD2	GPD1	LDHA	GPI	MDH1	PCK2	ME1	GK	FBP1	ENO2	ALDOC	LDHC	PGAM2	GK3P	ENO3	GAPDHS	FBP2	ME3	BID	CD4	PC	LDHB	GPT
KEGG_OXIDATIVE_PHOSPHORYLATION	ATP6V1G1	UQCR10	NDUFA5	NDUFA4	COX6CP3	PPA2	ATP5J2	NDUFS7	CYTB	ATP6V0A1	ATP6V1G2	ATP6V0B	ATP5O	COX2	COX1	ATP6AP1	COX8C	COX3	COX5B	COX4I1	ATP6V0A4	ATP12A	ATP6	ATP8	ATP5H	NDUFA2	NDUFA3	NDUFA1	LOC100133737	ATP5G1P5	UQCRQ	ATP6V1H	ATP5D	LHPP	ATP6V0D2	COX7A2L	ATP5G3	ATP6V1C2	ATP5G2	ATP5G1	ATP5F1	ATP5E	COX5A	TCIRG1	UQCRHL	ATP4B	ATP6V1D	ATP4A	ATP5A1	ATP5J	ATP5I	SDHA	ATP6V1A	ATP6V1E1	NDUFA4L2	ATP6V1B2	ATP6V1B1	ATP6V1C1	ATP6V0C	COX10	COX8A	COX7C	LOC642502	SDHD	SDHB	SDHC	ATP6V1G3	COX7B	COX7A1	COX7A2	COX6C	COX17	ATP5B	COX6B1	ATP5C1	LOC644310	ATP6V1F	COX7B2	ATP6V0A2	UQCRB	ATP6V0D1	COX6A2	COX6A1	UQCRH	UQCRFS1	UQCRC2	UQCRC1	NDUFB3	NDUFB1	NDUFB2	NDUFA10	NDUFAB1	ATP6V0E2	ND6	NDUFA9	ND5	NDUFA7	NDUFA8	UQCR11	NDUFA6	NDUFV3	ATP6V1E2	ND4	ND4L	LOC727947	ND2	COX6B2	PPA1	ND3	COX4I2	ND1	ATP5L	ATP6V0E1	NDUFA11	NDUFB10	NDUFS8	NDUFC1	NDUFC2	NDUFS1	NDUFV2	NDUFB6	NDUFS4	NDUFB7	NDUFV1	NDUFB8	NDUFS6	NDUFB9	NDUFS5	NDUFS2	NDUFB4	NDUFS3	NDUFB5	CYC1	COX11	COX15
CHEN_LVAD_SUPPORT_OF_FAILING_HEART_DN	HBB	CACNB2	CXCL12	TNFSF10	KCNJ8	C6	APLNR	G0S2	F5	RRAD	PLAU	CRYM	CCL2	B3GALT2	GJA1	CLCN3	S100A8	IDH1	PPP1R3C	ATP1A3	LEPROTL1	TGFBI	PDE4D	PFKFB2	TM4SF1	JAM2	PTGIS	HEY2	PDE4B	NRP1	ZDHHC11	GIMAP4	GPR22	CTSB	CCL21	CD14	PTGER4	MARCKS	IFIT1	B3GALNT1	NKX2-5	SLC5A3
KEGG_GLYCOSAMINOGLYCAN_BIOSYNTHESIS_CHONDROITIN_SULFATE	DSE	B3GALT6	CHPF	XYLT1	CHSY3	XYLT2	CHST14	B3GAT1	CHSY1	CHST11	CHPF2	CHST15	B4GALT7	CHST7	UST	CHST13	CSGALNACT2	B3GAT2	CSGALNACT1	CHST3	CHST12	B3GAT3
REACTOME_UNBLOCKING_OF_NMDA_RECEPTOR_GLUTAMATE_BINDING_AND_ACTIVATION	AKAP9	GRIA1	GRIA2	GRIA3	GRIA4	GRIN1	GRIN2A	GRIN2B	GRIN2C	GRIN2D	NEFL	CAMK2A	CAMK2B	CAMK2D	ACTN2
REACTOME_CREB_PHOSPHORYLATION_THROUGH_THE_ACTIVATION_OF_CAMKII	AKAP9	CREB1	GRIN1	GRIN2A	GRIN2B	GRIN2C	GRIN2D	NEFL	CALM1	CALM2	CALM3	CAMK2A	CAMK2B	CAMK2D	ACTN2
REACTOME_CA_DEPENDENT_EVENTS	ADCY1	ADCY2	ADCY3	ADCY5	ADCY6	ADCY7	ADCY8	ADCY9	CREB1	ADRBK1	ADCY4	PDE1A	PDE1B	PLA2G4A	PRKACA	PRKACB	PRKACG	PRKAR1A	PRKAR1B	PRKAR2A	PRKAR2B	PRKCA	PRKCD	PRKCG	MAPK1	LOC730418	CALM1	CALM2	CALM3	CAMK4
REACTOME_HDL_MEDIATED_LIPID_TRANSPORT	CETP	ABCA1	A2M	ALB	APOA1	APOC2	APOC3	APOE	LCAT	PLTP	BMP1	CUBN	AMN	SCARB1	ABCG1
VISALA_RESPONSE_TO_HEAT_SHOCK_AND_AGING_UP	TRPC1	NDUFS4	ST13	NEAT1	TUBA1A	PITX2	GRSF1	FDFT1	CLEC2B	PRKAR1A	DHPS	CDK18	P4HA1	ADAR	SLC12A4
KEGG_HYPERTROPHIC_CARDIOMYOPATHY_HCM	CACNA2D1	CACNB1	LOC100418883	CACNB2	CACNB3	CACNB4	CACNG1	TNF	ITGA9	IGF1	RYR2	CACNG8	LMNA	CACNG6	ATP2A2	CACNG7	ITGA4	TPM2	ITGA3	TPM1	ITGA2B	ITGA7	ITGA5	EMD	ITGA11	PRKAG2	DMD	CACNA2D3	CACNA1D	SLC8A1	LOC646821	CACNA1C	TNNI3	CACNA1F	ITGB3	CACNA2D2	CACNA1S	ITGB4	PRKAG3	TNNC1	ITGB5	ITGB6	ITGB7	ITGAV	ITGB1	TPM4	ACTC1	ACTG1	CACNA2D4	MYBPC3	TPM3	ITGA10	SGCD	SGCG	SGCA	ITGA8	SGCB	CACNG2	DAG1	CACNG3	LAMA2	TGFB2	MYL3	TNNT2	MYL2	TGFB1	PRKAB2	PRKAB1	PRKAA2	ITGB8	PRKAA1	TTN	ACTB	ITGA6	TGFB3	ITGA2	ITGA1	CACNG5	CACNG4	PRKAG1	DES	MYH7	MYH6	ACE	IL6
CASTELLANO_HRAS_AND_NRAS_TARGETS_DN	RBPMS	IRX3	ANKRD1	NRAS	POLR2M	CALCRL	CXXC5	FHL1
REACTOME_PRE_NOTCH_PROCESSING_IN_GOLGI	ST3GAL6	TMED2	B4GALT1	LFNG	MFNG	NOTCH2	NOTCH3	NOTCH4	ATP2A1	ATP2A2	ATP2A3	FURIN	RAB6A	RFNG	SEL1L	ST3GAL3
REACTOME_FORMATION_OF_ATP_BY_CHEMIOSMOTIC_COUPLING	ATP5H	ATP5L	ATP6	ATP8	ATP5A1	ATP5B	ATP5C1	ATP5D	ATP5E	ATP5F1	ATP5G1	ATP5I	ATP5J	ATP5O	LOC642727	ATP5J2
KEGG_ALANINE_ASPARTATE_AND_GLUTAMATE_METABOLISM	GLUD2	GFPT2	AGXT2	CPS1	GLS2	ABAT	ADSS	ADSL	GLUD1	GLS	ASL	IL4I1	GPT	GFPT1	GPT2	DDO	ADSSL1	ACY3	GAD1	GAD2	GOT2	AGXT	GLUL	NIT2	GOT1	ALDH4A1	CAD	ALDH5A1	ASS1	ASNS	PPAT	ASPA
BIOCARTA_CACAM_PATHWAY	CAMK1G	CAMK4	CALM2	CAMK2A	LOC124827	CAMK2B	CAMK2D	CAMK2G	CALM1	CREB1	CALM3	CAMK1	CAMKK1	CAMKK2	LOC147908	CYCSP35
KEGG_PYRUVATE_METABOLISM	ACSS2	PCK2	ME3	GRHPR	PDHB	PCK1	PDHA1	ALDH1B1	PDHA2	HAGH	ALDH2	ACAT2	ACAT1	LDHC	LDHD	HAGHL	ACSS1	LDHB	ACYP2	ME1	ACYP1	ALDH9A1	ALDH3A2	ME2	DLD	MDH2	DLAT	MDH1	ALDH7A1	PC	GLO1	LDHAL6B	LDHA	ACACB	ACACA	PKLR	AKR1B1	LDHAL6A	PKM2	ACOT12
BIOCARTA_MCALPAIN_PATHWAY	CAPN2	HRAS	CAPN1	ACTA1	EGFR	CAPNS1	PRKAR2B	EGF	MYL2	MYLK	CAPNS2	PXN	CXCR3	PTK2	ITGA1	PRKACB	PRKACG	EZR	ITGB1	PRKAR1A	PRKAR2A	PRKAR1B	MAPK3	TLN1	MAPK1
KAAB_HEART_ATRIUM_VS_VENTRICLE_DN	COQ9	EYA1	IDH3B	AFG3L2	UBE2D1	HIST1H2BI	DLK1	RAB21	AIFM1	CYC1	MEIS2	GCNT2	HSPB6	SPTBN1	PPP2R3A	PDLIM1	BCAT2	OPA1	METAP1	TSFM	UQCRFS1	ADAM23	PODXL	ZHX2	SRGAP3	KIAA1279	TOB1	UBE2G1	IRX5	MPPED2	BDH1	ITGA9	UBE2H	CDKN1C	RPL3L	PKP2	ABLIM1	PCSK6	C1QBP	SLC22A5	CRADD	ISCU	MAP4	HIST2H2BE	RHOQ	NDRG4	CHN1	CXADR	POLR2F	HEBP2	TBX1	PTPRM	ZBTB43	TNNT1	PPFIBP1	ATP5C1	TJP2	IDH2	ATP5A1	LDHB	GPC1	PDE3A	HIST1H2BF	ECH1	TBC1D4	AUH	NDUFA9	RCAN1	PLN	NDUFS3	PDLIM5	MAOB	NDUFS7	FGF18	DLD	PHKA1	RNF10	PARP1	GAB1	GNLY	AK4	PTPN3	NDUFS6	GBE1	OGDH	UNG	RAPGEF2	ALDH5A1	UBAC1	LDB3	SLC25A20	CAPNS1	LPL	LARP4B	SDHA	CCT7	COX8A	CKMT2	PPP1R3A	COX17	DIO2	MYBPC3	CYB5A	C7orf44	STK39	ACAA1	CDK2AP2	ACADVL	MCCC2	HYAL1	BDNF	PFKM	LMO7	IFI27	AIMP2	LYRM1	WBSCR22	OXA1L	PDE1C	LIMCH1	FHL2	PTPN14	CDH13	ALPK3	MYL2	VDAC1	TUBA4A	ACADS	NDUFS1	APOD	KIFC3	PPP2R5C	SH3GL2	PCYT2	UQCRQ	UBE2L3	HADH	MAP3K5	CAPN2	ALDOC	SORBS2	SMYD2	HSPA9	UBA3	SLC1A3	PGM1	GRAMD1B	ZNF330	VPS13D	FABP3	COPS3	KCNJ8	ASS1	TUBA3D	PDHX	CD36	PYGB	CSRP2	RASSF9	GYS1	ARIH2	DECR1	ENO3	HRAS	SETD4	NLGN1	SDHB	MRPL33	FEM1C	PHYH	MYL3	PCDHA3	CLCN1	ACTN2	GCAT	BCKDHA	AMD1	IGHE	RCAN2	GPT	IMPA2	ACSL3	MYL12A	ELAC2	GOT2	TNNI3	NDUFS2	APOA1	PINK1	HADHA	HIPK3	DPYSL4	SDHD	ACAT1	SLC5A1	IVNS1ABP	TMEM159	MAPKAPK3	PLA2G4C	GNAS	LAMA2	COX5A	ECHS1	MYOM2	PKIA	PLCL1	BNIP3	PDZRN3	KCNQ1	ADH5	NUAK1	FAM127A	TWF2	ATP1B1	ECI1	NDUFV2	STARD7	ALAS1	CHN2	ATXN7L3B	PRDX3	TMC6	AZGP1	HIST1H2BD	CCND2	PCDH7	FLII	SLC25A3	UBE3A	CYB5R1	COX7A2	ALDH1L1	GADD45A	PAIP2B	WWP1	GRM1	VPS8	IPO13	VTN	GABRE	GLUD2	CDH2	FAM115A	SGCD	STIM1	HIST1H1C	PFKP	TNNC1	CAP2	MRPS18B	MLH1	P2RY2	NDUFAF1	FH	PSMB6	ACAA2	PDK4	CPVL	UQCRC1	ABCC9	C21orf33
KEGG_ARRHYTHMOGENIC_RIGHT_VENTRICULAR_CARDIOMYOPATHY_ARVC	CACNA2D1	CACNB1	LOC100418883	CACNB2	CACNB3	CACNB4	CACNG1	ITGA9	CACNG8	RYR2	JUP	LMNA	CACNG6	ATP2A2	CACNG7	ITGA4	ITGA3	ITGA2B	ITGA7	LEF1	ITGA5	EMD	ACTN4	ITGA11	DSC2	DSG2	ACTN1	DMD	CACNA2D3	CACNA1D	SLC8A1	LOC646821	CACNA1C	CACNA1F	ITGB3	CACNA2D2	CACNA1S	ITGB4	ITGB5	ITGB6	ITGB7	ITGAV	ITGB1	TCF7	ACTG1	CACNA2D4	PKP2	CTNNA1	CDH2	TCF7L2	ITGA10	SGCD	SGCG	SGCA	ITGA8	SGCB	CACNG2	CTNNA2	DAG1	CACNG3	CTNNB1	LAMA2	GJA1	ITGB8	ACTB	ITGA6	ITGA2	ITGA1	CACNG5	CACNG4	TCF7L1	DSP	DES	CTNNA3	ACTN2	ACTN3
REACTOME_AMINO_ACID_SYNTHESIS_AND_INTERCONVERSION_TRANSAMINATION	PHGDH	GLS2	GLS	GLUD1	GLUL	GOT1	GOT2	GPT	PSAT1	ASNS	OAT	PSPH	PYCR1	ALDH18A1	LOC643554	GPT2	CCBL1
REACTOME_RAS_ACTIVATION_UOPN_CA2_INFUX_THROUGH_NMDA_RECEPTOR	AKAP9	GRIN1	GRIN2A	GRIN2B	GRIN2C	GRIN2D	HRAS	NEFL	RASGRF1	RASGRF2	CALM1	CALM2	CALM3	CAMK2A	CAMK2B	CAMK2D	ACTN2
REACTOME_GLUCOSE_METABOLISM	SLC25A13	SLC25A10	AGL	ENO1	ENO2	ENO3	FBP1	ALDOA	ALDOB	ALDOC	GAPDH	GBE1	GAPDHS	GOT1	GOT2	GPI	GYG1	GYS1	GYS2	MDH1	MDH2	PC	PCK1	PCK2	PFKFB1	PFKFB2	PFKFB3	PFKFB4	PFKL	PFKM	PFKP	PGAM1	PGAM2	PGK1	PGM1	PHKA1	PHKA2	PHKB	PHKG1	PHKG2	PKLR	PKM2	PPP2CA	PPP2CB	PPP2R1A	PPP2R1B	PGM2	PPP2R5D	PRKACA	PRKACB	PRKACG	PYGB	PYGL	PYGM	LOC642969	PHKA1P1	LOC650556	SLC25A1	TPI1	TPI1P1	LOC730418	UGP2	CALM1	CALM2	CALM3	SLC25A11	SLC25A12	FBP2	GYG2
WONG_MITOCHONDRIA_GENE_MODULE	KARS	GSR	NDUFS5	TUFM	NDUFS4	DCTN6	CLPP	ATOX1	GSTO1	AUH	MTX2	FDXR	BOP1	DECR1	UQCR11	SFXN2	NDUFS6	ATP5G2	MRPS18A	ATP5G3	ATP5E	GRPEL2	MRPS18C	DBT	PDHB	ACADSB	CYB5A	COQ3	GIMAP5	MRPS28	ATP6V1C1	MRPS30	HAX1	AK2	MRPL11	TIMM23	MRPL45	DLD	ATP5H	HINT2	CYP27A1	SUCLG1	NDUFB1	SLC25A22	ACAT1	HMGCS2	NDUFA6	SLC25A1	SLC25A19	MRPS17	LRPPRC	CHDH	ATP6V1B1	COX7C	COX11	GPX4	SOD2	ATP6AP1	NIPSNAP1	TOMM7	SLC16A3	MRPL18	MCAT	SLC9A5	PCCB	NDUFC2	COX5A	NDUFC1	GLUD1	MCCC2	GOT2	COX6C	CYC1	SUCLA2	ECHS1	CRYZ	ATP6V1G1	NDUFS2	UQCRFS1	MRPS16	COX7A2	PCK2	MRPL42	NDUFA4	MRPS33	ATP5J2	TSPO	NDUFS3	ATP6V1E1	SLC25A17	MIPEP	UNG	GPD2	TSFM	COX5B	ATP6V1F	NDUFA10	IDH2	NDUFB3	AIFM1	CP	ABCB6	NDUFB4	COX17	COX6A1	LONP1	PPIF	ATP5O	NDUFV1	SEC61G	NDUFA12	VDAC3	SCP2	SLC16A5	TIMM17B	ATP5C1	GSTZ1	ALDH6A1	NDUFA5	DUT	ATP8A1	ATP13A3	NQO1	C21orf33	CPT1A	COX18	SDHB	SLC40A1	NME4	PDHA1	COX6B1	ATP1B3	MRPL40	MRPL12	NDUFAB1	MRPL36	MRPS18B	ATP5J	NDUFB9	HSD17B10	SLC25A39	COX8A	NDUFA3	NFS1	SCO1	NDUFA7	ATP5F1	SLC9A2	MRPL49	PDK3	COX7A1	NDUFA8	NDUFB8	DIABLO	CRAT	FIBP	GCAT	CRYZL1	NDUFB6	BCL2	SFXN5	COX4I1	AGMAT	ATP1B1	HSCB	SLC25A32	COX7B	NDUFA1	COX7A2L	UQCRQ	TOMM40	MTHFD2	MTRR	ATP5B	SCO2	MCEE	UQCRB	TOMM70A	GCDH	ECI1	MAOA	WARS2	MRPS15	TFAM	MRPL13	ATP5I	NDUFB5	ATP5G1	PTRH2	ATP6V1D	MRPS36	OXCT1	TRIM45	MRPL32	HCCS	NDUFB2	NDUFA9	TIMM10	FH	PDHX	TIMM13	COX7B2	NT5M	MRPL3	TIMM8B	UQCR10	VDAC2	PDP1	MRPL27	NDUFB10	ATP5L	NDUFV2	PRDX5	SURF1	DAP3	NDUFAF1	NDUFS8
SIG_REGULATION_OF_THE_ACTIN_CYTOSKELETON_BY_RHO_GTPASES	ANGPTL2	WASL	FSCN2	PAK4	FLNA	PFN2	RHO	GDI1	AKT1	PAK3	LIMK1	MYLK	PAK6	PAK1	FSCN1	PFN1	ACTR2	ACTR3	CDC42	ACTG1	CFL2	WASF1	GDI2	MYLK2	CFL1	PAK7	RPS4X	FSCN3	ROCK2	ROCK1	VASP	MYH2	PAK2	ACTG2	FLNC
REACTOME_PLATELET_CALCIUM_HOMEOSTASIS	ITPR2	ITPR3	ATP2A1	ATP2A2	ATP2A3	ATP2B2	ATP2B3	P2RX1	TRPC7	SLC8A2	SLC8A1	SLC8A3	STIM1	TRPC3	TRPC6	LOC730221	LOC730335	ORAI1
KEGG_PHENYLALANINE_METABOLISM	ALDH1A3	ALDH3B1	ALDH3B2	MAOB	MAOA	HPD	GOT2	AOC2	ALDH3A1	AOC3	PAH	GOT1	PRDX6	TAT	MIF	NAT6	IL4I1	DDC
COLLER_MYC_TARGETS_DN	C5orf13	PDGFRA	COL3A1	CTGF	TPM1	A2M	CSRP1	PRKCDBP	CDKN1A
KEGG_PENTOSE_PHOSPHATE_PATHWAY	RPE	RPIA	PGM2	PGLS	PRPS2	FBP2	PFKM	PFKL	TALDO1	TKT	FBP1	TKTL2	PGD	RBKS	ALDOA	ALDOC	ALDOB	H6PD	LOC729020	PRPS1L1	PRPS1	DERA	G6PD	PGM1	TKTL1	PFKP	GPI
SARTIPY_BLUNTED_BY_INSULIN_RESISTANCE_DN	PDK4	ACVR1	MMP11	CDKN1B	HERPUD1	RARG	INTS9	UBE2H	RALGDS	DBP	CDK1	SESN1	RERE	CCDC101	MPDZ	TRIB3	GADD45A	NUPR1
FIRESTEIN_CTNNB1_PATHWAY_AND_PROLIFERATION	MAP3K14	CSNK1G3	FOXO4	ZAK	DKC1	CSNK1E	CDK8	TAOK1	PLK4
NADELLA_PRKAR1A_TARGETS_UP	CDH4	SNAI1	TWIST1	CDH1	HNRNPAB	TRIM28	CDH3	TJP1	SNAI3
KEGG_DILATED_CARDIOMYOPATHY	CACNA2D1	CACNB1	LOC100418883	CACNB2	ADCY8	CACNB3	ADCY9	CACNB4	ADCY6	CACNG1	ADCY7	ADCY5	TNF	ITGA9	IGF1	RYR2	CACNG8	CACNG6	LMNA	CACNG7	ATP2A2	ADRB1	ITGA4	TPM2	ITGA3	TPM1	ITGA2B	ITGA7	ITGA5	EMD	ITGA11	DMD	CACNA2D3	CACNA1D	SLC8A1	LOC646821	CACNA1C	TNNI3	CACNA1F	ITGB3	CACNA2D2	CACNA1S	ITGB4	ADCY4	TNNC1	ITGB5	ITGB6	ITGB7	ITGAV	ITGB1	TPM4	ACTC1	ACTG1	CACNA2D4	MYBPC3	TPM3	ITGA10	SGCD	SGCG	SGCA	ITGA8	SGCB	CACNG2	DAG1	CACNG3	PRKX	PLN	LAMA2	TGFB2	MYL3	TNNT2	MYL2	TGFB1	ADCY3	ADCY2	ADCY1	ITGB8	TTN	ACTB	ITGA6	TGFB3	ITGA2	ITGA1	CACNG5	CACNG4	PRKACA	PRKACB	PRKACG	GNAS	DES	MYH7	MYH6
PID_GMCSF_PATHWAY	CSF2RA	YWHAZ	PIK3R1	NRAS	CSF2RB	MAPK3	MAP2K2	MAPK1	FOS	GAB2	PRKACB	CCL2	STAT5B	OSM	GRB2	PIM1	LYN	CISH	CSF2	IKBKB	KRAS	STAT1	HRAS	STAT3	PRKACA	RAF1	SHC1	STAT5A	PIK3CA	JAK2	PRKACG	PTPN11	INPP5D	SYK	MAP2K1	SOS1	IRF8
KAMIKUBO_MYELOID_CEBPA_NETWORK	CAMP	CEBPA	SPINT2	S100A9	LBP	HDC	GLRX	PGD	IRF8	ITGAM	ALDH2	IL18	EMR1	HP	CASD1	PRTN3	RAB31	CSF2RA	LCN2	MMP8	CYBB	LGALS1	SERPINB1	S100A8	DGAT2	LTF	ANXA1	CD177
BIOCARTA_COMP_PATHWAY	MASP1	C9	C2	C1S	C6	C3	C5	C1QB	CFD	C1QA	C1R	C1QC	MBL2	C4B	C4A	MASP2	C8A	C7	CFB
KYNG_NORMAL_AGING_UP	RHOD	SHC3	TUG1	ZNF260	C15orf41	MBNL2	ITGA2	PMEPA1	SAT1	SNX8	RBM43	GNAL	EIF3L	GOLPH3	C22orf28	LINC00472	TAF10	NSMCE1	FRA10AC1
MELLMAN_TUT1_TARGETS_UP	SLU7	RPL23	PAPOLG	TXNDC2	NFE2L2	DDX52	SNX13	SF3A2	SNX17	PTBP1	ATF6	MTHFD2L	NDUFV3	TKT	SDR42E1	MTHFD2	LARP1	SF3B14	G6PD
BURTON_ADIPOGENESIS_4	GLUL	C16orf61	COX4NB	LDHA	COL6A1	SNRPA1	COL4A2	BZW2	NHP2	COL18A1	AGTR2	ENTPD6	ABCF2	H2AFX	RHOU	NOP2	NSUN2	ADIPOR2	PPP2R1B	IGFBP4	PPM1G	EPHB4	EIF2B1	ANGPTL4	RCL1	CSE1L	LSM3	IDH3A	H19	COL6A2	GART	ANXA8L2	ZNF706	ZBTB16	UCHL5	FKBP4	ST3GAL4	DDX51	DPEP1	CERK	BCL6	ZNF385A	PEG10	TSKU	MRPS12	PLXND1	SREBF1	CCT3
REACTOME_GLYCOLYSIS	ENO1	ENO2	ENO3	ALDOA	ALDOB	ALDOC	GAPDH	GAPDHS	GPI	PFKFB1	PFKFB2	PFKFB3	PFKFB4	PFKL	PFKM	PFKP	PGAM1	PGAM2	PGK1	PKLR	PKM2	PPP2CA	PPP2CB	PPP2R1A	PPP2R1B	PPP2R5D	LOC642969	TPI1	TPI1P1
REACTOME_ETHANOL_OXIDATION	ADH1A	ADH1B	ADH1C	ADH4	ADH6	ADH7	ALDH1A1	ALDH2	ACSS2	ACSS1
ST_WNT_CA2_CYCLIC_GMP_PATHWAY	ITPR1	PDE6H	CAMK2D	PDE6D	CAMK2G	CAMK2A	PDE6C	CFB	PDE6B	TF	CAMK2B	NFAT5	ITPR2	PDE6A	ITPKA	PDE6G	SLC6A13	ITPR3	DAG1	ITPKB
BURTON_ADIPOGENESIS_10	ANKRD57	NOL7	MTM1	RAB3IL1	HMGCS1	ANXA6	FDPS	CPEB2	TMEM37	FLOT1	MBNL1	FAM107B	LRRFIP1	SQLE	STRBP	SEPT10	DOCK9	SDPR	PYGB	VCL	ATP6V1C1	FDFT1	CCNG2	UBA3	NSDHL	GYG1	ACADL	LPL	MSMO1	ZFAND6
AGARWAL_AKT_PATHWAY_TARGETS	EGF	COX2	MMP9	MMP2	PTGS2	SPP1	TGFA	VEGFC	VEGFB	VEGFA
BIOCARTA_RANMS_PATHWAY	RANGAP1	KIF15	NUMA1	KPNB1	KPNA2	RCC1	TPX2	RAN	RANBP1	AURKA
REACTOME_IKK_COMPLEX_RECRUITMENT_MEDIATED_BY_RIP1	CHUK	TICAM1	LY96	TICAM2	IKBKB	TLR3	TLR4	IKBKG	RIPK1	CD14
KONG_E2F1_TARGETS	CFL2	NUPL1	H2AFX	KPNA1	E2F1	ANKRD1	NUSAP1	PRG4	HMGA2	CCL20
OHASHI_AURKB_TARGETS	INCENP	DES	KIF2C	RACGAP1	CENPA	AURKB	HIST2H3A	CDCA8	VIM	HIST2H3B
MCCABE_HOXC6_TARGETS_UP	PDE4DIP	SIPA1L1	SEPT7	SLC1A3	RFX7	AMELY	BCO2	CHRNA2	IRAK4	BMP7
CHEOK_RESPONSE_TO_MERCAPTOPURINE_AND_LD_MTX_UP	TM9SF2	HTATSF1	STK24	EFR3A	GALNT1	MRPL33	MLLT10	RBM19	PRKY	YY1
REACTOME_IRAK1_RECRUITS_IKK_COMPLEX	CHUK	PELI3	IKBKB	IRAK1	TMEM189-UBE2V1	PELI2	PELI1	TRAF6	UBE2N	IKBKG
REACTOME_SYNTHESIS_OF_BILE_ACIDS_AND_BILE_SALTS_VIA_24_HYDROXYCHOLESTEROL	CYP46A1	SLC27A5	SLC27A2	AKR1C4	CYP8B1	CYP27A1	AMACR	CYP39A1	AKR1D1	HSD3B7
BRUNEAU_SEPTATION_VENTRICULAR	NKX2-5	TBX1	TBX5	KRAS	SOS1	GATA4	RAF1	TBX20	PTPN11	CRELD1
REACTOME_ADENYLATE_CYCLASE_ACTIVATING_PATHWAY	ADCY1	ADCY2	ADCY3	ADCY5	ADCY6	ADCY7	ADCY8	ADCY9	ADCY4	GNAL
CHEMELLO_SOLEUS_VS_EDL_MYOFIBERS_UP	ACTA1	ACTN2	CRYAB	HSPB1	ITGB1BP2	MURC	MYH3	MYH6	MYH7	MYL2	MYL3	MYOT	MYOZ2	SMPX	SMTNL1	TNNC1	TNNI1	TNNT1	TNNT2	TPM2	XIRP1	ATP2A1	ATP2A2	CASQ1	CASQ2	ANKRD2	CSRP3	FHL1	FHL2	HIST2H2AA3	MYF5	NFATC2	PDLIM1	PPARA	PPARGC1A
LU_TUMOR_ENDOTHELIAL_MARKERS_DN	HS6ST2	GREB1	PLN	SELE	OGN
MCCABE_HOXC6_TARGETS_UP	PDE4DIP	SIPA1L1	SEPT7	SLC1A3	RFX7	AMELY	BCO2	CHRNA2	IRAK4	BMP7
ZHENG_FOXP3_TARGETS_DN	SPTBN1	PDE3B	DAPL1	GPD2	TBC1D4
RAFFEL_VEGFA_TARGETS_DN	HEY1	TLX1	HES1	NKX2-5	IL18R1
REACTOME_ADENYLATE_CYCLASE_ACTIVATING_PATHWAY	ADCY1	ADCY2	ADCY3	ADCY5	ADCY6	ADCY7	ADCY8	ADCY9	ADCY4	GNAL
BRUNEAU_SEPTATION_ATRIAL	TBX5	NKX2-5	GATA4	MYH6	TBX20
MARSON_FOXP3_TARGETS_STIMULATED_DN	LTB	RAMP1	DNTT	FOXO3	MAPKAPK3	PLIN2	TEC	C20orf112	CPEB2	PPP1R13B	DNAJB4
STEIN_ESTROGEN_RESPONSE_NOT_VIA_ESRRA	OLFM1	TIPARP	IGFBP4	RET	MED13L	SLC39A8	ADCY9	PLA2G2F	DYNLT3	CALCR	FHL2	GREB1	ITPK1	TPBG	SIAH2	TIAM1	ABAT	SUSD4
IWANAGA_E2F1_TARGETS_NOT_INDUCED_BY_SERUM	CDKN1B	ARHGEF26	WASF1	DTNBP1	CCNA2	NEO1
BIOCARTA_ETC_PATHWAY	CYCS	SDHA	SDHD	SDHB	SDHC	SLC25A6	COX1	NDUFA1	ATP5A1	UQCRC1	SLC25A4	GPD2
REACTOME_STRIATED_MUSCLE_CONTRACTION	DES	DMD	MYBPC1	MYBPC2	MYH3	MYH6	MYH8	MYL1	MYL2	MYL3	MYL4	NEB	TMOD1	TNNC2	TNNC1	TNNI1	TNNI2	TNNI3	TNNT1	TNNT2	TPM1	TPM2	TPM3	TPM4	VIM	TCAP	ACTN2
SHARMA_PILOCYTIC_ASTROCYTOMA_LOCATION_DN	IRX5	CBS	RASSF2	PAX3	IRX2	DENND5A	CCDC140
IKEDA_MIR1_TARGETS_DN	STK39	MTSS1	EIF4E	CLCN3	MMD	HSPD1	RBFOX1
FUNG_IL2_TARGETS_WITH_STAT5_BINDING_SITES	CCND2	DKC1	LTA	IL2RA	NOP16	LIF	SOCS2
BAKER_HEMATOPOESIS_STAT5_TARGETS	CCNE1	CCND1	PIM1	MYC	BCL2	CCND3	CCND2
REACTOME_UNBLOCKING_OF_NMDA_RECEPTOR_GLUTAMATE_BINDING_AND_ACTIVATION	AKAP9	GRIA1	GRIA2	GRIA3	GRIA4	GRIN1	GRIN2A	GRIN2B	GRIN2C	GRIN2D	NEFL	CAMK2A	CAMK2B	CAMK2D	ACTN2
REACTOME_CREB_PHOSPHORYLATION_THROUGH_THE_ACTIVATION_OF_CAMKII	AKAP9	CREB1	GRIN1	GRIN2A	GRIN2B	GRIN2C	GRIN2D	NEFL	CALM1	CALM2	CALM3	CAMK2A	CAMK2B	CAMK2D	ACTN2
PID_LPA4_PATHWAY	LPAR4	PRKACA	ADCY1	RPS6KA5	ADCY3	PRKCE	ADCY8	ADCY4	CREB1	ADCY7	GNAL	ADCY2	ADCY6	ADCY9	ADCY5
BRUNEAU_HEART_GREAT_VESSELS_AND_VALVULOGENESIS	NOTCH1	TFAP2B	MED13L	TBX1	PTPN11	NKX2-5	JAG1	NOTCH2
BIOCARTA_KREB_PATHWAY	FH	SDHA	OGDH	SUCLA2	CS	ACO2	IDH2	MDH1
GAUSSMANN_MLL_AF4_FUSION_TARGETS_B_DN	ADH7	NUPR1	TAF9B	PLSCR4	TRIP12	SH3BP5	FAM129A	WNT5A
IKEDA_MIR133_TARGETS_DN	PRRX1	BTBD3	MEF2C	USP32	PUM2	RB1CC1	PPP1R3A	ASPH
STANHILL_HRAS_TRANSFROMATION_UP	HSPA1A	FOS	DUSP1	CRYAB	HSPB1	HMOX1	HSPA1B	JUN
REACTOME_GLUCONEOGENESIS	SLC25A13	SLC25A10	ENO1	ENO2	ENO3	FBP1	ALDOA	ALDOB	ALDOC	GAPDH	GAPDHS	GOT1	GOT2	GPI	MDH1	MDH2	PC	PCK1	PCK2	PFKFB1	PGAM1	PGAM2	PGK1	PRKACA	PRKACB	PRKACG	LOC642969	SLC25A1	TPI1	TPI1P1	LOC730418	SLC25A11	SLC25A12	FBP2
REACTOME_RAS_ACTIVATION_UOPN_CA2_INFUX_THROUGH_NMDA_RECEPTOR	AKAP9	GRIN1	GRIN2A	GRIN2B	GRIN2C	GRIN2D	HRAS	NEFL	RASGRF1	RASGRF2	CALM1	CALM2	CALM3	CAMK2A	CAMK2B	CAMK2D	ACTN2
BIOCARTA_PGC1A_PATHWAY	MEF2C	MEF2D	CALM2	CAMK1G	MEF2BNB-MEF2B	MEF2A	PPARGC1A	LOC124827	CALM1	SLC2A4	PPP3CC	HDAC5	PPARA	ESRRA	CYCSP35	LOC147908	CAMK4	CAMK2A	CAMK2B	CAMK2D	CAMK2G	PPP3CB	PPP3CA	YWHAH	CALM3	CAMK1
PID_INSULIN_GLUCOSE_PATHWAY	TRIP10	YWHAE	PRKCZ	YWHAQ	YWHAG	GSK3B	AKT1	YWHAB	INSR	STXBP4	STX4	ASIP	YWHAH	SLC2A4	INS	PPP1R3A	RHOQ	YWHAZ	PPP1CC	LNPEP	TBC1D4	GYS1	VAMP2	SFN	AKT2	PRKCI
REACTOME_PYRUVATE_METABOLISM	DLAT	DLD	SLC16A8	LDHA	LDHB	PDHA1	PDHB	PDK1	PDK2	PDK3	PDK4	PDP1	PDPR	PDP2	LOC650883	SLC16A1	BSG	PDHX	SLC16A3
