# Supplementary material for: Pathologic gene network rewiring implicates PPP1R3A as a central regulator in pressure overload heart failure
Source: Nat Commun. 2019 Jun 24;10:2760. doi: 10.1038/s41467-019-10591-5 (PMC6591478; doi:10.1038/s41467-019-10591-5)
Supplement: Supplementary file 12 — Supplementary Data 10 [file 41467_2019_10591_MOESM12_ESM.csv]

Gene	Diff local connectivity	Diff global connectivity	Hub status
HIF3A	0.400205508	-1.269909976	Local Coordinator
HSPA2	0.819595434	-0.825417888	Local Coordinator
AGL	-0.095105341	0.952550463	Pathway Coordinator
FHIT	0.222617047	1.599084408	Central Coordinator
HSPA5	-1.437830489	1.356634179	Pathway Coordinator
PGM2L1	-0.78134644	0.62928349	Pathway Coordinator
HRSP12	-0.497327069	0.225199774	Pathway Coordinator
NIPA2	-1.130043066	0.750508605	Pathway Coordinator
NIPA1	-1.297809745	1.073775577	Pathway Coordinator
IMP4	-0.803870427	1.437450922	Pathway Coordinator
CAV3	0.464878175	-0.017250456	Local Coordinator
LAPTM5	-0.520052661	1.801126266	Pathway Coordinator
SCFD2	-1.163543534	1.841534638	Pathway Coordinator
PODNL1	0.46406227	-1.431543462	Local Coordinator
FAM190A	1.15398019	-0.744601145	Local Coordinator
IGK@	2.548099818	0.508058375	Central Coordinator
IGKC	1.73031206	-0.098067199	Local Coordinator
AGT	0.458070376	-1.350726719	Local Coordinator
SQLE	-0.889287752	1.316225807	Pathway Coordinator
ADIPOQ	0.601409951	-1.10827649	Local Coordinator
HSPA6	-2.099310076	1.558676037	Pathway Coordinator
NCBP2	0.33829725	-0.987051375	Local Coordinator
C6orf142	0.048465663	0.548466747	Central Coordinator
CAMK1	-0.982580223	0.508058375	Pathway Coordinator
NR0B2	-2.034434993	0.750508605	Pathway Coordinator
PIK3CB	0.773591275	-1.350726719	Local Coordinator
GPR183	0.789665097	-0.987051375	Local Coordinator
PTPLA	0.864427966	-1.350726719	Local Coordinator
DERL2	-0.925994038	1.518267665	Pathway Coordinator
PRKG1	-1.692594117	0.750508605	Pathway Coordinator
PTPLB	-0.895044982	1.235409064	Pathway Coordinator
ZSWIM6	-1.311083538	1.558676037	Pathway Coordinator
CRBN	-1.01823165	0.346424888	Pathway Coordinator
SPTLC3	0.328696226	-1.067868118	Local Coordinator
HMGCLL1	0.421349279	-1.471951834	Local Coordinator
IRX5	0.783479084	-1.229501604	Local Coordinator
IRX4	0.92067516	-1.189093233	Local Coordinator
ABCD3	0.941671528	-1.391135091	Local Coordinator
SNORD109B	-1.475872151	0.588875118	Pathway Coordinator
TMEM53	0.468323266	-1.269909976	Local Coordinator
IRX3	0.778086816	-1.391135091	Local Coordinator
TMEM51	0.483378393	-1.471951834	Local Coordinator
C2CD2	0.172294611	-0.017250456	Local Coordinator
PCSK1	-0.74471818	0.508058375	Pathway Coordinator
ZNF43	0.530787175	-1.471951834	Local Coordinator
SIRPA	0.001710352	1.195000692	Central Coordinator
CDH11	0.430367523	0.831325348	Central Coordinator
SCG2	2.013362543	-0.502150915	Local Coordinator
GOLIM4	0.71721117	-0.825417888	Local Coordinator
NUP50	0.25564471	-0.663784402	Local Coordinator
MEG3	0.704082421	-0.906234631	Local Coordinator
RNU5B-1	0.529936573	-1.189093233	Local Coordinator
CLDN1	0.768953245	-0.704192773	Local Coordinator
POPDC2	0.843847422	-1.431543462	Local Coordinator
GK	0.660424425	-1.269909976	Local Coordinator
LOC541471	-0.367523373	1.720309523	Pathway Coordinator
PRRG4	0.68689785	-1.229501604	Local Coordinator
ZNF674	0.413464656	-0.785009517	Local Coordinator
HIPK2	-1.175727914	0.790916976	Pathway Coordinator
ELF4	-1.029113732	1.39704255	Pathway Coordinator
CLEC2B	-0.601562038	0.710100233	Pathway Coordinator
KTI12	-1.425883666	1.720309523	Pathway Coordinator
BAK1	-1.197484174	1.356634179	Pathway Coordinator
REXO4	-0.296716641	0.063566287	Pathway Coordinator
JPH1	-1.62621592	1.558676037	Pathway Coordinator
MAF	0.899230907	-0.259700686	Local Coordinator
SPPL2A	-1.172071579	0.912142091	Pathway Coordinator
ACLY	-0.927700269	1.275817435	Pathway Coordinator
ITGA8	1.181124322	-0.300109057	Local Coordinator
ITGA9	0.587780468	-1.067868118	Local Coordinator
UGCG	-1.177235152	1.033367206	Pathway Coordinator
EVL	0.498904818	-1.431543462	Local Coordinator
ATP2A2	1.542388447	-0.300109057	Local Coordinator
ATL3	-0.938905238	1.073775577	Pathway Coordinator
ITGA2	0.437352414	-1.027459746	Local Coordinator
ITGA3	-0.807875269	1.033367206	Pathway Coordinator
ITGA4	0.440511637	-1.269909976	Local Coordinator
ITGA5	-0.967839114	1.599084408	Pathway Coordinator
MFSD11	-0.454589122	0.063566287	Pathway Coordinator
MFSD10	-1.028366761	0.871733719	Pathway Coordinator
C19orf70	0.412762944	-1.229501604	Local Coordinator
MGST1	0.121226654	0.427241632	Central Coordinator
GTF3C6	1.214398944	-0.946643003	Local Coordinator
PRRT2	0.434955351	-0.178883942	Local Coordinator
GPRASP2	-1.363434456	0.871733719	Pathway Coordinator
CYC1	0.247162505	0.871733719	Central Coordinator
GPRASP1	-1.360314113	0.790916976	Pathway Coordinator
XPO1	-0.361190338	0.62928349	Pathway Coordinator
LILRB5	0.907332652	-0.502150915	Local Coordinator
ATPIF1	-1.156532678	0.225199774	Pathway Coordinator
C15orf17	-0.472766719	0.063566287	Pathway Coordinator
LILRB2	-0.202909051	1.679901152	Pathway Coordinator
GAP43	-0.662901971	0.750508605	Pathway Coordinator
XPO6	-0.562713634	1.195000692	Pathway Coordinator
BACH2	0.627844227	-0.987051375	Local Coordinator
BACH1	-0.883976303	0.750508605	Pathway Coordinator
ENG	0.390470748	-1.350726719	Local Coordinator
ADRB2	0.982561544	-1.229501604	Local Coordinator
GTF2H2B	0.832263872	-1.431543462	Local Coordinator
LSS	0.520477564	-1.471951834	Local Coordinator
HRH1	-0.989982919	0.669691861	Pathway Coordinator
FAM169A	0.832516368	-1.229501604	Local Coordinator
KSR1	1.292153491	-0.138475571	Local Coordinator
KCNIP2	1.530853588	-0.542559287	Local Coordinator
DSEL	1.063453087	-0.380925801	Local Coordinator
SDK1	0.917273238	-1.310318348	Local Coordinator
SDK2	0.918853252	-1.350726719	Local Coordinator
XPOT	-1.560577911	1.437450922	Pathway Coordinator
THSD4	-1.115331926	1.39704255	Pathway Coordinator
BYSL	-0.834030654	1.63949278	Pathway Coordinator
CHST9	0.521736988	-0.219292314	Local Coordinator
COL4A4	1.040556441	-0.663784402	Local Coordinator
COL4A3	1.274140654	-0.057658828	Local Coordinator
COL4A2	-0.719598535	1.518267665	Pathway Coordinator
COL4A1	-0.871990716	1.720309523	Pathway Coordinator
MOGAT1	0.206246653	-1.269909976	Local Coordinator
CHST1	-1.395116496	0.912142091	Pathway Coordinator
CHST3	-0.803636361	1.518267665	Pathway Coordinator
GARS	-1.122924678	1.63949278	Pathway Coordinator
CHST7	0.769901562	-1.350726719	Local Coordinator
CHST6	2.825995158	0.103974659	Central Coordinator
ITGAX	1.004676883	0.548466747	Central Coordinator
RPS6KA1	-1.171500625	1.760717895	Pathway Coordinator
RPS6KA3	0.191421617	-0.86582626	Local Coordinator
RPS6KA5	-1.062306594	1.033367206	Pathway Coordinator
HAND2	1.254422424	-0.987051375	Local Coordinator
BCL2A1	0.8814245	-1.350726719	Local Coordinator
TP53I11	-1.24401642	1.275817435	Pathway Coordinator
SFT2D2	0.008612885	-0.300109057	Local Coordinator
MTFR1	-0.626681339	0.871733719	Pathway Coordinator
ATAD2	0.554732359	-1.148684861	Local Coordinator
SNORD45C	-1.892091978	1.154592321	Pathway Coordinator
FRAT1	0.33819519	-1.310318348	Local Coordinator
SMYD2	-1.529239859	0.952550463	Pathway Coordinator
GIT1	-1.113145803	0.62928349	Pathway Coordinator
UTP20	-0.92004619	1.679901152	Pathway Coordinator
ZNF295	0.518356606	-1.471951834	Local Coordinator
HLF	-1.527918821	0.912142091	Pathway Coordinator
NOV	0.820263183	-1.350726719	Local Coordinator
C22orf25	-1.458111296	0.225199774	Pathway Coordinator
COMP	3.131361926	0.346424888	Central Coordinator
NKD1	4.255628127	0.38683326	Central Coordinator
RPS21	0.458114004	-0.542559287	Local Coordinator
SESN1	-0.619091673	0.023157916	Pathway Coordinator
SESN2	-2.376315065	1.477859294	Pathway Coordinator
SESN3	0.923043094	-0.62337603	Local Coordinator
SLC25A27	-0.441427968	0.023157916	Pathway Coordinator
SMAD3	0.732548193	-0.461742544	Local Coordinator
SHROOM3	-1.428166554	1.114183949	Pathway Coordinator
NDUFAF4	1.731007572	-0.744601145	Local Coordinator
NDUFAF1	0.693198706	-1.229501604	Local Coordinator
MTIF2	-0.050532122	0.710100233	Pathway Coordinator
SHROOM4	0.283698901	-1.067868118	Local Coordinator
CYFIP1	-0.722402261	0.588875118	Pathway Coordinator
CCNG2	0.52064084	-0.946643003	Local Coordinator
ZNF704	-1.106718672	0.265608145	Pathway Coordinator
FOXRED1	-1.035933102	0.62928349	Pathway Coordinator
ATRNL1	0.80406747	-1.269909976	Local Coordinator
C12orf24	-1.39982104	1.63949278	Pathway Coordinator
PELI1	-1.531435927	1.599084408	Pathway Coordinator
C12orf23	0.468461068	-1.027459746	Local Coordinator
C4orf29	0.438649404	-0.704192773	Local Coordinator
SLC36A4	-1.083289241	0.710100233	Pathway Coordinator
ARF6	-1.219064048	1.599084408	Pathway Coordinator
SLC36A1	-0.47532923	0.912142091	Pathway Coordinator
DNALI1	0.528246621	-1.310318348	Local Coordinator
SPARC	1.626663835	-0.057658828	Local Coordinator
TUBB2C	0.394703642	-1.431543462	Local Coordinator
ACOX1	0.224342313	1.073775577	Central Coordinator
EIF4B	0.623555968	-1.189093233	Local Coordinator
AIG1	0.226130441	0.790916976	Central Coordinator
C3orf18	-1.401012057	0.184791402	Pathway Coordinator
DBNDD2	1.784960524	-0.785009517	Local Coordinator
C6orf186	-1.665929579	0.992958834	Pathway Coordinator
ART3	1.53915118	-0.542559287	Local Coordinator
HERC2P2	0.525495563	-1.471951834	Local Coordinator
ILDR2	-0.38260823	0.588875118	Pathway Coordinator
KREMEN1	0.499135617	-1.189093233	Local Coordinator
MYLK4	-1.396488024	0.38683326	Pathway Coordinator
TCEA2	0.120936766	-1.189093233	Local Coordinator
CALB2	0.874554291	-0.259700686	Local Coordinator
MGC57346	0.32361197	-0.744601145	Local Coordinator
IL3RA	0.44222552	-0.906234631	Local Coordinator
PRKAR1A	0.577364815	-0.461742544	Local Coordinator
C19orf18	-0.779936706	0.103974659	Pathway Coordinator
NOL6	-1.354157826	1.518267665	Pathway Coordinator
PQLC3	0.86801748	-0.542559287	Local Coordinator
TMEM54	1.966730842	-0.502150915	Local Coordinator
NOL3	0.144982682	-1.067868118	Local Coordinator
C19orf10	-0.909697062	1.599084408	Pathway Coordinator
LAPTM4B	-0.942398491	0.427241632	Pathway Coordinator
FAM20C	1.584743019	0.346424888	Central Coordinator
DCAKD	-2.143079563	1.114183949	Pathway Coordinator
CCDC113	-1.654700057	0.548466747	Pathway Coordinator
SECTM1	0.770180322	-0.017250456	Local Coordinator
TMEM70	-0.515882025	0.467650003	Pathway Coordinator
ATP1A3	0.556349381	1.033367206	Central Coordinator
ATP1A2	-1.053095328	0.184791402	Pathway Coordinator
CXXC4	-1.472138764	0.346424888	Pathway Coordinator
CTHRC1	2.068346204	-0.744601145	Local Coordinator
ANKRD34C	0.492313461	-1.391135091	Local Coordinator
SPHK1	-0.61992098	1.801126266	Pathway Coordinator
DPT	1.77458118	-0.62337603	Local Coordinator
FLJ35776	-1.281103528	1.154592321	Pathway Coordinator
IPO11	0.818803422	-1.269909976	Local Coordinator
EEF1A1	1.422004965	-0.946643003	Local Coordinator
EEF1A2	2.022934085	-0.542559287	Local Coordinator
LRRC20	-0.610785826	0.790916976	Pathway Coordinator
CPEB3	0.132583236	1.558676037	Central Coordinator
FYCO1	-0.578281507	0.750508605	Pathway Coordinator
SRBD1	0.512319266	-1.471951834	Local Coordinator
C6orf35	1.123864264	-0.987051375	Local Coordinator
ABAT	-1.583496268	0.588875118	Pathway Coordinator
C11orf96	1.077797509	-1.067868118	Local Coordinator
SMC2	0.595167172	-1.350726719	Local Coordinator
ZNF780B	-0.796779885	1.235409064	Pathway Coordinator
PEX13	0.70604896	-1.350726719	Local Coordinator
BIN2	-1.170989151	1.437450922	Pathway Coordinator
PEX12	0.301227971	-0.785009517	Local Coordinator
SERPINE2	1.71045161	0.063566287	Central Coordinator
DPYD	0.458117849	-0.138475571	Local Coordinator
DCLRE1B	-0.26917847	0.38683326	Pathway Coordinator
RDH5	-1.921132019	1.679901152	Pathway Coordinator
OPHN1	-0.940030582	0.62928349	Pathway Coordinator
NPY6R	0.706403996	-1.350726719	Local Coordinator
TMEM159	-1.053388028	1.235409064	Pathway Coordinator
CLIP3	3.188235137	0.184791402	Central Coordinator
ACTL7B	1.83898572	-1.189093233	Local Coordinator
CLIP1	-0.628724007	0.14438303	Pathway Coordinator
SLIT3	1.351647183	0.38683326	Central Coordinator
ETNK2	0.488535066	-0.582967659	Local Coordinator
HOMER1	1.1700307	-0.017250456	Local Coordinator
DHRS7C	1.408875012	-0.219292314	Local Coordinator
CD48	0.652871316	-0.461742544	Local Coordinator
TTC1	0.601798773	0.467650003	Central Coordinator
CD44	-0.000745297	1.114183949	Pathway Coordinator
CD47	0.508579307	-1.431543462	Local Coordinator
CA14	1.699670888	0.14438303	Central Coordinator
CA13	-0.503960016	0.103974659	Pathway Coordinator
CA12	-0.560788053	0.467650003	Pathway Coordinator
CA11	0.14315541	-0.987051375	Local Coordinator
LOC100130285	1.00690042	-1.391135091	Local Coordinator
RPL29	0.469850405	-0.785009517	Local Coordinator
KLF7	0.083107731	-0.098067199	Local Coordinator
SASH3	-0.795518795	0.831325348	Pathway Coordinator
SUGT1P1	0.219523418	-1.148684861	Local Coordinator
RPL28	-0.617799514	1.599084408	Pathway Coordinator
RAB21	1.449432515	-0.62337603	Local Coordinator
NIPAL3	-0.976250699	0.023157916	Pathway Coordinator
WASF2	-0.568771852	0.669691861	Pathway Coordinator
CFH	1.589938521	-0.421334172	Local Coordinator
FXR1	0.052989865	0.103974659	Central Coordinator
PNP	-0.882340606	1.720309523	Pathway Coordinator
CALR	-0.261061662	0.225199774	Pathway Coordinator
CFB	2.068282259	0.103974659	Central Coordinator
CALU	-0.272009988	0.023157916	Pathway Coordinator
DOK3	0.414720881	-1.027459746	Local Coordinator
FAR2	-0.811294671	1.114183949	Pathway Coordinator
ATP6V0E2	-1.545855685	0.912142091	Pathway Coordinator
EWSR1	-0.221475744	0.225199774	Pathway Coordinator
WDR76	0.216885745	0.38683326	Central Coordinator
PCK2	0.317004283	1.316225807	Central Coordinator
RPN1	-1.03818785	1.437450922	Pathway Coordinator
QTRTD1	-1.023209463	1.033367206	Pathway Coordinator
PCK1	0.76672105	-0.502150915	Local Coordinator
AS3MT	0.647078539	1.114183949	Central Coordinator
TRIM14	0.798449578	-0.542559287	Local Coordinator
HAMP	-1.519240601	1.760717895	Pathway Coordinator
SYTL2	0.760072876	-1.471951834	Local Coordinator
PPP2R3B	0.140435601	0.508058375	Central Coordinator
PPP2R3A	0.498335726	1.195000692	Central Coordinator
CCRL1	0.55656405	-1.269909976	Local Coordinator
SPRED1	-1.065103886	1.073775577	Pathway Coordinator
SPRED2	0.597583386	-0.86582626	Local Coordinator
CCRL2	-0.601389317	0.346424888	Pathway Coordinator
PES1	-0.942753099	1.720309523	Pathway Coordinator
SFMBT2	-1.463119384	1.356634179	Pathway Coordinator
EFNB1	-1.196029291	0.508058375	Pathway Coordinator
CHI3L1	-1.451974805	1.39704255	Pathway Coordinator
CLDN11	1.941869158	-0.461742544	Local Coordinator
COX7C	1.349170204	-0.340517429	Local Coordinator
PRPF4	-0.943047636	1.195000692	Pathway Coordinator
CRIM1	0.992277963	-0.502150915	Local Coordinator
ASB2	-1.122216788	0.023157916	Pathway Coordinator
FBXO5	-1.590416211	0.952550463	Pathway Coordinator
FILIP1L	0.902914283	-1.310318348	Local Coordinator
ASB4	-1.299347883	0.467650003	Pathway Coordinator
RGS5	-1.394596062	0.750508605	Pathway Coordinator
ZNF280B	0.247210891	-1.027459746	Local Coordinator
ATP5SL	0.367141518	-0.098067199	Local Coordinator
SIX2	0.356636892	-0.785009517	Local Coordinator
IVD	-1.054754199	0.710100233	Pathway Coordinator
RELB	0.359154689	-1.027459746	Local Coordinator
C5orf46	1.003533548	-1.027459746	Local Coordinator
PIP4K2A	-0.468789973	1.073775577	Pathway Coordinator
C5orf41	-1.532595447	0.306016517	Pathway Coordinator
C5orf43	0.54164061	-1.350726719	Local Coordinator
AAGAB	-0.807912361	1.275817435	Pathway Coordinator
MRPL34	0.900975527	-0.259700686	Local Coordinator
MRPL35	1.522086219	1.518267665	Central Coordinator
MRPL33	0.892611429	-1.350726719	Local Coordinator
PTRH2	0.37958955	-1.148684861	Local Coordinator
RGS3	0.563851545	-1.350726719	Local Coordinator
LEFTY2	1.124937189	-1.350726719	Local Coordinator
C3orf70	1.611023753	-0.62337603	Local Coordinator
ARRDC4	-1.176496493	1.316225807	Pathway Coordinator
MRO	0.239065456	0.427241632	Central Coordinator
THOC6	-1.161969854	1.599084408	Pathway Coordinator
PDE8B	1.462956788	-0.946643003	Local Coordinator
THOC4	-1.731657259	0.750508605	Pathway Coordinator
RAB27A	-0.941741521	1.518267665	Pathway Coordinator
SYPL2	0.857599436	-1.310318348	Local Coordinator
LOC388796	-0.366075214	1.114183949	Pathway Coordinator
SH3BP5	1.407469663	-0.340517429	Local Coordinator
PLAG1	0.287731538	0.184791402	Central Coordinator
NRXN3	-0.792227922	0.184791402	Pathway Coordinator
CSAD	0.209710082	-0.946643003	Local Coordinator
RABGAP1L	-1.675547548	0.952550463	Pathway Coordinator
ELK3	-0.809185453	0.225199774	Pathway Coordinator
CDON	0.259332551	-1.148684861	Local Coordinator
ELK1	-0.930897659	0.103974659	Pathway Coordinator
LSAMP	0.966069284	-1.229501604	Local Coordinator
DBP	-1.566530721	0.14438303	Pathway Coordinator
CD300A	1.20603225	0.063566287	Central Coordinator
DBT	-0.76094262	1.114183949	Pathway Coordinator
XPNPEP2	1.053622397	-1.471951834	Local Coordinator
CD300E	0.353511929	-1.350726719	Local Coordinator
CLUAP1	0.519221742	-0.987051375	Local Coordinator
SNORA7B	0.83107325	-0.946643003	Local Coordinator
PAPLN	2.176269656	0.063566287	Central Coordinator
MSL1	-1.252867246	0.38683326	Pathway Coordinator
IL10RB	0.420786387	-0.057658828	Local Coordinator
STXBP6	1.589272132	-0.663784402	Local Coordinator
LIPG	-0.960084954	1.720309523	Pathway Coordinator
COPS4	0.488463068	-0.825417888	Local Coordinator
COPS5	0.926133295	0.588875118	Central Coordinator
ZNF593	-0.622970569	0.508058375	Pathway Coordinator
OVCH1	-0.856009443	0.14438303	Pathway Coordinator
SLCO4A1	0.379245942	-0.987051375	Local Coordinator
ERI1	-1.085187753	1.073775577	Pathway Coordinator
ZNF600	-0.52522466	0.346424888	Pathway Coordinator
ATXN7L3	-1.050358511	1.356634179	Pathway Coordinator
MFSD2A	-1.164335252	1.801126266	Pathway Coordinator
TKT	0.20833297	0.831325348	Central Coordinator
ANGPTL4	0.385774595	-0.098067199	Local Coordinator
LCN10	0.550973379	-1.310318348	Local Coordinator
PPP1R9A	-0.025414277	0.184791402	Pathway Coordinator
TRAF3IP2	-1.475713765	1.073775577	Pathway Coordinator
SDF2L1	-2.07126974	1.679901152	Pathway Coordinator
TMEM45A	1.063444798	-0.098067199	Local Coordinator
GCA	0.392305545	-0.380925801	Local Coordinator
IGF1	1.40732477	-0.138475571	Local Coordinator
DPYSL3	0.867661153	-1.229501604	Local Coordinator
DLD	0.070200135	1.63949278	Central Coordinator
BVES	0.612015232	-1.391135091	Local Coordinator
CD5L	1.216115258	-0.300109057	Local Coordinator
ATP11C	-0.293230949	0.184791402	Pathway Coordinator
NUDT5	-0.440989701	0.790916976	Pathway Coordinator
PMEPA1	-0.760899409	0.508058375	Pathway Coordinator
NUDT7	-0.228919924	0.871733719	Pathway Coordinator
IGFBP2	1.98386021	-0.380925801	Local Coordinator
IGFBP3	0.89037957	-1.350726719	Local Coordinator
BOP1	-1.125709558	1.316225807	Pathway Coordinator
MRGPRF	-1.267374604	0.62928349	Pathway Coordinator
IGFBP4	-0.218619	1.195000692	Pathway Coordinator
ACE2	0.93492922	-1.10827649	Local Coordinator
CYP2R1	-1.100645668	1.437450922	Pathway Coordinator
EZH2	-1.239324345	1.518267665	Pathway Coordinator
EIF5A2	0.422669521	-0.744601145	Local Coordinator
GJA1	-1.141418162	1.033367206	Pathway Coordinator
ABTB2	0.956843515	-1.148684861	Local Coordinator
APLNR	0.722365565	-1.148684861	Local Coordinator
RUNX3	1.685415599	-0.987051375	Local Coordinator
PAIP2B	0.38738289	0.871733719	Central Coordinator
BLM	1.188766271	-1.10827649	Local Coordinator
COX18	-0.724781873	0.548466747	Pathway Coordinator
PFN2	0.868137577	-1.269909976	Local Coordinator
PFN4	0.050020366	-1.027459746	Local Coordinator
TMEM216	0.719476023	-1.471951834	Local Coordinator
FILIP1	1.23169162	-0.86582626	Local Coordinator
COX10	1.470751517	0.952550463	Central Coordinator
COX11	-0.962013887	0.710100233	Pathway Coordinator
GAS2	-0.931056466	0.669691861	Pathway Coordinator
FBXL20	-1.14929954	0.548466747	Pathway Coordinator
SEZ6L	2.908837722	-0.098067199	Local Coordinator
BTK	0.717070816	-0.461742544	Local Coordinator
COX17	0.949594005	-1.269909976	Local Coordinator
TMC4	0.447537538	-1.391135091	Local Coordinator
EPHX1	0.489684735	-1.027459746	Local Coordinator
EPHX2	-1.26499321	1.033367206	Pathway Coordinator
ANKRD13B	-0.987529098	1.154592321	Pathway Coordinator
ZNF330	0.834920533	-1.391135091	Local Coordinator
ANKRD13A	-0.834776315	1.316225807	Pathway Coordinator
KIAA1467	0.564489842	-1.067868118	Local Coordinator
AMPD2	-0.943941114	1.39704255	Pathway Coordinator
PIGW	-0.74549996	0.023157916	Pathway Coordinator
PEBP4	0.447088506	-0.987051375	Local Coordinator
CD300LG	0.80861729	-1.027459746	Local Coordinator
PRKAR2B	0.178641257	-1.350726719	Local Coordinator
DNAJB5	-0.359947212	0.184791402	Pathway Coordinator
PPA1	0.274643127	-0.704192773	Local Coordinator
MCTP1	-0.848000793	0.750508605	Pathway Coordinator
MCTP2	0.171242551	-0.582967659	Local Coordinator
MLF1	-0.47999003	0.790916976	Pathway Coordinator
AREG	-1.846541518	1.518267665	Pathway Coordinator
LTBR	-1.353822098	1.558676037	Pathway Coordinator
TPM3	0.900136235	-1.148684861	Local Coordinator
TMEM150B	0.382337277	-1.269909976	Local Coordinator
PRIMA1	-1.942154373	0.871733719	Pathway Coordinator
PRELP	2.036587434	0.871733719	Central Coordinator
UTP18	-1.040322468	1.63949278	Pathway Coordinator
CDKN1A	-0.588959948	1.356634179	Pathway Coordinator
CLIC6	0.401278033	-1.269909976	Local Coordinator
PHACTR4	-1.052357098	1.356634179	Pathway Coordinator
TGFBR1	-0.395883599	0.588875118	Pathway Coordinator
EVC	1.649424521	-0.178883942	Local Coordinator
NLGN2	1.044249225	-0.86582626	Local Coordinator
ROD1	-0.937658581	1.114183949	Pathway Coordinator
CLIC1	-0.015520729	1.477859294	Pathway Coordinator
TET1	0.477193378	-1.10827649	Local Coordinator
TET3	-1.413770096	1.720309523	Pathway Coordinator
TPMT	0.499946597	-1.310318348	Local Coordinator
KIAA0020	-1.010172358	0.992958834	Pathway Coordinator
YKT6	-0.840457444	1.518267665	Pathway Coordinator
TMEM144	-0.986566537	0.62928349	Pathway Coordinator
TMEM143	-1.23702161	0.912142091	Pathway Coordinator
TMEM141	0.618682556	-1.189093233	Local Coordinator
FSHR	0.082286309	-1.269909976	Local Coordinator
MOBKL3	0.960215307	-1.269909976	Local Coordinator
TJP2	-0.802611623	0.103974659	Pathway Coordinator
LRRC39	0.807823046	1.437450922	Central Coordinator
MGST3	-1.140811161	1.073775577	Pathway Coordinator
LRRC32	0.165097374	-0.582967659	Local Coordinator
LRRC33	0.154577397	-0.057658828	Local Coordinator
YOD1	-1.821511648	1.760717895	Pathway Coordinator
TTC3	0.449849144	-1.310318348	Local Coordinator
MFN2	0.99666395	-1.229501604	Local Coordinator
PPAT	-0.723612636	0.588875118	Pathway Coordinator
ZNF33B	-1.048864695	0.346424888	Pathway Coordinator
ECRP	-0.679397018	1.518267665	Pathway Coordinator
GKAP1	1.017399772	-0.946643003	Local Coordinator
HLA-DPA1	0.795454715	-1.027459746	Local Coordinator
F2RL2	2.539231623	-0.138475571	Local Coordinator
F2RL1	0.962274345	0.750508605	Central Coordinator
MPPED2	-1.444454233	0.14438303	Pathway Coordinator
SETBP1	1.731207262	0.184791402	Central Coordinator
SVIL	-0.764841708	0.750508605	Pathway Coordinator
PCBD2	0.80218315	-0.825417888	Local Coordinator
DCXR	0.515734267	-1.269909976	Local Coordinator
PRDX5	0.85303445	-0.785009517	Local Coordinator
PCBD1	0.848251527	-0.663784402	Local Coordinator
EEF2K	0.447504166	-1.229501604	Local Coordinator
AGRN	1.313179344	-1.027459746	Local Coordinator
CLGN	0.283466406	1.033367206	Central Coordinator
C19orf24	-0.860940601	0.992958834	Pathway Coordinator
SVIP	0.419945723	-0.62337603	Local Coordinator
SMOC2	0.955803927	-0.582967659	Local Coordinator
C19orf28	-0.898293779	1.63949278	Pathway Coordinator
LRP2BP	0.52426568	-1.471951834	Local Coordinator
ITGB1BP2	1.002231554	-0.825417888	Local Coordinator
FYB	-0.005900255	0.62928349	Pathway Coordinator
CD93	-1.567827065	1.356634179	Pathway Coordinator
PHLDA1	1.004020584	-1.10827649	Local Coordinator
LOC146336	0.478035006	-1.350726719	Local Coordinator
POR	-1.420562204	1.518267665	Pathway Coordinator
PDK3	-1.138165679	0.023157916	Pathway Coordinator
LOC146880	0.519491502	-1.391135091	Local Coordinator
EIF4E	-1.079368348	0.063566287	Pathway Coordinator
ERO1LB	0.287858055	-0.582967659	Local Coordinator
CCT6A	-0.750091112	1.558676037	Pathway Coordinator
RAC2	-0.690982968	1.154592321	Pathway Coordinator
ST3GAL6	-0.06953914	0.346424888	Pathway Coordinator
NINJ1	0.455334969	-1.310318348	Local Coordinator
FCGR2B	0.844415399	-1.189093233	Local Coordinator
OSTC	-0.791808352	1.599084408	Pathway Coordinator
FCGR2A	-0.294156214	1.356634179	Pathway Coordinator
CPLX3	0.36491279	-0.987051375	Local Coordinator
LILRB4	1.004681156	-0.017250456	Local Coordinator
SKIL	0.009324272	0.588875118	Central Coordinator
LILRB3	-0.888757712	1.720309523	Pathway Coordinator
CADPS	-0.746191674	0.548466747	Pathway Coordinator
IL6R	0.198983735	-1.027459746	Local Coordinator
LYPLAL1	-0.835724197	0.427241632	Pathway Coordinator
DPH2	-0.923045023	1.316225807	Pathway Coordinator
DPH3	0.520736283	-1.350726719	Local Coordinator
MYH7B	0.063736509	1.356634179	Central Coordinator
SLC16A1	0.817786078	-1.067868118	Local Coordinator
SLC16A2	1.288439637	-0.340517429	Local Coordinator
ENO2	0.932409326	-1.189093233	Local Coordinator
SLC16A7	-0.596007731	1.154592321	Pathway Coordinator
CEP135	0.648615564	-1.391135091	Local Coordinator
ARHGAP30	0.494170256	1.63949278	Central Coordinator
TUBG2	0.339907764	-1.350726719	Local Coordinator
BCKDHB	-0.786933876	0.992958834	Pathway Coordinator
C14orf147	0.498066098	-1.10827649	Local Coordinator
ABRA	-1.634337582	1.154592321	Pathway Coordinator
DCAF4	-1.396313529	1.033367206	Pathway Coordinator
TARS	0.557286303	-1.391135091	Local Coordinator
WIPF1	1.053026588	0.225199774	Central Coordinator
CMKLR1	0.19165025	1.154592321	Central Coordinator
MON1B	-1.267052345	1.922351381	Pathway Coordinator
C9orf30	0.09417655	0.023157916	Central Coordinator
DYNLL1	0.54477588	-0.906234631	Local Coordinator
LYVE1	0.600920354	-0.663784402	Local Coordinator
DYNLL2	0.042358487	0.38683326	Central Coordinator
CKM	-0.957719002	1.154592321	Pathway Coordinator
RAD9B	-1.06949335	1.599084408	Pathway Coordinator
CD33	-0.637506833	1.801126266	Pathway Coordinator
CD34	0.717910427	-1.189093233	Local Coordinator
PTGS1	0.45366678	-0.300109057	Local Coordinator
CD36	-0.350966926	0.992958834	Pathway Coordinator
CD37	1.005144158	-0.017250456	Local Coordinator
POLR3D	-1.211419652	1.801126266	Pathway Coordinator
UQCRH	-0.568427223	0.184791402	Pathway Coordinator
B3GAT3	-0.802428478	0.62928349	Pathway Coordinator
DAP	1.799283128	-0.300109057	Local Coordinator
UQCRB	0.198276178	0.790916976	Central Coordinator
PAM	0.034730498	-0.86582626	Local Coordinator
SIK1	0.275667886	-1.269909976	Local Coordinator
DCN	0.802373149	-0.704192773	Local Coordinator
TTC30A	-0.964158666	0.184791402	Pathway Coordinator
DCI	0.08441594	-0.219292314	Local Coordinator
GSDMC	1.149393643	-0.987051375	Local Coordinator
OGDHL	-1.049671211	0.750508605	Pathway Coordinator
FAM46B	0.530083197	-1.391135091	Local Coordinator
PSD3	0.93817094	-1.391135091	Local Coordinator
TAF4B	-0.89422622	0.790916976	Pathway Coordinator
PERP	-1.60462202	0.346424888	Pathway Coordinator
SRPX2	1.219954233	-0.017250456	Local Coordinator
CYP51A1	-0.237781996	0.38683326	Pathway Coordinator
CDNF	-1.438617056	1.033367206	Pathway Coordinator
ASRGL1	-1.813633858	0.548466747	Pathway Coordinator
WDR67	-0.779792329	0.346424888	Pathway Coordinator
C20orf177	-0.56163226	0.750508605	Pathway Coordinator
TTN	0.384959286	-0.825417888	Local Coordinator
FCAR	-2.035241824	1.356634179	Pathway Coordinator
C1orf220	0.751600014	-1.189093233	Local Coordinator
BMP8A	0.33069437	-1.10827649	Local Coordinator
NUDT16L1	-1.815251933	0.346424888	Pathway Coordinator
CLCN3	1.101461738	-1.189093233	Local Coordinator
CREB3	0.146318481	-0.138475571	Local Coordinator
CLCN5	-1.123630428	1.235409064	Pathway Coordinator
CLCN4	0.126522621	1.114183949	Central Coordinator
PER3	-1.709603686	0.62928349	Pathway Coordinator
FLRT3	-1.583076693	0.427241632	Pathway Coordinator
C21orf34	-1.124373747	0.063566287	Pathway Coordinator
C21orf33	-0.580868753	1.518267665	Pathway Coordinator
FAM65B	-1.61322491	0.548466747	Pathway Coordinator
DNAJA1	0.121347052	-0.017250456	Local Coordinator
ORMDL2	-0.551753494	1.518267665	Pathway Coordinator
DNAJA4	-1.289813849	1.154592321	Pathway Coordinator
RBM47	0.118955299	0.871733719	Central Coordinator
PTPN13	0.984611633	-0.502150915	Local Coordinator
MYRIP	1.085299529	-0.62337603	Local Coordinator
NPY1R	0.8720563	-1.229501604	Local Coordinator
MASP1	0.721507837	-1.471951834	Local Coordinator
F2R	2.063371313	0.346424888	Central Coordinator
CCDC28A	-1.343107854	0.62928349	Pathway Coordinator
LYAR	0.478755066	-0.987051375	Local Coordinator
PPDPF	0.52976584	-1.067868118	Local Coordinator
CD3D	0.936413796	-0.946643003	Local Coordinator
CD3E	0.878353968	-0.380925801	Local Coordinator
FBP1	-0.604638864	1.63949278	Pathway Coordinator
CSF2RB	1.660626076	-0.663784402	Local Coordinator
CSF2RA	1.574490799	0.427241632	Central Coordinator
DMD	-0.087387196	0.790916976	Pathway Coordinator
NCRNA00169	-1.548250416	1.235409064	Pathway Coordinator
DNAJC28	0.064243493	0.912142091	Central Coordinator
DNAJC27	0.954097932	-1.431543462	Local Coordinator
GNAO1	0.733730626	-1.350726719	Local Coordinator
HSPG2	1.428539668	-0.098067199	Local Coordinator
GAB2	2.177177989	-0.219292314	Local Coordinator
GAB3	0.645576805	-1.471951834	Local Coordinator
C3orf62	0.091364193	-0.582967659	Local Coordinator
CD209	0.880631467	-1.391135091	Local Coordinator
LAIR1	-0.38243335	1.558676037	Pathway Coordinator
NPTX2	-1.185805685	0.225199774	Pathway Coordinator
CD200	0.924695547	-0.825417888	Local Coordinator
C2orf88	0.942557474	-1.350726719	Local Coordinator
ARHGAP6	1.13599584	-0.421334172	Local Coordinator
CMIP	-0.439200266	0.14438303	Pathway Coordinator
NDRG4	0.04345012	0.427241632	Central Coordinator
ACADM	-0.47870801	1.39704255	Pathway Coordinator
AEN	-1.329685845	1.922351381	Pathway Coordinator
NOB1	-1.245994567	1.88194301	Pathway Coordinator
CHD1L	-1.111477034	1.356634179	Pathway Coordinator
EGR2	-0.817644118	0.265608145	Pathway Coordinator
EGR3	-1.241282678	0.508058375	Pathway Coordinator
USP47	-0.030516764	0.62928349	Pathway Coordinator
EGR1	0.48642277	-1.229501604	Local Coordinator
PPM1K	-0.485832973	1.437450922	Pathway Coordinator
PPARGC1A	-0.468442447	0.952550463	Pathway Coordinator
PPARGC1B	-0.919801584	0.225199774	Pathway Coordinator
PPM1H	0.821892581	-1.391135091	Local Coordinator
RAPH1	-0.743142301	1.437450922	Pathway Coordinator
DNAJB11	-1.030678757	1.518267665	Pathway Coordinator
CDK2AP2	-1.19557724	1.599084408	Pathway Coordinator
MEST	1.474178871	-0.380925801	Local Coordinator
CCDC59	0.537984292	-1.189093233	Local Coordinator
RNF138	0.786852859	-1.431543462	Local Coordinator
TMEM71	0.172802632	-0.744601145	Local Coordinator
ANKRD52	-1.040492935	0.14438303	Pathway Coordinator
NKX2-5	2.082102246	-0.300109057	Local Coordinator
SMARCD2	0.30650917	0.14438303	Central Coordinator
CHEK1	-1.448796194	1.720309523	Pathway Coordinator
ANXA2P2	-0.570715904	1.720309523	Pathway Coordinator
CISD1	0.413074767	1.195000692	Central Coordinator
TMSL6	0.94615469	-0.946643003	Local Coordinator
TSHZ3	0.26992041	0.588875118	Central Coordinator
C2orf64	-1.237804059	0.62928349	Pathway Coordinator
HSPA4L	0.444771673	-0.906234631	Local Coordinator
SMAP2	-0.641120604	1.033367206	Pathway Coordinator
CDK8	-0.334996116	0.588875118	Pathway Coordinator
MCOLN1	0.618615263	-1.229501604	Local Coordinator
MRPL1	1.040624348	-0.663784402	Local Coordinator
PTPN3	0.383985629	1.275817435	Central Coordinator
PTPN1	-0.795528061	1.316225807	Pathway Coordinator
PTPN6	-0.808780292	1.437450922	Pathway Coordinator
RG9MTD1	1.147724386	-1.10827649	Local Coordinator
BCL9L	-1.272623994	1.558676037	Pathway Coordinator
GINS3	-0.892555759	0.710100233	Pathway Coordinator
PROK1	0.431669749	-1.471951834	Local Coordinator
ACAD8	-0.958415436	1.477859294	Pathway Coordinator
HAPLN1	1.149280961	-0.502150915	Local Coordinator
KLHL32	0.324237456	0.14438303	Central Coordinator
DDR1	0.926355897	-1.269909976	Local Coordinator
NNMT	0.189291927	1.114183949	Central Coordinator
HAPLN3	1.983845036	0.669691861	Central Coordinator
HIST2H3C	0.892877269	-0.906234631	Local Coordinator
VAT1L	0.346932091	-1.310318348	Local Coordinator
MOG	0.420034685	-1.229501604	Local Coordinator
BTBD8	-1.141716685	0.346424888	Pathway Coordinator
BAG2	0.504752615	-1.471951834	Local Coordinator
PTDSS1	1.769476453	-0.502150915	Local Coordinator
EPS15L1	0.124062245	-0.704192773	Local Coordinator
MYO1G	0.324378306	-1.391135091	Local Coordinator
MYO1F	-0.356596795	1.39704255	Pathway Coordinator
MYO1E	-1.275751823	0.669691861	Pathway Coordinator
MYO1D	0.745559395	0.508058375	Central Coordinator
MSRB2	-0.046272943	1.033367206	Pathway Coordinator
RPS7	-0.52072184	1.114183949	Pathway Coordinator
ADAMTS10	2.315096268	-0.340517429	Local Coordinator
RPS5	0.069279748	0.38683326	Central Coordinator
ADAMTS12	-1.175531956	0.831325348	Pathway Coordinator
ARRB2	1.297198653	0.346424888	Central Coordinator
RPS2	-0.264259462	1.477859294	Pathway Coordinator
HCK	-0.65973007	1.356634179	Pathway Coordinator
CHCHD10	-0.417049297	0.023157916	Pathway Coordinator
RPL36AL	-0.289247507	0.427241632	Pathway Coordinator
C15orf33	-1.595668347	0.62928349	Pathway Coordinator
CYBRD1	0.089984836	-1.10827649	Local Coordinator
MEOX1	0.758455989	-1.310318348	Local Coordinator
CHMP5	0.531495061	-1.350726719	Local Coordinator
CSDC2	0.671711665	-1.431543462	Local Coordinator
ADI1	-1.072959825	0.467650003	Pathway Coordinator
DHX58	0.781583488	-0.987051375	Local Coordinator
GMFG	-0.144417026	0.588875118	Pathway Coordinator
ZNF385A	-0.612558761	0.871733719	Pathway Coordinator
GMFB	0.447503994	-1.310318348	Local Coordinator
GPNMB	-2.49429801	0.912142091	Pathway Coordinator
PSMA3	1.002571576	-1.189093233	Local Coordinator
PSMA6	0.585471709	-1.471951834	Local Coordinator
OBSL1	-1.568864285	0.669691861	Pathway Coordinator
UQCR11	0.370489437	-1.310318348	Local Coordinator
C3	0.783265033	-1.10827649	Local Coordinator
C2	1.703400979	-0.178883942	Local Coordinator
ATAT1	0.477320631	-1.350726719	Local Coordinator
C6	-2.036640137	0.831325348	Pathway Coordinator
PDHA1	-0.171083631	1.599084408	Pathway Coordinator
GALNTL1	0.198411013	0.871733719	Central Coordinator
FBXO40	1.386462446	1.518267665	Central Coordinator
POP5	0.197433544	-1.067868118	Local Coordinator
FBXO42	0.47810376	-1.269909976	Local Coordinator
PTP4A2	0.296079077	-0.582967659	Local Coordinator
SRL	0.618034986	-1.148684861	Local Coordinator
EIF2C2	-0.78521494	1.114183949	Pathway Coordinator
SORD	0.19256852	-1.067868118	Local Coordinator
SNRPB2	0.509738916	-1.431543462	Local Coordinator
EXPH5	1.835747345	-0.057658828	Local Coordinator
LOC100049716	0.269900138	-1.269909976	Local Coordinator
DET1	-1.445970769	0.710100233	Pathway Coordinator
PEX1	-0.281849372	1.235409064	Pathway Coordinator
CP	1.456701718	-0.62337603	Local Coordinator
RMND5A	0.970589141	-0.259700686	Local Coordinator
NRBF2	0.10032986	-0.825417888	Local Coordinator
SFRP2	1.089723625	-0.86582626	Local Coordinator
KCNJ2	-0.789043618	0.225199774	Pathway Coordinator
SFRP1	-1.65737238	0.588875118	Pathway Coordinator
TRAFD1	-1.305566834	1.356634179	Pathway Coordinator
SFRP4	2.074015866	0.184791402	Central Coordinator
KCNJ4	-1.091330278	0.831325348	Pathway Coordinator
CKMT2	0.1465257	1.356634179	Central Coordinator
NECAB3	-1.055138738	0.62928349	Pathway Coordinator
EIF2AK3	-0.715630025	1.275817435	Pathway Coordinator
KCNH2	0.842753583	-0.987051375	Local Coordinator
TDG	-1.739554952	1.073775577	Pathway Coordinator
HN1	-0.710851233	1.518267665	Pathway Coordinator
ADRB1	1.638001764	-0.542559287	Local Coordinator
AGPAT5	-1.232611933	1.235409064	Pathway Coordinator
SCARNA10	1.169529326	-0.946643003	Local Coordinator
JAGN1	-1.010581603	1.679901152	Pathway Coordinator
NECAB1	-1.575304168	0.588875118	Pathway Coordinator
COL1A1	1.883817275	0.38683326	Central Coordinator
RILPL1	-0.957303408	0.14438303	Pathway Coordinator
SSC5D	4.334292918	0.588875118	Central Coordinator
KIAA1217	0.548444437	-1.350726719	Local Coordinator
TRNT1	0.361881554	-0.098067199	Local Coordinator
ASAP1	-0.499309611	0.427241632	Pathway Coordinator
VARS	-1.007379437	1.760717895	Pathway Coordinator
PLAUR	-0.639550772	1.679901152	Pathway Coordinator
CMYA5	-1.931269964	1.073775577	Pathway Coordinator
FCGR3A	-0.362522108	1.477859294	Pathway Coordinator
ECM1	2.663402037	-0.017250456	Local Coordinator
FCGR3B	-0.604964911	1.558676037	Pathway Coordinator
KIAA1524	-1.025500611	0.306016517	Pathway Coordinator
HHAT	0.480615204	-1.269909976	Local Coordinator
MTMR11	0.800027509	-1.10827649	Local Coordinator
MPDU1	-0.855451594	1.477859294	Pathway Coordinator
FOXO4	-1.298269133	0.14438303	Pathway Coordinator
NIP7	-0.808428431	1.679901152	Pathway Coordinator
LOX	1.686824496	-0.057658828	Local Coordinator
LPGAT1	-1.352595379	1.073775577	Pathway Coordinator
ALDH1A1	0.433049642	-0.785009517	Local Coordinator
GCDH	-1.627383871	0.38683326	Pathway Coordinator
ALDH1A3	-0.93888771	1.760717895	Pathway Coordinator
EIF1B	0.323593344	1.114183949	Central Coordinator
PRICKLE1	-0.869278562	0.184791402	Pathway Coordinator
PRICKLE2	0.907768273	-0.502150915	Local Coordinator
TIMM17A	0.878071932	-1.148684861	Local Coordinator
GCNT1	0.362584833	0.38683326	Central Coordinator
C14orf139	1.169732042	-0.138475571	Local Coordinator
GCNT2	-0.858601206	0.588875118	Pathway Coordinator
PCYOX1	-0.303066269	0.306016517	Pathway Coordinator
C14orf135	0.726230607	-1.350726719	Local Coordinator
CALCOCO2	-0.696150479	0.184791402	Pathway Coordinator
NAP1L3	0.529743301	-0.946643003	Local Coordinator
C14orf132	2.491329883	-0.098067199	Local Coordinator
GAL3ST4	0.942325111	-1.10827649	Local Coordinator
RGS4	0.805857209	-1.148684861	Local Coordinator
GLT25D2	0.796426466	-1.067868118	Local Coordinator
GLT25D1	-0.152372085	0.467650003	Pathway Coordinator
LPCAT3	0.011651503	-0.542559287	Local Coordinator
RGS2	1.092448023	-0.098067199	Local Coordinator
LPCAT1	-0.823740019	0.952550463	Pathway Coordinator
IRAK3	-0.032771123	0.14438303	Pathway Coordinator
EYA1	-1.511480747	0.346424888	Pathway Coordinator
SPINK1	-0.820434766	0.750508605	Pathway Coordinator
EYA2	1.522104875	-0.744601145	Local Coordinator
PIGA	-1.302020057	1.195000692	Pathway Coordinator
BNIP3	-1.101717368	0.306016517	Pathway Coordinator
CALHM2	1.236925512	0.912142091	Central Coordinator
LOC151009	0.262810346	-0.421334172	Local Coordinator
CEBPA	2.377917615	0.265608145	Central Coordinator
PIGN	0.714606452	-1.148684861	Local Coordinator
COL19A1	-1.614193913	1.114183949	Pathway Coordinator
TMSB4XP2	1.571951767	-0.461742544	Local Coordinator
IL1RAP	-0.847969153	1.235409064	Pathway Coordinator
LOXL4	0.504708687	-1.189093233	Local Coordinator
PIGZ	-1.735106891	0.669691861	Pathway Coordinator
CD24	0.269374464	-0.582967659	Local Coordinator
TAGLN	0.915333312	0.467650003	Central Coordinator
KLHL6	0.815487655	-0.62337603	Local Coordinator
PPP1CC	1.302903378	-0.987051375	Local Coordinator
KLHL7	0.435031463	1.275817435	Central Coordinator
C20orf7	-0.670100301	0.750508605	Pathway Coordinator
MGST2	0.48478079	-1.067868118	Local Coordinator
C11orf21	-0.425748138	0.952550463	Pathway Coordinator
OAZ2	-1.810034093	1.235409064	Pathway Coordinator
C11orf24	-0.982876994	1.599084408	Pathway Coordinator
FAM134B	-0.080798807	1.195000692	Pathway Coordinator
PDK1	-1.368676723	0.548466747	Pathway Coordinator
KANK4	1.729227638	-0.461742544	Local Coordinator
RDH10	0.538443188	-1.10827649	Local Coordinator
PDK4	0.792057295	-1.350726719	Local Coordinator
COL6A1	1.103275037	-0.663784402	Local Coordinator
WBP2	0.519745411	-0.906234631	Local Coordinator
COL6A3	0.020382516	1.356634179	Central Coordinator
COL6A2	1.005716719	0.306016517	Central Coordinator
OCR1	-1.293628586	0.669691861	Pathway Coordinator
HAVCR2	0.096294702	1.235409064	Central Coordinator
WBP4	1.147491726	-1.067868118	Local Coordinator
FXYD6	0.490035477	-1.350726719	Local Coordinator
MYH10	0.994322361	-1.189093233	Local Coordinator
PECR	0.631825084	-1.350726719	Local Coordinator
FXYD5	0.87753894	1.275817435	Central Coordinator
MT1IP	0.443992567	-1.350726719	Local Coordinator
FXYD1	-1.732715654	0.225199774	Pathway Coordinator
CCR2	-1.297908526	1.518267665	Pathway Coordinator
PPTC7	2.233705103	0.103974659	Central Coordinator
UBR3	0.441814331	0.992958834	Central Coordinator
ZFAND5	-1.263006573	0.306016517	Pathway Coordinator
MAFK	0.507426708	-0.663784402	Local Coordinator
DMGDH	-1.74272645	0.023157916	Pathway Coordinator
KIAA0141	-0.852356668	0.62928349	Pathway Coordinator
MAFB	-0.725125699	1.437450922	Pathway Coordinator
FAM107B	1.263487033	-0.300109057	Local Coordinator
PLIN2	-1.188588407	1.679901152	Pathway Coordinator
PLIN3	-0.81026265	1.437450922	Pathway Coordinator
ENOSF1	-2.228328063	0.790916976	Pathway Coordinator
PLIN1	0.668404321	-0.62337603	Local Coordinator
PLVAP	2.131556922	0.548466747	Central Coordinator
SLC39A10	0.051243445	1.275817435	Central Coordinator
SLC39A14	0.515248462	-1.350726719	Local Coordinator
UBR7	-0.197739367	0.427241632	Pathway Coordinator
KIAA0427	-1.274138134	0.38683326	Pathway Coordinator
EIF1AX	-0.565620455	0.710100233	Pathway Coordinator
NTRK3	1.217843316	-0.421334172	Local Coordinator
ARHGAP23	-1.768255213	1.599084408	Pathway Coordinator
ARHGAP20	1.044677192	0.023157916	Central Coordinator
PTP4A1	-0.531784022	0.669691861	Pathway Coordinator
PTP4A3	-0.953437293	1.114183949	Pathway Coordinator
EVI5	0.116038507	0.346424888	Central Coordinator
C13orf36	1.897348893	0.14438303	Central Coordinator
KRAS	-1.23016786	0.992958834	Pathway Coordinator
DHX37	-1.037198096	1.88194301	Pathway Coordinator
C3orf36	-0.541325226	0.346424888	Pathway Coordinator
GPR3	1.718419523	-0.987051375	Local Coordinator
TDRD9	0.129052369	-0.62337603	Local Coordinator
CD28	0.808086888	-0.744601145	Local Coordinator
MRPS9	0.215245888	1.518267665	Central Coordinator
BMP6	1.113394749	-1.310318348	Local Coordinator
MRPS6	0.513475946	-1.269909976	Local Coordinator
TDRD1	-1.203441581	0.508058375	Pathway Coordinator
ARHGDIA	-0.669657909	1.558676037	Pathway Coordinator
CD27	0.834159284	-1.471951834	Local Coordinator
IFI30	-0.514520793	1.275817435	Pathway Coordinator
C9orf21	1.065894178	-1.350726719	Local Coordinator
PLA2R1	0.962682331	-0.178883942	Local Coordinator
RBP4	0.181401847	-0.017250456	Local Coordinator
AP3M2	0.463894536	-0.86582626	Local Coordinator
ABHD2	-1.459489923	1.356634179	Pathway Coordinator
ABHD1	-1.891239182	0.62928349	Pathway Coordinator
PPPDE1	-1.621179075	1.275817435	Pathway Coordinator
HSDL2	-0.09786953	1.356634179	Pathway Coordinator
ABHD5	-0.757393834	1.518267665	Pathway Coordinator
BMP7	0.597187855	-1.310318348	Local Coordinator
C1orf38	0.671559068	0.912142091	Central Coordinator
BMP4	0.316156042	-1.269909976	Local Coordinator
SOCS1	-1.744775628	1.801126266	Pathway Coordinator
BMP1	-0.983487429	1.033367206	Pathway Coordinator
GPR4	-1.787427899	0.508058375	Pathway Coordinator
C1orf31	0.745194864	-1.391135091	Local Coordinator
ARPC1B	-0.583051935	1.437450922	Pathway Coordinator
EIF4G1	-1.423131504	0.750508605	Pathway Coordinator
ACSL1	0.970229217	-1.269909976	Local Coordinator
ACSL4	-0.876891288	1.114183949	Pathway Coordinator
ACSL5	-2.066728909	1.275817435	Pathway Coordinator
FAT1	0.421158386	-1.269909976	Local Coordinator
CCNC	0.349869632	-0.62337603	Local Coordinator
SMPX	0.87279097	-0.744601145	Local Coordinator
AKAP12	-0.687032949	1.114183949	Pathway Coordinator
DNAJC19	0.461923526	1.073775577	Central Coordinator
GOLGA8A	0.512128476	-1.350726719	Local Coordinator
PPP2CB	-0.476415335	0.750508605	Pathway Coordinator
SNORD115-32	1.408955846	-0.825417888	Local Coordinator
OLFML3	0.514172546	-0.86582626	Local Coordinator
RPL3	-0.24959509	1.154592321	Pathway Coordinator
GREM1	1.528822616	-0.300109057	Local Coordinator
LPPR2	-1.483855072	0.952550463	Pathway Coordinator
NCKAP5	-1.26027823	0.346424888	Pathway Coordinator
SRPX	-1.741957668	1.841534638	Pathway Coordinator
NEK10	0.150558092	0.588875118	Central Coordinator
IL1R2	-1.149330993	1.760717895	Pathway Coordinator
IL1R1	-0.241105098	1.477859294	Pathway Coordinator
CHD1	0.190180336	-0.300109057	Local Coordinator
PTN	0.304939863	-0.86582626	Local Coordinator
CHD3	1.555319033	-0.300109057	Local Coordinator
C5orf62	-0.846620422	1.316225807	Pathway Coordinator
NEBL	0.735897558	1.720309523	Central Coordinator
ATP8B2	0.506418078	0.346424888	Central Coordinator
SCD	0.686377427	-0.340517429	Local Coordinator
WISP1	0.715348711	-0.461742544	Local Coordinator
ABHD10	-0.617222913	0.710100233	Pathway Coordinator
CAP1	-0.658230086	1.437450922	Pathway Coordinator
CAP2	-1.330053697	1.356634179	Pathway Coordinator
HTRA1	0.902163045	0.548466747	Central Coordinator
NPC2	1.153643189	-0.987051375	Local Coordinator
NPC1	-0.991513765	1.39704255	Pathway Coordinator
HINT2	0.583521006	0.790916976	Central Coordinator
TGFB1I1	1.341129884	1.39704255	Central Coordinator
FN3K	0.89732154	1.437450922	Central Coordinator
HINT3	-0.357266556	0.346424888	Pathway Coordinator
DSG2	0.210613887	0.38683326	Central Coordinator
C3orf58	0.490303005	-0.62337603	Local Coordinator
LSM7	0.424136871	-0.825417888	Local Coordinator
RCN3	0.424581707	0.952550463	Central Coordinator
IL4R	-0.637909088	1.316225807	Pathway Coordinator
MRPL16	0.362615109	1.235409064	Central Coordinator
ARPC3	-0.906428153	1.63949278	Pathway Coordinator
CDC25B	0.864791312	-0.461742544	Local Coordinator
RHOQ	0.448864794	-0.987051375	Local Coordinator
UAP1	-0.397475012	0.14438303	Pathway Coordinator
RNF43	0.51569176	1.437450922	Central Coordinator
TTC8	0.357247546	-1.391135091	Local Coordinator
RHOU	1.413434558	-0.098067199	Local Coordinator
C16orf68	-1.380909005	1.599084408	Pathway Coordinator
RHOJ	0.03211209	-0.663784402	Local Coordinator
DCUN1D2	-0.405306877	1.39704255	Pathway Coordinator
RHOH	0.884143528	-0.542559287	Local Coordinator
DCUN1D5	0.499199072	-1.391135091	Local Coordinator
WFDC1	0.487657252	-1.431543462	Local Coordinator
EFHC2	-0.41024656	0.265608145	Pathway Coordinator
EFHC1	0.451986874	-1.431543462	Local Coordinator
ACO2	-0.587654037	1.437450922	Pathway Coordinator
RHOG	-0.931046932	1.39704255	Pathway Coordinator
RHOF	0.741579942	-1.189093233	Local Coordinator
ANKRD29	0.551101385	-1.350726719	Local Coordinator
RBFOX1	1.52968109	-0.178883942	Local Coordinator
ABCG2	0.714296168	-1.269909976	Local Coordinator
MCEE	-1.045832362	0.427241632	Pathway Coordinator
LRIG1	-1.782704681	0.790916976	Pathway Coordinator
THBS4	2.224960051	-0.098067199	Local Coordinator
USP53	0.72038847	-1.189093233	Local Coordinator
FAM47E	0.374584075	-0.825417888	Local Coordinator
ITM2C	0.453873724	-1.269909976	Local Coordinator
LOC338799	0.532278421	-1.350726719	Local Coordinator
LOC100130713	1.398755206	-0.219292314	Local Coordinator
SNCA	0.639289481	-0.219292314	Local Coordinator
ASCC2	-0.807419259	1.518267665	Pathway Coordinator
AIFM1	-0.071489058	1.477859294	Pathway Coordinator
IL17RB	0.869198306	-1.310318348	Local Coordinator
IL17RA	-0.956443183	1.437450922	Pathway Coordinator
GRPEL1	1.710828743	-0.138475571	Local Coordinator
GRPEL2	0.552495482	-1.471951834	Local Coordinator
MIRLET7A2	1.49594812	-0.744601145	Local Coordinator
SSPN	0.795505273	-0.785009517	Local Coordinator
CCDC109B	-0.594398262	1.39704255	Pathway Coordinator
HIST1H3E	-1.813336045	1.154592321	Pathway Coordinator
ANKRD50	0.30244075	-0.421334172	Local Coordinator
CAND2	-0.816889558	0.467650003	Pathway Coordinator
MAPK10	0.913274799	-0.946643003	Local Coordinator
SACS	-0.772131028	0.871733719	Pathway Coordinator
OPN3	0.516124781	-1.350726719	Local Coordinator
SHKBP1	0.010330128	0.265608145	Central Coordinator
SNORD15A	-1.285328507	1.275817435	Pathway Coordinator
QRSL1	-1.335695764	0.265608145	Pathway Coordinator
FCER1G	-0.122855348	0.871733719	Pathway Coordinator
FZD3	0.417694988	-0.704192773	Local Coordinator
BTG3	0.36088667	-0.178883942	Local Coordinator
BTG2	0.309619567	0.063566287	Central Coordinator
BTG1	1.739940036	-0.178883942	Local Coordinator
FAHD1	1.1574324	-0.380925801	Local Coordinator
FZD8	0.627405147	-1.350726719	Local Coordinator
CACNB2	1.344208492	-0.300109057	Local Coordinator
CACNB1	0.342599468	0.225199774	Central Coordinator
TEC	0.788238298	-1.391135091	Local Coordinator
TEF	-1.702982199	0.265608145	Pathway Coordinator
CIDEC	0.738135713	-0.542559287	Local Coordinator
C10orf71	-0.483245637	0.952550463	Pathway Coordinator
GPN3	0.741231679	-1.148684861	Local Coordinator
NFKB2	0.256606403	-0.987051375	Local Coordinator
PHYH	1.045866138	2.164801611	Central Coordinator
GARNL3	-1.542718103	1.073775577	Pathway Coordinator
RAP2B	0.887490937	-0.138475571	Local Coordinator
RAP2A	-0.567776926	0.750508605	Pathway Coordinator
FAM49B	-1.022877188	1.316225807	Pathway Coordinator
MAMDC2	0.356917437	-1.10827649	Local Coordinator
ZFP36L1	-0.881518545	1.356634179	Pathway Coordinator
ZFP36L2	1.479248986	0.103974659	Central Coordinator
CLPTM1L	-0.74346978	1.558676037	Pathway Coordinator
MLXIP	-1.606566108	1.39704255	Pathway Coordinator
ADC	1.162891346	-1.10827649	Local Coordinator
ADA	0.146261192	0.103974659	Central Coordinator
PHLPP2	-0.715171967	0.063566287	Pathway Coordinator
LOC100132005	0.092209526	-1.027459746	Local Coordinator
CNTFR	1.113248466	-0.178883942	Local Coordinator
ADK	1.146748692	-1.148684861	Local Coordinator
PDZRN3	1.590844769	1.114183949	Central Coordinator
FHOD3	-1.322143983	1.195000692	Pathway Coordinator
NRM	0.379524085	-1.067868118	Local Coordinator
EMILIN1	0.383305725	0.952550463	Central Coordinator
PKD2	1.722303763	-0.421334172	Local Coordinator
TACC2	1.184100884	1.356634179	Central Coordinator
DAPP1	0.88897346	-1.027459746	Local Coordinator
JDP2	-0.883529361	1.477859294	Pathway Coordinator
GJC1	-0.748840203	0.023157916	Pathway Coordinator
PIAS3	0.175294181	-0.825417888	Local Coordinator
CTGF	1.898095284	0.346424888	Central Coordinator
PRKACA	0.339650989	-1.148684861	Local Coordinator
PSMB9	0.775073878	-1.350726719	Local Coordinator
RPL10A	0.479060305	-0.542559287	Local Coordinator
DECR1	-0.121787114	1.477859294	Pathway Coordinator
MRTO4	-1.03388909	1.88194301	Pathway Coordinator
FZD4	0.935254574	-0.86582626	Local Coordinator
HIVEP3	0.469757069	-1.431543462	Local Coordinator
ATIC	0.552689361	-1.431543462	Local Coordinator
GNMT	0.297474539	-1.189093233	Local Coordinator
KALRN	-1.11957026	0.306016517	Pathway Coordinator
JUND	0.357490558	-1.067868118	Local Coordinator
CKMT1B	0.920924247	-0.582967659	Local Coordinator
TFF3	0.808425634	-1.10827649	Local Coordinator
RPL3L	-0.01411407	1.599084408	Pathway Coordinator
LOH3CR2A	-1.248347984	1.518267665	Pathway Coordinator
VTRNA1-3	-0.247456454	0.103974659	Pathway Coordinator
P2RX5	-1.113206996	1.518267665	Pathway Coordinator
THAP10	0.90137843	-0.86582626	Local Coordinator
P2RX6	0.380650092	-1.269909976	Local Coordinator
CSDA	-0.167908564	0.38683326	Pathway Coordinator
BCL2L11	0.464399191	-1.189093233	Local Coordinator
BCL2L13	1.112471045	-1.10827649	Local Coordinator
LOC285456	-1.393445254	0.14438303	Pathway Coordinator
HADHB	1.877802602	0.62928349	Central Coordinator
GLRB	0.415637861	-0.86582626	Local Coordinator
HADHA	2.169151908	0.063566287	Central Coordinator
FAM155B	0.759354065	-1.471951834	Local Coordinator
CRY1	-1.712428319	1.599084408	Pathway Coordinator
CRY2	-1.715461342	1.073775577	Pathway Coordinator
ZNF557	0.780441888	-1.431543462	Local Coordinator
FAM27C	-2.215418452	0.992958834	Pathway Coordinator
LOC100132099	0.480080607	-1.350726719	Local Coordinator
ACOT11	-1.805212443	0.346424888	Pathway Coordinator
ACOT13	0.975955316	0.14438303	Central Coordinator
HSD11B2	0.481411495	-1.431543462	Local Coordinator
FAM179A	1.115011735	-0.946643003	Local Coordinator
FAM179B	-0.66442089	1.275817435	Pathway Coordinator
KIAA1539	0.735605433	-1.350726719	Local Coordinator
BEX4	-0.792474812	0.103974659	Pathway Coordinator
TRAF5	0.58775467	-1.027459746	Local Coordinator
KBTBD6	-1.271437719	0.588875118	Pathway Coordinator
HOOK1	1.178447355	-0.946643003	Local Coordinator
SCARNA6	1.056143862	-0.704192773	Local Coordinator
ELTD1	-1.657804723	1.114183949	Pathway Coordinator
GTF2H5	-0.592858995	0.023157916	Pathway Coordinator
MYLK3	-0.632334791	0.871733719	Pathway Coordinator
CRYM	-1.728601217	1.356634179	Pathway Coordinator
TMEM165	-0.516047124	1.720309523	Pathway Coordinator
TMEM164	0.483611808	-0.744601145	Local Coordinator
EVI2A	0.728459021	-0.219292314	Local Coordinator
DENND1B	-0.600961717	0.62928349	Pathway Coordinator
EVI2B	0.108626319	1.114183949	Central Coordinator
LRRK1	-0.049150561	0.831325348	Pathway Coordinator
PCDH9	-0.553487396	0.508058375	Pathway Coordinator
DEFB124	0.578944085	-1.350726719	Local Coordinator
RPL39	0.58770805	-0.785009517	Local Coordinator
RPL35	-0.025950319	0.790916976	Pathway Coordinator
COL14A1	1.75557652	0.184791402	Central Coordinator
PCCA	-0.364543713	0.992958834	Pathway Coordinator
TARBP1	-1.118388355	0.14438303	Pathway Coordinator
GNA15	1.38751399	0.346424888	Central Coordinator
KLHDC8B	0.588788638	-1.391135091	Local Coordinator
DKC1	-1.027379095	0.992958834	Pathway Coordinator
ATF5	0.574231652	-1.148684861	Local Coordinator
FLJ40292	0.142279059	-1.067868118	Local Coordinator
ATF3	0.469295625	-1.310318348	Local Coordinator
C1orf152	-1.789996856	1.558676037	Pathway Coordinator
ERRFI1	-1.100648935	1.316225807	Pathway Coordinator
MFGE8	1.12201148	-1.067868118	Local Coordinator
FOSL1	-0.987599204	1.801126266	Pathway Coordinator
CTTNBP2	0.832897549	-0.946643003	Local Coordinator
FKBP14	0.512981377	-1.391135091	Local Coordinator
ABHD11	-2.002098231	1.235409064	Pathway Coordinator
MOCS2	-0.976053436	0.62928349	Pathway Coordinator
CCDC147	-1.493833705	0.952550463	Pathway Coordinator
CCDC146	0.451838713	-0.421334172	Local Coordinator
CCDC141	0.046933767	1.235409064	Central Coordinator
DBN1	-1.734582782	0.790916976	Pathway Coordinator
ATP5A1	-0.348938755	1.39704255	Pathway Coordinator
CDCA7L	-0.57182348	0.467650003	Pathway Coordinator
UBE2J1	-1.074926525	1.599084408	Pathway Coordinator
DLG1	-0.403936525	0.952550463	Pathway Coordinator
OGDH	0.915831065	-1.269909976	Local Coordinator
BLOC1S3	-1.753292945	1.235409064	Pathway Coordinator
BLOC1S2	-0.888014893	1.114183949	Pathway Coordinator
LHX6	0.492463374	-1.067868118	Local Coordinator
LANCL3	-0.813627689	0.669691861	Pathway Coordinator
ADSSL1	-0.248861648	0.912142091	Pathway Coordinator
COMMD3	0.348068642	-1.310318348	Local Coordinator
CRLF1	3.242228292	0.669691861	Central Coordinator
PTGER2	-0.941214635	1.801126266	Pathway Coordinator
PTGER3	2.053516879	-0.582967659	Local Coordinator
FAM114A1	1.065109243	-0.906234631	Local Coordinator
GRWD1	-1.179079861	1.760717895	Pathway Coordinator
LANCL1	-0.482311423	1.114183949	Pathway Coordinator
B3GALTL	-1.229399812	0.871733719	Pathway Coordinator
LMBRD2	-0.316953051	0.184791402	Pathway Coordinator
LMBRD1	0.303899816	-1.10827649	Local Coordinator
SRPK2	-1.252805203	0.952550463	Pathway Coordinator
DERL1	-0.464987095	0.750508605	Pathway Coordinator
RPL13AP20	0.354619376	-0.663784402	Local Coordinator
CCDC86	-1.165688313	1.88194301	Pathway Coordinator
SLC38A5	-1.149140955	1.760717895	Pathway Coordinator
NPR1	-1.160756856	1.114183949	Pathway Coordinator
IGF1R	0.462729366	-1.067868118	Local Coordinator
NPR3	0.423701306	-0.704192773	Local Coordinator
SLC38A1	2.095139363	-0.421334172	Local Coordinator
B3GALT2	1.02918946	-0.582967659	Local Coordinator
SLC38A2	-1.106054593	1.477859294	Pathway Coordinator
TAS2R14	0.530587541	-1.431543462	Local Coordinator
SLC45A4	0.387668471	-1.027459746	Local Coordinator
GRAMD4	0.456807055	-1.269909976	Local Coordinator
R3HDM2	0.173710347	-0.663784402	Local Coordinator
BCAT1	-0.71174936	1.679901152	Pathway Coordinator
CHSY3	0.777917677	-1.189093233	Local Coordinator
MTUS1	0.324351781	-0.704192773	Local Coordinator
RIOK1	-0.813475091	1.275817435	Pathway Coordinator
STK4	-1.079220934	1.195000692	Pathway Coordinator
IFRD1	-1.342342774	0.710100233	Pathway Coordinator
CSF3R	0.410342947	0.225199774	Central Coordinator
GMIP	-1.066974769	1.235409064	Pathway Coordinator
OSBPL3	0.493978765	-1.350726719	Local Coordinator
TMEM184B	-1.223644512	0.750508605	Pathway Coordinator
CXCL16	1.39880615	-0.340517429	Local Coordinator
ADRA1A	0.549165489	-0.825417888	Local Coordinator
UBE4B	-1.006067621	0.427241632	Pathway Coordinator
AKAP6	1.288058228	-0.785009517	Local Coordinator
TEX9	1.07117443	-0.86582626	Local Coordinator
AKAP1	1.428365044	1.477859294	Central Coordinator
AKAP2	0.369254559	-1.229501604	Local Coordinator
FOXO3B	0.722547653	-1.148684861	Local Coordinator
C20orf200	-1.419948075	1.033367206	Pathway Coordinator
AKAP8	0.21812785	-1.229501604	Local Coordinator
AKAP9	-1.048715144	0.548466747	Pathway Coordinator
C6orf150	0.413682642	-0.704192773	Local Coordinator
SNRNP25	0.555618217	-1.431543462	Local Coordinator
CYP19A1	-0.584894742	0.103974659	Pathway Coordinator
STARD7	0.747452457	-1.269909976	Local Coordinator
LOC100133299	-1.529634423	0.912142091	Pathway Coordinator
ZSCAN16	0.730748888	-1.471951834	Local Coordinator
DPY19L2	-1.660378196	0.992958834	Pathway Coordinator
DCHS1	1.256960062	-0.987051375	Local Coordinator
ANO5	0.033196693	1.477859294	Central Coordinator
ANO1	1.18291665	-0.987051375	Local Coordinator
HSP90B1	-0.589785252	1.033367206	Pathway Coordinator
POLR1A	-1.717981764	0.265608145	Pathway Coordinator
C1orf25	1.005721245	0.467650003	Central Coordinator
C1orf21	0.984553462	-0.987051375	Local Coordinator
COL3A1	1.715979398	-0.219292314	Local Coordinator
STIP1	-0.930493431	1.195000692	Pathway Coordinator
PEG10	-1.855446493	1.39704255	Pathway Coordinator
HIP1R	0.514897628	-1.391135091	Local Coordinator
CHIC2	-0.959651875	0.871733719	Pathway Coordinator
KBTBD5	-2.600159112	0.306016517	Pathway Coordinator
DUS1L	0.531305772	-1.431543462	Local Coordinator
WDR43	-0.914516566	1.39704255	Pathway Coordinator
C16orf61	0.848438174	-1.229501604	Local Coordinator
WDR46	-0.925600651	1.760717895	Pathway Coordinator
KLHL31	1.318410477	-0.663784402	Local Coordinator
CETN3	0.453510117	-1.229501604	Local Coordinator
UACA	-0.094208983	0.427241632	Pathway Coordinator
FLJ77644	-0.491679718	0.508058375	Pathway Coordinator
AHSA1	0.76762709	-1.310318348	Local Coordinator
AHSA2	0.435356284	-1.189093233	Local Coordinator
JAK3	1.586557598	-0.098067199	Local Coordinator
TBC1D25	0.503130358	-1.431543462	Local Coordinator
CCL21	0.922982995	-1.10827649	Local Coordinator
SPP1	-0.149167572	1.073775577	Pathway Coordinator
GRM1	-0.984710273	0.62928349	Pathway Coordinator
FUNDC2	1.447168933	-0.86582626	Local Coordinator
SNORA14B	0.755362167	-0.744601145	Local Coordinator
ALPK3	0.865208206	-1.391135091	Local Coordinator
ALPK2	-2.416648634	1.033367206	Pathway Coordinator
GLRX5	1.336285737	1.114183949	Central Coordinator
ATP1A1	-0.953331988	1.275817435	Pathway Coordinator
C8orf48	0.11838312	-0.340517429	Local Coordinator
HOXB2	-0.381632492	0.588875118	Pathway Coordinator
TTC9	0.832677116	-0.987051375	Local Coordinator
C8orf45	-0.289618269	0.103974659	Pathway Coordinator
UCK2	-0.510154948	1.275817435	Pathway Coordinator
CHUK	-0.591314025	0.710100233	Pathway Coordinator
DSP	-1.053293345	0.750508605	Pathway Coordinator
SAMM50	0.048517778	1.275817435	Central Coordinator
PPARG	0.487224181	-0.663784402	Local Coordinator
PPARD	-1.440457044	1.437450922	Pathway Coordinator
FLJ14107	-1.38376955	0.508058375	Pathway Coordinator
KLHL38	0.020948166	1.033367206	Central Coordinator
THBD	0.42401156	-0.906234631	Local Coordinator
DSE	1.289932501	-0.380925801	Local Coordinator
CSGALNACT2	-0.241883677	1.477859294	Pathway Coordinator
TYRO3	-1.305589999	1.558676037	Pathway Coordinator
CDH19	1.063191798	-0.62337603	Local Coordinator
C5orf15	0.267864913	-1.027459746	Local Coordinator
ANKRD26	-0.184883278	0.306016517	Pathway Coordinator
KIAA1949	0.2852654	1.356634179	Central Coordinator
C13orf40	0.527599227	-1.027459746	Local Coordinator
ERMP1	-0.306287809	1.114183949	Pathway Coordinator
DNAJC3	-0.472184535	0.467650003	Pathway Coordinator
NOX4	2.105070778	-0.219292314	Local Coordinator
CYP4F12	0.415420196	-1.431543462	Local Coordinator
DCUN1D3	-1.286537743	1.558676037	Pathway Coordinator
LRRC10	-0.313793381	0.467650003	Pathway Coordinator
MAP3K3	-0.829051873	1.073775577	Pathway Coordinator
RRP12	-1.581567724	1.63949278	Pathway Coordinator
GFPT1	0.485264664	-1.148684861	Local Coordinator
GFPT2	-0.999533699	1.760717895	Pathway Coordinator
GREB1L	0.424258036	-0.542559287	Local Coordinator
ECHDC3	1.042930328	-1.229501604	Local Coordinator
ECHDC2	-1.538710925	1.235409064	Pathway Coordinator
COL1A2	1.77023272	-0.219292314	Local Coordinator
ACP6	-1.862672923	0.548466747	Pathway Coordinator
NCRNA00185	0.31382599	-1.027459746	Local Coordinator
VSNL1	-1.511543582	0.871733719	Pathway Coordinator
ACP2	0.51766236	-1.350726719	Local Coordinator
NCRNA00188	-0.971115865	0.710100233	Pathway Coordinator
SLC2A13	-0.94543074	0.588875118	Pathway Coordinator
SLC2A12	-1.499726771	0.750508605	Pathway Coordinator
SLC2A11	-0.611633674	1.518267665	Pathway Coordinator
RNPEPL1	0.161281713	-1.027459746	Local Coordinator
MPP6	-0.738261934	0.912142091	Pathway Coordinator
CHDH	1.515421438	-0.178883942	Local Coordinator
SNORA65	0.017484124	0.184791402	Central Coordinator
CCDC3	1.675999736	-0.340517429	Local Coordinator
MAP3K5	-1.522044562	0.548466747	Pathway Coordinator
LHFPL2	-0.044089207	1.477859294	Pathway Coordinator
NCOA3	0.16887641	-0.825417888	Local Coordinator
TLL2	0.61375873	-1.269909976	Local Coordinator
CAPG	-0.679772142	1.437450922	Pathway Coordinator
ITPRIP	0.55978978	-0.86582626	Local Coordinator
FAM91A1	-0.560840263	0.14438303	Pathway Coordinator
IPO13	0.322640459	-0.704192773	Local Coordinator
DDTL	0.376088132	-1.310318348	Local Coordinator
ACAT1	0.006617548	1.518267665	Central Coordinator
MARCKS	0.874366077	-0.906234631	Local Coordinator
F11R	-0.634255531	0.508058375	Pathway Coordinator
CPEB4	0.951838147	-1.350726719	Local Coordinator
DDB2	0.440487978	-1.431543462	Local Coordinator
ELL2	-1.142937124	1.720309523	Pathway Coordinator
LOC442454	0.541530605	-1.229501604	Local Coordinator
BHLHB9	-1.759083269	0.346424888	Pathway Coordinator
KIF21A	0.653509529	-1.189093233	Local Coordinator
RNF157	0.982089923	-1.10827649	Local Coordinator
DIRAS1	0.39600462	-0.946643003	Local Coordinator
GRID2	0.926513746	-1.350726719	Local Coordinator
LOC100190938	0.827628008	-0.704192773	Local Coordinator
CASC4	0.887446652	-1.189093233	Local Coordinator
TMEM65	-0.235716594	0.669691861	Pathway Coordinator
MCAM	-0.98956766	1.275817435	Pathway Coordinator
FRMPD4	-1.135136334	0.588875118	Pathway Coordinator
LDLR	-1.254899883	0.790916976	Pathway Coordinator
HOPX	-1.158482426	0.750508605	Pathway Coordinator
SLC27A4	0.349452059	-0.946643003	Local Coordinator
SLC27A1	-0.17744351	0.14438303	Pathway Coordinator
PDE10A	-0.996034088	1.316225807	Pathway Coordinator
SLC27A3	0.474246041	0.225199774	Central Coordinator
IFRD2	0.569838031	-1.189093233	Local Coordinator
ERO1L	-1.156089995	1.275817435	Pathway Coordinator
ACPP	-0.334618955	1.154592321	Pathway Coordinator
TPCN1	-0.725900273	0.831325348	Pathway Coordinator
IL2RG	0.8791357	-0.744601145	Local Coordinator
AK3	-0.804058137	1.195000692	Pathway Coordinator
GTF2H2C	0.798329227	-1.431543462	Local Coordinator
AK1	-1.228419375	0.103974659	Pathway Coordinator
LMO3	0.772954707	-0.906234631	Local Coordinator
LMO4	-0.048683718	0.103974659	Pathway Coordinator
APOBEC3C	-1.03208294	0.38683326	Pathway Coordinator
AK4	-1.670435443	1.073775577	Pathway Coordinator
C4orf43	0.180230115	-0.86582626	Local Coordinator
MDH1B	-1.756102159	1.073775577	Pathway Coordinator
C3orf45	-0.415221988	0.38683326	Pathway Coordinator
CCDC6	-0.92731422	1.437450922	Pathway Coordinator
C3orf43	0.125921567	1.316225807	Central Coordinator
HSPE1	0.9299313	-1.229501604	Local Coordinator
C10orf62	0.78934685	-1.431543462	Local Coordinator
MME	1.15635104	-1.148684861	Local Coordinator
PRKD2	0.074158907	-0.825417888	Local Coordinator
PRKD3	0.5760498	-1.10827649	Local Coordinator
CTSH	0.522586014	-1.391135091	Local Coordinator
NCKAP1L	0.250417839	0.710100233	Central Coordinator
TTTY10	0.479142514	-1.350726719	Local Coordinator
ERC2	1.221442641	-0.785009517	Local Coordinator
CHMP4C	-0.885296774	0.710100233	Pathway Coordinator
BAD	0.543046857	-1.431543462	Local Coordinator
ZNF493	0.05568092	-0.582967659	Local Coordinator
HAND1	0.887854616	-0.380925801	Local Coordinator
EPS8	0.765824337	0.38683326	Central Coordinator
C15orf58	-1.117078036	0.38683326	Pathway Coordinator
C15orf56	0.206378126	-1.269909976	Local Coordinator
SNORD3D	0.353812547	0.14438303	Central Coordinator
USP51	-1.493991374	0.063566287	Pathway Coordinator
GADD45G	-0.241505636	0.023157916	Pathway Coordinator
PARM1	-1.376804293	1.316225807	Pathway Coordinator
SHC1	-0.696070615	1.801126266	Pathway Coordinator
CDK18	-1.226015751	0.790916976	Pathway Coordinator
CTNNA3	0.239942972	1.63949278	Central Coordinator
TOB1	-1.722787598	0.912142091	Pathway Coordinator
ERBB4	1.463322952	-0.906234631	Local Coordinator
LPIN1	0.237385843	-1.027459746	Local Coordinator
PTPN20B	0.526585649	-1.269909976	Local Coordinator
CTSO	0.317645711	-1.229501604	Local Coordinator
SULF2	1.992641146	0.023157916	Central Coordinator
CDK14	-1.438700661	0.508058375	Pathway Coordinator
KLF6	-1.321627669	1.599084408	Pathway Coordinator
GPR124	1.37022159	-0.421334172	Local Coordinator
MTTP	-1.599043843	1.073775577	Pathway Coordinator
KLF3	-1.58543299	1.195000692	Pathway Coordinator
GPR120	0.76922826	-1.148684861	Local Coordinator
FPR1	-0.817731228	1.801126266	Pathway Coordinator
TMEM223	0.633021295	-0.663784402	Local Coordinator
GCHFR	0.540784596	-1.350726719	Local Coordinator
CCDC99	0.003665034	-0.219292314	Local Coordinator
TMEM40	0.954342294	-1.189093233	Local Coordinator
VWC2	-0.7324241	1.073775577	Pathway Coordinator
HEATR1	-0.605372011	1.39704255	Pathway Coordinator
SLC24A3	1.719418317	0.103974659	Central Coordinator
ZNF300	1.024767532	-0.663784402	Local Coordinator
CYP46A1	-2.028252706	1.195000692	Pathway Coordinator
CTSF	-1.620980104	0.508058375	Pathway Coordinator
P2RY2	0.579061087	-1.310318348	Local Coordinator
SEC61G	0.551005986	-1.471951834	Local Coordinator
CTSG	0.796171075	-0.62337603	Local Coordinator
MTERFD3	0.774480978	-1.148684861	Local Coordinator
TMEM43	-0.011185259	1.518267665	Pathway Coordinator
CPVL	0.868171888	-1.10827649	Local Coordinator
LACTB2	-0.694970678	0.184791402	Pathway Coordinator
CEBPB	-1.393723781	1.437450922	Pathway Coordinator
MIR133A1	-1.740989577	0.62928349	Pathway Coordinator
MUSTN1	0.966431716	-0.987051375	Local Coordinator
IFT81	0.233382364	-1.229501604	Local Coordinator
NUP35	-1.238156455	1.195000692	Pathway Coordinator
SMCR7	-1.079305231	0.063566287	Pathway Coordinator
RNF122	0.451311052	-1.10827649	Local Coordinator
DYNC1I1	0.951238498	-1.269909976	Local Coordinator
RND3	-0.950254837	1.073775577	Pathway Coordinator
ZNF540	-1.319190039	0.508058375	Pathway Coordinator
CTNNBIP1	0.397480676	0.265608145	Central Coordinator
SLC1A4	0.606408824	-1.391135091	Local Coordinator
SLC1A5	-0.193886902	1.760717895	Pathway Coordinator
PPP3CC	0.495405153	-1.391135091	Local Coordinator
GAPT	-0.084466389	0.023157916	Pathway Coordinator
SLC1A3	0.58684714	-1.391135091	Local Coordinator
LIN7A	-0.889273862	1.033367206	Pathway Coordinator
FLJ37201	0.336346039	-0.825417888	Local Coordinator
TGM2	-0.462043676	0.912142091	Pathway Coordinator
DEXI	0.314202563	-1.269909976	Local Coordinator
NELF	-0.908028342	1.760717895	Pathway Coordinator
IPMK	-1.335377445	1.679901152	Pathway Coordinator
VCL	0.569347395	-1.10827649	Local Coordinator
ESYT1	0.351539208	0.023157916	Central Coordinator
DHTKD1	-1.224502199	1.356634179	Pathway Coordinator
GAMT	-1.807392177	0.588875118	Pathway Coordinator
1-Mar	0.247030111	0.467650003	Central Coordinator
FCGR1B	0.823635852	0.023157916	Central Coordinator
2-Mar	0.222308447	-1.067868118	Local Coordinator
LRRC49	-1.059791687	0.992958834	Pathway Coordinator
TMEM177	1.292999101	-0.704192773	Local Coordinator
UBXN10	0.189479259	-1.189093233	Local Coordinator
CLSTN3	2.530954498	-0.057658828	Local Coordinator
GNL3	-0.896829824	1.558676037	Pathway Coordinator
B3GNT5	-1.245797992	1.63949278	Pathway Coordinator
DNTTIP2	0.24512	-0.987051375	Local Coordinator
B3GNT1	-1.094842186	0.38683326	Pathway Coordinator
DHRS9	0.678502998	-1.350726719	Local Coordinator
TSFM	-0.498978482	0.427241632	Pathway Coordinator
EIF3B	-0.953560379	1.720309523	Pathway Coordinator
ADRA2A	1.769784026	-0.178883942	Local Coordinator
ADRA2B	-1.940317099	0.427241632	Pathway Coordinator
SKA2	0.303389881	-1.229501604	Local Coordinator
MIPEP	-0.74452667	0.14438303	Pathway Coordinator
GMPR	0.119008972	0.063566287	Central Coordinator
PPP1R12B	-0.128732957	1.316225807	Pathway Coordinator
DYRK1B	-2.069094947	1.114183949	Pathway Coordinator
CCNL1	-0.185968983	0.063566287	Pathway Coordinator
FASTKD2	1.074970236	-0.461742544	Local Coordinator
NAAA	0.506480285	-1.431543462	Local Coordinator
EPHA3	1.332890979	-0.461742544	Local Coordinator
TSC22D3	0.864519683	-0.785009517	Local Coordinator
PCYT2	-1.373949981	0.023157916	Pathway Coordinator
BAZ1A	-0.775141025	1.39704255	Pathway Coordinator
MNDA	-0.85014399	1.154592321	Pathway Coordinator
IMPA2	1.096559093	-0.582967659	Local Coordinator
MTFP1	0.243268154	-0.663784402	Local Coordinator
EDEM2	-0.836493956	0.992958834	Pathway Coordinator
PHGDH	0.50168977	-1.229501604	Local Coordinator
YIF1A	0.199304994	-0.017250456	Local Coordinator
SNAI2	-1.77556034	1.39704255	Pathway Coordinator
CNN1	-0.899441699	0.023157916	Pathway Coordinator
KITLG	0.510359508	-1.148684861	Local Coordinator
CCDC159	-1.330928272	0.467650003	Pathway Coordinator
TUFT1	0.478770809	-0.825417888	Local Coordinator
HRC	-1.338025704	0.912142091	Pathway Coordinator
NME1	-0.794577681	1.720309523	Pathway Coordinator
OSBPL10	0.796730499	-1.189093233	Local Coordinator
VAT1	0.777176106	-1.10827649	Local Coordinator
JAG1	0.227061639	-0.987051375	Local Coordinator
CNN3	-0.075463092	1.275817435	Pathway Coordinator
FN1	0.5911464	0.750508605	Central Coordinator
SLC2A4	1.337017985	1.599084408	Central Coordinator
DOCK5	0.378112633	-0.421334172	Local Coordinator
CCDC8	0.467836612	-1.269909976	Local Coordinator
REXO1L1	2.725442447	-0.421334172	Local Coordinator
UBTD2	-1.14817267	0.912142091	Pathway Coordinator
ECHS1	-1.243170604	1.073775577	Pathway Coordinator
HKR1	-0.640065673	0.790916976	Pathway Coordinator
OBFC2A	-0.98739974	1.63949278	Pathway Coordinator
DLG5	-0.150320517	0.912142091	Pathway Coordinator
CCL2	-1.158793203	1.195000692	Pathway Coordinator
TNFAIP8L3	-0.169912681	1.63949278	Pathway Coordinator
C21orf91	0.621489363	-1.431543462	Local Coordinator
COLQ	1.126775868	-0.906234631	Local Coordinator
RAB38	-1.384351055	1.801126266	Pathway Coordinator
SCHIP1	-0.577422121	0.548466747	Pathway Coordinator
FAM189A2	0.802416615	-1.391135091	Local Coordinator
ADAMTSL2	3.669592758	0.063566287	Central Coordinator
HCCS	0.20965243	-0.138475571	Local Coordinator
GTF2E2	-0.827662892	1.39704255	Pathway Coordinator
ADAMTSL1	0.811731994	-1.350726719	Local Coordinator
ADAMTSL5	1.322907483	-0.987051375	Local Coordinator
NBL1	3.56481122	0.427241632	Central Coordinator
TCP11L2	1.5968318	2.083984868	Central Coordinator
CLEC5A	-2.144398344	0.992958834	Pathway Coordinator
NES	0.883071362	-1.189093233	Local Coordinator
CEACAM1	0.754919979	-1.229501604	Local Coordinator
PALMD	-1.813700077	0.831325348	Pathway Coordinator
NID1	0.374676131	-0.987051375	Local Coordinator
HSFX1	-0.972065166	0.063566287	Pathway Coordinator
NBLA00301	-2.039400023	0.952550463	Pathway Coordinator
C6orf145	-0.395243588	1.558676037	Pathway Coordinator
ANGPT2	-1.234926238	1.437450922	Pathway Coordinator
RRBP1	-0.770556443	1.154592321	Pathway Coordinator
PPP1R14B	-0.379863754	0.992958834	Pathway Coordinator
PPP1R14C	-1.691896616	0.508058375	Pathway Coordinator
ARSK	0.826474015	-1.391135091	Local Coordinator
TUBB6	-0.854313154	1.39704255	Pathway Coordinator
FARP1	1.72544884	-0.663784402	Local Coordinator
AATF	-1.365006335	1.558676037	Pathway Coordinator
SCAPER	0.293841382	0.467650003	Central Coordinator
C9orf46	0.198880428	-1.067868118	Local Coordinator
IGKV3D-11	2.45899831	0.023157916	Central Coordinator
C1orf51	0.353141421	-1.350726719	Local Coordinator
LOC399851	1.307510315	-1.391135091	Local Coordinator
MANSC1	0.545385551	-0.987051375	Local Coordinator
RFK	0.793102752	-1.431543462	Local Coordinator
KIAA1826	0.385052399	-0.461742544	Local Coordinator
F10	0.232859766	-1.310318348	Local Coordinator
ADAT2	0.388539854	-1.269909976	Local Coordinator
EPAS1	0.19965815	-1.10827649	Local Coordinator
SDSL	0.153239922	-0.502150915	Local Coordinator
HSF2	1.372402645	-1.027459746	Local Coordinator
CCDC93	0.429357194	-1.148684861	Local Coordinator
FZD7	-0.956138636	0.265608145	Pathway Coordinator
IL34	0.737418844	-1.10827649	Local Coordinator
SNAP47	0.728445316	-1.391135091	Local Coordinator
CDC37L1	-0.817541344	1.154592321	Pathway Coordinator
DEPDC4	-1.868588247	1.477859294	Pathway Coordinator
ALKBH7	0.308669304	-1.391135091	Local Coordinator
ALKBH2	0.023760703	-0.542559287	Local Coordinator
EEF1E1	0.452547172	-1.067868118	Local Coordinator
RALA	0.79700095	-1.391135091	Local Coordinator
TMEM126A	0.628791198	-1.269909976	Local Coordinator
ITGA10	1.375908969	0.023157916	Central Coordinator
CYP4B1	0.700002914	-1.189093233	Local Coordinator
FAM81A	1.279480796	-0.785009517	Local Coordinator
FAM81B	0.314173677	-1.027459746	Local Coordinator
SMPD1	0.51438858	-1.269909976	Local Coordinator
ADHFE1	-1.724637365	1.356634179	Pathway Coordinator
SMPD2	-0.108829834	0.063566287	Pathway Coordinator
C21orf49	0.145084898	-1.027459746	Local Coordinator
ITGBL1	2.102500932	0.427241632	Central Coordinator
LOC100131826	0.952237058	-0.542559287	Local Coordinator
DNAJB9	0.421672669	-1.148684861	Local Coordinator
PVR	-1.077942002	1.39704255	Pathway Coordinator
CYP1B1	0.682091453	0.063566287	Central Coordinator
DNAJB1	-1.415133204	1.033367206	Pathway Coordinator
NOC2L	0.232687002	-0.219292314	Local Coordinator
OXSM	0.287008544	0.103974659	Central Coordinator
CRYBG3	0.360160972	-1.148684861	Local Coordinator
DNAJB4	-0.012822232	0.306016517	Pathway Coordinator
FANCF	0.579953882	-1.067868118	Local Coordinator
IFI16	-0.247444217	0.306016517	Pathway Coordinator
FAM105B	-0.259676341	0.14438303	Pathway Coordinator
FANCC	-1.492694486	0.548466747	Pathway Coordinator
USP46	0.89537317	-1.10827649	Local Coordinator
HNRNPAB	-0.828219156	0.467650003	Pathway Coordinator
DOT1L	-0.903683325	1.114183949	Pathway Coordinator
HAS2	0.460082045	-1.229501604	Local Coordinator
DZIP3	-0.795980013	0.871733719	Pathway Coordinator
FRK	-0.984930077	1.033367206	Pathway Coordinator
CARS	-1.278796669	1.88194301	Pathway Coordinator
TRMT1	-1.051711816	1.63949278	Pathway Coordinator
RCL1	-0.537772175	0.588875118	Pathway Coordinator
LOC81691	0.210563844	-1.269909976	Local Coordinator
MRPS18C	0.66832586	-1.391135091	Local Coordinator
ENO1	-0.888181954	1.599084408	Pathway Coordinator
RPN2	-0.908704028	1.356634179	Pathway Coordinator
ENO3	-1.991156919	0.548466747	Pathway Coordinator
MIF	0.257721649	-0.461742544	Local Coordinator
CLU	1.457971407	-0.461742544	Local Coordinator
FRY	0.645356188	-0.785009517	Local Coordinator
SNORA52	1.454105006	-0.785009517	Local Coordinator
SNORA57	1.084659413	-1.269909976	Local Coordinator
RTN3	-1.366970398	0.750508605	Pathway Coordinator
TES	-0.803870116	1.63949278	Pathway Coordinator
FAM65C	0.42896977	-1.269909976	Local Coordinator
LRRFIP1	1.07101842	-1.229501604	Local Coordinator
SNORD115-44	1.188862474	-1.027459746	Local Coordinator
ACOX2	-1.013720638	0.669691861	Pathway Coordinator
SLC22A15	0.450562555	-1.067868118	Local Coordinator
GRIK5	0.569499666	-1.310318348	Local Coordinator
IRS2	-0.592952108	1.154592321	Pathway Coordinator
RNF149	-1.3650259	1.63949278	Pathway Coordinator
CA3	0.928339001	-0.946643003	Local Coordinator
CDK2	-0.977440762	0.871733719	Pathway Coordinator
CDK6	0.852201958	-1.350726719	Local Coordinator
THAP9	0.525295056	-1.189093233	Local Coordinator
COBL	0.776652103	-1.431543462	Local Coordinator
LPAR3	1.789360365	-0.502150915	Local Coordinator
LPAR1	0.885421695	-0.704192773	Local Coordinator
RNF145	-1.30032764	0.952550463	Pathway Coordinator
CFD	0.776242569	-0.62337603	Local Coordinator
LPAR4	0.491306611	-1.310318348	Local Coordinator
LPAR5	0.541848665	-1.350726719	Local Coordinator
LCN6	0.67867285	-1.269909976	Local Coordinator
SNORA80B	0.69886158	-1.391135091	Local Coordinator
DOK2	0.800181937	-0.62337603	Local Coordinator
CEP57	-1.003368991	0.103974659	Pathway Coordinator
MSH2	0.304577106	-1.148684861	Local Coordinator
RPSAP15	-0.296015932	0.952550463	Pathway Coordinator
PRKAA2	-0.019980549	0.548466747	Pathway Coordinator
SPECC1	1.555340963	-0.259700686	Local Coordinator
LIMS2	0.412983468	-1.471951834	Local Coordinator
MCL1	-1.185791224	0.548466747	Pathway Coordinator
TMEM56	0.451031934	-0.987051375	Local Coordinator
SORBS1	-1.317048361	1.114183949	Pathway Coordinator
SEMA6D	0.43984263	-1.067868118	Local Coordinator
SORBS2	0.250932839	-0.946643003	Local Coordinator
SEMA6B	-0.634362055	0.225199774	Pathway Coordinator
ODC1	0.101968338	0.063566287	Central Coordinator
MUC3A	0.504075854	-1.310318348	Local Coordinator
SCARA3	1.931410484	-0.380925801	Local Coordinator
TSPAN9	-1.507957434	0.750508605	Pathway Coordinator
CNIH4	-0.833959668	0.871733719	Pathway Coordinator
IL18RAP	0.783665308	-1.431543462	Local Coordinator
ITPR3	-1.250268944	0.103974659	Pathway Coordinator
ADCK3	1.15442036	-0.219292314	Local Coordinator
C3orf33	0.365161082	-0.421334172	Local Coordinator
HSPD1	0.720498191	-1.189093233	Local Coordinator
OGN	0.650523051	-1.10827649	Local Coordinator
ARHGDIB	0.722147319	-0.178883942	Local Coordinator
MTX2	0.812553841	0.265608145	Central Coordinator
TECRL	-1.181197243	0.225199774	Pathway Coordinator
NANP	0.086258249	-0.987051375	Local Coordinator
FEM1B	-1.005254319	1.477859294	Pathway Coordinator
FEM1C	-0.391691197	0.508058375	Pathway Coordinator
PACSIN3	0.966441618	-1.189093233	Local Coordinator
FEM1A	0.383764619	-0.421334172	Local Coordinator
LIAS	-0.466616427	0.710100233	Pathway Coordinator
ATP10A	0.874256544	0.306016517	Central Coordinator
NUDT16P1	-0.972715956	0.62928349	Pathway Coordinator
ATP10D	1.327015557	-0.946643003	Local Coordinator
PRKCD	0.346626954	0.063566287	Central Coordinator
TANC2	1.040605856	-0.987051375	Local Coordinator
INTU	0.266098924	-0.987051375	Local Coordinator
C15orf61	-1.039830908	0.184791402	Pathway Coordinator
KBTBD12	0.978624637	-1.067868118	Local Coordinator
SGSM1	-2.06742658	1.033367206	Pathway Coordinator
KBTBD10	1.013673175	-1.189093233	Local Coordinator
LOC1720	0.356850498	-1.027459746	Local Coordinator
MLX	0.500678286	-0.300109057	Local Coordinator
HIST1H3I	1.609075244	-0.178883942	Local Coordinator
HIST2H2AC	0.395492142	-1.431543462	Local Coordinator
BDH1	0.602521303	1.679901152	Central Coordinator
NRK	0.706250778	-0.704192773	Local Coordinator
SEC11C	0.385712214	-0.825417888	Local Coordinator
CREB3L2	0.39608648	0.346424888	Central Coordinator
PMF1	0.192115342	-1.027459746	Local Coordinator
PFKFB1	0.944852733	-1.027459746	Local Coordinator
BZW1	-0.894145147	1.154592321	Pathway Coordinator
PFKFB3	0.771977868	-0.704192773	Local Coordinator
PFKFB2	-1.713305274	0.38683326	Pathway Coordinator
NRIP1	-1.314998675	1.195000692	Pathway Coordinator
RAPSN	0.405136752	-1.310318348	Local Coordinator
LOC100130428	0.463282522	-1.310318348	Local Coordinator
TYMP	-1.217499505	1.720309523	Pathway Coordinator
ZNF91	-0.102302023	0.346424888	Pathway Coordinator
GPR133	0.509805617	-1.229501604	Local Coordinator
GPR132	1.404189736	-0.663784402	Local Coordinator
GPR139	0.847514367	-1.310318348	Local Coordinator
ZNF799	0.503968262	-1.310318348	Local Coordinator
PLCD3	0.49945647	-0.098067199	Local Coordinator
SYTL5	1.744683072	-0.421334172	Local Coordinator
FLVCR1	-1.587897052	0.912142091	Pathway Coordinator
ACTG1	0.243123078	1.195000692	Central Coordinator
FKBP10	0.570888095	1.073775577	Central Coordinator
FKBP11	-1.048791528	1.437450922	Pathway Coordinator
TBX20	0.820243157	-1.391135091	Local Coordinator
FBXO16	0.309134227	-1.027459746	Local Coordinator
TACO1	0.215618794	0.467650003	Central Coordinator
CHSY1	1.320096965	-0.057658828	Local Coordinator
PPIL1	1.669952653	-0.946643003	Local Coordinator
PPIL3	0.526240757	-1.310318348	Local Coordinator
QPCT	1.679890539	-0.461742544	Local Coordinator
AMACR	0.039960982	-1.148684861	Local Coordinator
SNORD95	0.231520963	0.184791402	Central Coordinator
SNORA24	0.22509743	0.023157916	Central Coordinator
RPIA	0.677133702	-1.391135091	Local Coordinator
OCIAD2	0.760610267	-1.431543462	Local Coordinator
LOC339524	1.215251229	-0.461742544	Local Coordinator
MAP3K8	1.054022256	-0.340517429	Local Coordinator
PPP1R3A	1.844468194	2.083984868	Central Coordinator
ECH1	0.171396209	-1.189093233	Local Coordinator
SNORD43	0.581168264	-1.269909976	Local Coordinator
TRUB1	-1.125001426	0.952550463	Pathway Coordinator
MAP3K6	0.208536345	-1.269909976	Local Coordinator
PARD6B	-0.307782202	0.14438303	Pathway Coordinator
SNORD44	-1.221718843	1.760717895	Pathway Coordinator
PLA2G7	0.589115839	-0.582967659	Local Coordinator
PLA2G5	0.430997056	-1.269909976	Local Coordinator
MARVELD1	1.578680337	0.265608145	Central Coordinator
FMOD	2.452031367	0.14438303	Central Coordinator
ZNF577	-0.943087727	0.063566287	Pathway Coordinator
FAM25C	2.121154721	-0.825417888	Local Coordinator
PNPLA7	-1.705958395	0.871733719	Pathway Coordinator
CCBP2	0.815858665	-0.785009517	Local Coordinator
CTSK	1.154418431	-0.300109057	Local Coordinator
TBXAS1	-0.693150464	1.356634179	Pathway Coordinator
FMO4	-1.170994403	0.992958834	Pathway Coordinator
SHC3	0.632324204	-0.542559287	Local Coordinator
IDH2	-0.373342719	0.750508605	Pathway Coordinator
IDH1	0.783509797	-1.027459746	Local Coordinator
CTSC	-0.715763542	1.679901152	Pathway Coordinator
GLB1L2	-2.381339837	1.760717895	Pathway Coordinator
KCNAB2	0.080784692	-1.067868118	Local Coordinator
POSTN	2.441649689	0.184791402	Central Coordinator
TOMM34	-0.555235081	0.588875118	Pathway Coordinator
RPL11	0.437297048	-0.178883942	Local Coordinator
RPL13	0.423385461	-0.300109057	Local Coordinator
SNORD4B	-1.781685273	1.316225807	Pathway Coordinator
SNORD4A	-1.118428085	1.316225807	Pathway Coordinator
SIDT2	1.200128362	-0.461742544	Local Coordinator
EHHADH	-0.711007748	0.62928349	Pathway Coordinator
B4GALT3	-0.889630736	0.62928349	Pathway Coordinator
TMEM104	-1.166859824	1.275817435	Pathway Coordinator
NME4	-1.958559673	0.588875118	Pathway Coordinator
NME5	-1.339197217	0.508058375	Pathway Coordinator
SMPDL3A	-1.370314051	1.841534638	Pathway Coordinator
INPP5D	0.971951243	-0.582967659	Local Coordinator
ADH5	0.093339198	0.871733719	Central Coordinator
INPP5F	0.457252733	-0.219292314	Local Coordinator
SYK	0.383024261	0.023157916	Central Coordinator
INPP5J	0.114929498	-0.825417888	Local Coordinator
SEMA3F	-1.707403433	0.912142091	Pathway Coordinator
COX4NB	0.518016186	-1.471951834	Local Coordinator
RAI14	-0.605281137	1.275817435	Pathway Coordinator
ZCWPW2	-1.501806787	0.831325348	Pathway Coordinator
PRSS23	1.657736705	-0.380925801	Local Coordinator
PID1	0.569499133	-0.178883942	Local Coordinator
SPEG	0.79792137	-1.350726719	Local Coordinator
ACPL2	-0.586329234	0.225199774	Pathway Coordinator
IGHV4-31	2.968039442	0.346424888	Central Coordinator
C5orf23	0.524873654	-0.744601145	Local Coordinator
ZNF483	-1.643592608	1.073775577	Pathway Coordinator
RASSF2	0.167223375	1.437450922	Central Coordinator
RCBTB1	1.073438072	-0.906234631	Local Coordinator
IGHA1	2.30555188	-0.017250456	Local Coordinator
SPON1	0.286652811	1.356634179	Central Coordinator
HMOX1	1.410336037	-1.229501604	Local Coordinator
MYADM	-1.656859897	0.306016517	Pathway Coordinator
FBLN1	0.966625592	-0.86582626	Local Coordinator
RGN	-1.054052066	1.033367206	Pathway Coordinator
TIMM8B	0.727634509	0.38683326	Central Coordinator
PCNXL2	2.926448741	0.427241632	Central Coordinator
MET	-1.184069765	1.316225807	Pathway Coordinator
RPL7A	-1.466457402	2.003168124	Pathway Coordinator
PDPN	-1.167471672	1.801126266	Pathway Coordinator
PNPLA2	-1.302518421	0.225199774	Pathway Coordinator
MIR107	-1.353749662	0.225199774	Pathway Coordinator
RRM2B	0.806651922	-1.391135091	Local Coordinator
PNPLA4	1.225830149	1.235409064	Central Coordinator
LGALS9B	-0.149025694	0.265608145	Pathway Coordinator
SH3RF1	-1.126010986	0.952550463	Pathway Coordinator
PNPLA8	-0.337326545	0.467650003	Pathway Coordinator
NPPB	0.185471106	1.114183949	Central Coordinator
CARD6	0.539736426	-0.340517429	Local Coordinator
THRSP	0.726793044	-0.987051375	Local Coordinator
NPPA	1.552860851	-0.744601145	Local Coordinator
NOLC1	-0.384027521	0.38683326	Pathway Coordinator
MAP1A	1.191066599	-0.825417888	Local Coordinator
MAP1B	-0.087735411	0.346424888	Pathway Coordinator
ITGAM	0.42722271	0.669691861	Central Coordinator
STK40	0.40606099	-1.269909976	Local Coordinator
FRZB	1.225757467	-0.138475571	Local Coordinator
EMP1	-0.980131228	1.841534638	Pathway Coordinator
PHKA1	-1.982980833	1.275817435	Pathway Coordinator
PHKA2	0.351954488	0.346424888	Central Coordinator
UBA6	0.288036326	-0.057658828	Local Coordinator
PDP1	0.7475885	-1.310318348	Local Coordinator
ATG14	-1.083652508	0.912142091	Pathway Coordinator
ZNF131	0.559681181	-1.391135091	Local Coordinator
FRMD5	0.237917693	-1.350726719	Local Coordinator
FAM38B	2.652246771	-0.380925801	Local Coordinator
PHF23	0.159512587	-0.259700686	Local Coordinator
KRTAP12-1	0.555439276	-1.229501604	Local Coordinator
NAA15	0.093764544	-0.461742544	Local Coordinator
TP53	-1.612906724	1.437450922	Pathway Coordinator
FAM162A	-0.803487298	0.710100233	Pathway Coordinator
TAGAP	0.888076589	-0.906234631	Local Coordinator
UBA7	0.716411912	-1.067868118	Local Coordinator
ST8SIA5	-2.341067651	1.235409064	Pathway Coordinator
ARHGEF9	-1.174335236	1.39704255	Pathway Coordinator
PTCD2	-0.483295112	1.073775577	Pathway Coordinator
ST8SIA2	0.769410985	-1.391135091	Local Coordinator
ZNF135	0.492986976	-1.148684861	Local Coordinator
SHQ1	0.464697207	-0.380925801	Local Coordinator
FGGY	-1.882835638	1.073775577	Pathway Coordinator
HLTF	-1.046469985	0.831325348	Pathway Coordinator
AMOT	0.464407139	-1.391135091	Local Coordinator
COL12A1	2.021456727	-0.461742544	Local Coordinator
DPF3	-1.582428745	1.275817435	Pathway Coordinator
PTGFR	0.909179535	-0.744601145	Local Coordinator
LIPT1	-0.760789408	0.467650003	Pathway Coordinator
SEC14L2	-1.295450993	1.801126266	Pathway Coordinator
SEC14L1	0.498961311	-1.391135091	Local Coordinator
MR1	0.889667064	-0.663784402	Local Coordinator
CCDC21	-0.898399317	0.831325348	Pathway Coordinator
ALS2CR11	0.527160684	-1.431543462	Local Coordinator
ALS2CR12	-1.52786704	1.154592321	Pathway Coordinator
FST	1.599100884	-0.259700686	Local Coordinator
COTL1	0.374157124	1.356634179	Central Coordinator
YARS	-1.126529122	1.841534638	Pathway Coordinator
SNED1	2.579640883	-0.300109057	Local Coordinator
KRT8	1.598790979	-0.704192773	Local Coordinator
DACT1	0.540592741	-1.391135091	Local Coordinator
BTBD10	0.521203169	-1.350726719	Local Coordinator
DACT3	0.581246099	-1.350726719	Local Coordinator
PHTF2	0.684980001	-0.987051375	Local Coordinator
PHTF1	-0.767371589	0.588875118	Pathway Coordinator
THSD7A	0.808510543	-0.704192773	Local Coordinator
SRPRB	-0.812638449	1.599084408	Pathway Coordinator
RBM8A	0.531092876	-1.350726719	Local Coordinator
SIK2	-1.511102614	0.62928349	Pathway Coordinator
CPXM1	1.149309112	-0.987051375	Local Coordinator
CPXM2	1.580205177	-0.259700686	Local Coordinator
PDE3A	0.013021703	-0.300109057	Local Coordinator
BMP2K	0.909671959	-1.148684861	Local Coordinator
PDE3B	0.557111657	-1.431543462	Local Coordinator
ZNF251	0.512432375	-1.431543462	Local Coordinator
PKNOX2	-1.07631862	0.225199774	Pathway Coordinator
C20orf132	-2.022680775	1.316225807	Pathway Coordinator
LOC147804	-1.219268975	1.356634179	Pathway Coordinator
PENK	2.899560432	0.265608145	Central Coordinator
MORF4L2	-0.743817971	0.912142091	Pathway Coordinator
RPL36A	-0.469232833	1.477859294	Pathway Coordinator
NDUFA7	2.169070393	0.952550463	Central Coordinator
EPB41L3	0.168642382	0.306016517	Central Coordinator
EPB41L2	0.137004546	-1.189093233	Local Coordinator
NDUFA2	2.273731753	0.346424888	Central Coordinator
NDUFA3	0.347124803	-0.987051375	Local Coordinator
NDUFA1	-0.591541576	0.912142091	Pathway Coordinator
ACSS2	0.653193465	0.14438303	Central Coordinator
ACSS1	-1.485262848	1.275817435	Pathway Coordinator
NDUFA8	1.391179291	1.801126266	Central Coordinator
NCS1	0.144123677	1.39704255	Central Coordinator
GPR64	0.098885952	0.184791402	Central Coordinator
GPR65	-1.024216723	1.558676037	Pathway Coordinator
ADAM23	-0.502393913	0.750508605	Pathway Coordinator
RNF207	-0.55674625	1.073775577	Pathway Coordinator
CD180	-0.362070214	1.235409064	Pathway Coordinator
SLC43A3	-1.258198295	1.518267665	Pathway Coordinator
SLC43A2	-1.013714863	0.831325348	Pathway Coordinator
FAM171A1	0.370313344	-1.229501604	Local Coordinator
IL18	0.978015585	-0.340517429	Local Coordinator
DFNA5	-0.211012936	0.225199774	Pathway Coordinator
UBE2O	-1.950096259	0.790916976	Pathway Coordinator
RRP36	-0.835560126	1.275817435	Pathway Coordinator
GSTM2	1.866751452	0.063566287	Central Coordinator
C2orf7	0.086382063	-1.189093233	Local Coordinator
LRRN3	0.524047309	-0.340517429	Local Coordinator
MAEL	-1.160773914	0.467650003	Pathway Coordinator
IL16	2.073106464	-0.178883942	Local Coordinator
STX11	-1.981144044	1.599084408	Pathway Coordinator
PALLD	0.744251116	-1.229501604	Local Coordinator
PPP1R15B	-1.119220264	1.477859294	Pathway Coordinator
FGD6	-1.079104233	0.588875118	Pathway Coordinator
DACH1	0.846096988	-1.391135091	Local Coordinator
NGFRAP1	-0.749662347	0.265608145	Pathway Coordinator
IL8	0.523768612	-1.431543462	Local Coordinator
LILRB1	-0.748316483	1.39704255	Pathway Coordinator
EFHD2	-1.772414246	1.154592321	Pathway Coordinator
SLC46A3	-1.283445951	0.548466747	Pathway Coordinator
SNORA45	-1.398718372	1.235409064	Pathway Coordinator
SNORA42	0.885040429	-1.391135091	Local Coordinator
DTX1	1.292814895	-1.189093233	Local Coordinator
BPGM	0.823448341	-1.471951834	Local Coordinator
GPRIN3	0.512980933	-1.269909976	Local Coordinator
ROGDI	-1.672980955	0.346424888	Pathway Coordinator
CRISPLD1	0.812354355	0.38683326	Central Coordinator
EIF6	-0.962474037	1.760717895	Pathway Coordinator
SNORA49	0.881047182	-1.350726719	Local Coordinator
SNORD116-24	0.623974135	-1.391135091	Local Coordinator
P2RX1	0.923005493	0.14438303	Central Coordinator
INSR	0.82876497	-1.310318348	Local Coordinator
SNORD116-27	0.536223525	-1.391135091	Local Coordinator
RUNX1T1	0.49005637	-1.310318348	Local Coordinator
SNORD116-23	0.713046794	-1.471951834	Local Coordinator
LOC643699	-1.617105452	0.831325348	Pathway Coordinator
C5orf56	-2.185354857	1.195000692	Pathway Coordinator
RCHY1	0.800410303	-1.391135091	Local Coordinator
KLF12	-1.388054184	0.710100233	Pathway Coordinator
DKFZp686O24166	0.766449693	-1.189093233	Local Coordinator
GPR125	0.705997015	-1.10827649	Local Coordinator
KLF16	-1.502377544	1.316225807	Pathway Coordinator
KLF15	1.004710669	-1.10827649	Local Coordinator
CBR4	-1.15298874	0.992958834	Pathway Coordinator
KCNE4	0.937210065	-0.825417888	Local Coordinator
TMEM37	0.90837929	-0.219292314	Local Coordinator
TLN2	-1.635898927	0.427241632	Pathway Coordinator
SNORD46	0.31278312	0.265608145	Central Coordinator
NSF	-1.234122872	1.63949278	Pathway Coordinator
RMI1	0.673246564	-1.391135091	Local Coordinator
DPP9	0.413826479	-0.86582626	Local Coordinator
GBE1	-1.000875395	1.39704255	Pathway Coordinator
NT5C1A	-1.474017306	0.992958834	Pathway Coordinator
CHRDL1	0.862711365	-0.582967659	Local Coordinator
DPP3	-1.035159246	1.518267665	Pathway Coordinator
PI16	1.432355964	-0.017250456	Local Coordinator
NT5C2	-0.337144083	0.467650003	Pathway Coordinator
PI15	-1.512479607	0.952550463	Pathway Coordinator
ANXA1	-1.105577778	1.235409064	Pathway Coordinator
SLC44A1	0.658174054	-0.906234631	Local Coordinator
ANXA3	0.867345373	-0.987051375	Local Coordinator
CPT1B	-1.638465191	1.39704255	Pathway Coordinator
ANXA5	-0.662160443	1.558676037	Pathway Coordinator
SNORD115-3	1.217450411	-0.946643003	Local Coordinator
TPST1	-0.305527203	0.265608145	Pathway Coordinator
FES	0.506328738	-1.269909976	Local Coordinator
NCRNA00174	-1.199935278	0.346424888	Pathway Coordinator
COQ10A	1.446760848	1.88194301	Central Coordinator
UBASH3B	-0.871156073	1.558676037	Pathway Coordinator
DUSP19	-1.000271234	0.790916976	Pathway Coordinator
STK39	-0.925821701	0.952550463	Pathway Coordinator
MRPL39	-0.294746039	0.588875118	Pathway Coordinator
FAM53B	0.085440445	-1.350726719	Local Coordinator
HPGDS	0.493433478	-0.542559287	Local Coordinator
MCM8	1.166432765	-1.310318348	Local Coordinator
PACRG	-2.007834916	1.033367206	Pathway Coordinator
LDB3	-0.911173536	0.952550463	Pathway Coordinator
ZAK	0.348575562	-0.582967659	Local Coordinator
COX6A2	-1.175131328	0.62928349	Pathway Coordinator
PCP4	0.307633833	-0.906234631	Local Coordinator
NOC3L	0.127597417	-0.138475571	Local Coordinator
RNFT1	0.495926151	-1.391135091	Local Coordinator
HBP1	0.157433426	-1.148684861	Local Coordinator
TENC1	0.622090913	-0.542559287	Local Coordinator
IRX6	1.339047083	-0.259700686	Local Coordinator
NDUFS2	0.032819561	1.63949278	Central Coordinator
NDUFS3	-0.37634487	1.39704255	Pathway Coordinator
COQ9	0.922351512	1.073775577	Central Coordinator
C3orf26	0.484646058	-1.310318348	Local Coordinator
SNORD38B	-1.518377866	1.356634179	Pathway Coordinator
C1R	1.185279858	-0.582967659	Local Coordinator
COQ7	-1.134658013	1.558676037	Pathway Coordinator
LOC728047	-1.830682498	1.033367206	Pathway Coordinator
COQ3	-0.227644817	0.912142091	Pathway Coordinator
COQ2	1.936093841	-0.542559287	Local Coordinator
AOC3	1.233632953	-0.340517429	Local Coordinator
TRAT1	0.871785323	-0.785009517	Local Coordinator
APCDD1L	0.771282638	-1.350726719	Local Coordinator
TIMP1	0.61307092	1.235409064	Central Coordinator
HIGD1A	0.825267235	-0.017250456	Local Coordinator
FBXL4	0.462413994	-1.350726719	Local Coordinator
BBS2	-0.805514075	0.831325348	Pathway Coordinator
ZDHHC18	-1.456845117	0.831325348	Pathway Coordinator
TRMT61B	0.767503159	-0.946643003	Local Coordinator
AOX1	0.80716908	-0.542559287	Local Coordinator
LOC400931	0.445776967	-1.148684861	Local Coordinator
BOK	1.191378006	0.508058375	Central Coordinator
ASB11	0.195866551	0.750508605	Central Coordinator
KIFAP3	0.820983379	-1.027459746	Local Coordinator
PI4K2A	-0.923883028	1.275817435	Pathway Coordinator
HIBADH	-0.359700208	1.275817435	Pathway Coordinator
MS4A7	1.034520025	-0.502150915	Local Coordinator
KCNK3	-0.366501894	0.225199774	Pathway Coordinator
LDOC1	2.467127052	0.184791402	Central Coordinator
RCC1	-0.898800432	1.679901152	Pathway Coordinator
NHLRC3	0.508221972	-1.431543462	Local Coordinator
NHLRC2	-0.220681646	0.063566287	Pathway Coordinator
ZNF143	0.410086113	-1.350726719	Local Coordinator
GNG7	0.137121599	1.962759753	Central Coordinator
DENND2D	0.457752833	0.508058375	Central Coordinator
RABAC1	1.533356128	-1.067868118	Local Coordinator
CPT2	-0.762965821	0.14438303	Pathway Coordinator
DSC2	0.917350179	-1.391135091	Local Coordinator
INPP4B	0.776624048	-0.906234631	Local Coordinator
LYZ	0.107327526	0.346424888	Central Coordinator
NDUFB10	0.883383451	0.225199774	Central Coordinator
MICAL1	0.889245275	0.427241632	Central Coordinator
MICAL2	0.670196444	-1.391135091	Local Coordinator
COX8C	0.543051054	-1.471951834	Local Coordinator
THOC5	-0.360291969	0.103974659	Pathway Coordinator
SUSD1	-1.028689463	1.437450922	Pathway Coordinator
GOT2	-0.525594849	1.518267665	Pathway Coordinator
LYN	-1.137926891	1.356634179	Pathway Coordinator
GOT1	-0.144205779	1.518267665	Pathway Coordinator
PYGL	0.254050144	0.790916976	Central Coordinator
PYGM	-0.426475013	1.154592321	Pathway Coordinator
RNASE1	0.787543579	-1.148684861	Local Coordinator
MPEG1	0.540806559	-0.178883942	Local Coordinator
RNASE2	0.375090257	0.548466747	Central Coordinator
C20orf26	-2.135278294	1.437450922	Pathway Coordinator
RANGAP1	-0.943922418	1.63949278	Pathway Coordinator
LSG1	-0.662056997	0.912142091	Pathway Coordinator
KCNN3	0.589539601	-1.189093233	Local Coordinator
KCNN2	-1.482740434	0.14438303	Pathway Coordinator
IP6K3	0.775303859	-1.310318348	Local Coordinator
C18orf19	1.098173607	-0.62337603	Local Coordinator
FECH	-1.194106005	0.750508605	Pathway Coordinator
CCR1	-0.588576894	1.356634179	Pathway Coordinator
ROBO1	1.109398555	-0.340517429	Local Coordinator
SNORD51	0.325399226	-1.310318348	Local Coordinator
ISLR	1.27242411	-0.017250456	Local Coordinator
CCDC80	1.720452631	0.023157916	Central Coordinator
C22orf46	-1.506143183	0.912142091	Pathway Coordinator
PKIA	1.692689278	-0.057658828	Local Coordinator
H2AFZ	-0.333332489	0.184791402	Pathway Coordinator
TLR2	-0.90328357	1.558676037	Pathway Coordinator
PAR4	0.989551244	-1.350726719	Local Coordinator
BRMS1	-0.73885356	1.558676037	Pathway Coordinator
DDX1	0.512940526	0.912142091	Central Coordinator
AFG3L2	0.359738113	1.437450922	Central Coordinator
RFX5	0.072192268	-0.86582626	Local Coordinator
PTAFR	-0.491677214	1.720309523	Pathway Coordinator
TLR8	-0.601282362	1.518267665	Pathway Coordinator
NUP205	-0.836121357	0.992958834	Pathway Coordinator
GPR52	0.198833758	-0.946643003	Local Coordinator
ZNF217	0.361198951	0.023157916	Central Coordinator
VDR	-0.276353967	1.033367206	Pathway Coordinator
CAPS2	-1.029559358	0.62928349	Pathway Coordinator
SLC7A8	0.831730897	-1.350726719	Local Coordinator
NR3C2	-1.247729249	0.508058375	Pathway Coordinator
IKBIP	-1.423946267	1.477859294	Pathway Coordinator
TRAK2	-1.366579625	1.39704255	Pathway Coordinator
TRAK1	-1.252304661	0.62928349	Pathway Coordinator
SLC7A5	-1.614494497	1.679901152	Pathway Coordinator
SLC7A2	-0.967597277	0.831325348	Pathway Coordinator
SNTA1	-1.145925572	0.508058375	Pathway Coordinator
NFKBIZ	1.077800001	-0.704192773	Local Coordinator
RNU2-1	1.039233202	-1.189093233	Local Coordinator
TRAF3	-0.421461077	0.14438303	Pathway Coordinator
ZNF846	0.518133709	-1.391135091	Local Coordinator
CLTB	0.519182413	-0.987051375	Local Coordinator
MIS12	0.404526477	-1.269909976	Local Coordinator
TMEM116	1.499479509	1.679901152	Central Coordinator
ISYNA1	0.50478309	-1.269909976	Local Coordinator
FAM161A	0.401722858	-0.542559287	Local Coordinator
ARNTL2	-0.019255554	0.750508605	Pathway Coordinator
KLB	0.856941818	-0.785009517	Local Coordinator
KAL1	-1.051941447	0.548466747	Pathway Coordinator
PLAC9	0.821147507	-0.825417888	Local Coordinator
ARHGAP24	0.849716309	-0.86582626	Local Coordinator
GLIPR1	-0.578315096	1.275817435	Pathway Coordinator
AMZ2P1	-1.185690195	0.184791402	Pathway Coordinator
YDJC	-1.517324026	1.801126266	Pathway Coordinator
MLXIPL	0.729751277	-1.269909976	Local Coordinator
UBXN8	-0.269254993	0.103974659	Pathway Coordinator
TFE3	-0.624781559	1.558676037	Pathway Coordinator
PCOLCE	1.250331029	-0.461742544	Local Coordinator
CYLD	0.004252845	0.063566287	Central Coordinator
IGHM	1.740762237	-0.098067199	Local Coordinator
MYD88	-0.561945208	1.356634179	Pathway Coordinator
EID3	-1.86256356	1.558676037	Pathway Coordinator
EPM2A	-0.305634385	1.679901152	Pathway Coordinator
RNF103	0.878793645	-1.471951834	Local Coordinator
TFEC	0.271600311	0.588875118	Central Coordinator
VPS45	-0.683296057	1.033367206	Pathway Coordinator
PGM5	0.5651243	-0.663784402	Local Coordinator
SYT7	1.039904277	-1.350726719	Local Coordinator
MRPL44	-0.15448388	0.38683326	Pathway Coordinator
PGM1	0.795720731	-1.471951834	Local Coordinator
PGM3	-0.850492191	1.195000692	Pathway Coordinator
SLC26A2	-0.834583595	1.477859294	Pathway Coordinator
KIAA1107	-1.082887221	0.38683326	Pathway Coordinator
FGF9	0.591523086	-1.10827649	Local Coordinator
CD300C	0.136849233	0.750508605	Central Coordinator
SLC26A9	0.404910871	-1.310318348	Local Coordinator
UQCRFS1	1.698514709	1.801126266	Central Coordinator
FGF1	-1.084172133	0.225199774	Pathway Coordinator
HIST1H2BK	0.324902079	-0.138475571	Local Coordinator
SLC25A40	-1.127482268	1.033367206	Pathway Coordinator
OLFML2B	0.914944054	0.427241632	Central Coordinator
OLFML2A	-2.306474412	0.952550463	Pathway Coordinator
ABCE1	-0.448596331	0.588875118	Pathway Coordinator
TMX4	0.803256538	-1.350726719	Local Coordinator
VAV1	0.499538303	0.14438303	Central Coordinator
SDC2	0.800082792	-0.825417888	Local Coordinator
SDC3	0.476882383	-0.259700686	Local Coordinator
TNFAIP1	-1.339545039	1.316225807	Pathway Coordinator
PAK1	1.38486525	-0.542559287	Local Coordinator
ELOVL6	-1.474236895	1.356634179	Pathway Coordinator
ELOVL5	-1.09804898	1.720309523	Pathway Coordinator
STRADB	-0.155469017	0.508058375	Pathway Coordinator
FAM105A	0.444420649	0.103974659	Central Coordinator
ELOVL1	-0.660111839	1.437450922	Pathway Coordinator
BAIAP2	0.58717357	-1.350726719	Local Coordinator
BEST1	0.031079379	1.437450922	Central Coordinator
IPO5	-0.920339597	1.114183949	Pathway Coordinator
ACTR3	-0.624963201	0.831325348	Pathway Coordinator
KIAA0564	1.349930417	2.286026726	Central Coordinator
FOXP2	0.767248552	-1.431543462	Local Coordinator
SDCBP	0.921883328	-1.350726719	Local Coordinator
ALDH1B1	0.127883832	-0.380925801	Local Coordinator
HYDIN	0.259369878	-1.229501604	Local Coordinator
RAB8B	-1.029269666	1.114183949	Pathway Coordinator
TMEM90B	0.496517142	-1.027459746	Local Coordinator
HEYL	1.930135598	0.992958834	Central Coordinator
LRRC59	-0.603785717	1.477859294	Pathway Coordinator
ICA1L	-1.322940404	0.508058375	Pathway Coordinator
SGCG	1.257770829	1.962759753	Central Coordinator
SGCE	0.872890318	-0.906234631	Local Coordinator
C6orf162	-1.058774007	0.790916976	Pathway Coordinator
SGCB	-1.140948023	0.427241632	Pathway Coordinator
[truncated: 2,364 more rows]
