# Supplementary material for: Pathologic gene network rewiring implicates PPP1R3A as a central regulator in pressure overload heart failure
Source: Nat Commun. 2019 Jun 24;10:2760. doi: 10.1038/s41467-019-10591-5 (PMC6591478; doi:10.1038/s41467-019-10591-5)
Supplement: Supplementary file 13 — Supplementary Data 11 [file 41467_2019_10591_MOESM13_ESM.txt]

>Metabolism
GO_ENERGY_RESERVE_METABOLIC_PROCESS	http://www.broadinstitute.org/gsea/msigdb/cards/GO_ENERGY_RESERVE_METABOLIC_PROCESS	ADRB3	PHKB	STBD1	GBE1	GYG2	GNAS	PYGL	PGM2	PID1	MT3	GAA	GFPT2	EPM2A	UBB	NR1D1	PPP1R3A	GYS1	GCK	IL6ST	AKT1	PPP1R3E	PPP1R3C	MRAP2	GFPT1	PPP1R2P3	MTOR	PFKM	PRLH	PPP1R3B	CALM3	GPR116	MYC	CPS1	STK40	PHKG2	PER2	PPP1CA	PPP1CB	PPP1R2	MC4R	PYGB	PHKG1	NHLRC1	CALM1	PPP1CC	PRKAG2	PRKAG3	LEPR	PYGM	PPP1R2P1	UBA52	PCDH12	PPP1R1A	PGM5	CALM2	RPS27A	PHKA1	PPP1R3D	AKT2	UBC	PGM1	AGL	G6PC	GNMT	GSK3A	UGP2	GYS2	LEP	KL	GYG1	GSK3B	PHKA2
>EC Coupling
GO_CARDIAC_MUSCLE_CELL_CONTRACTION	http://www.broadinstitute.org/gsea/msigdb/cards/GO_CARDIAC_MUSCLE_CELL_CONTRACTION	ANK2	GJA1	NEDD4L	KCNQ1	CACNA1C	CAMK2D	SCN4B	GPD1L	KCNE1	PKP2	KCNH2	FGF12	KCNJ2	KCNE1L	NUP155	GJC1	KCNE2	CACNB2	SCN2B	GJA5	SCN3B	KCNA5	SNTA1	SCN1B	CACNA2D1	RYR2	SLC9A1	SCN5A	CAV3
GO_CELL_COMMUNICATION_BY_ELECTRICAL_COUPLING	http://www.broadinstitute.org/gsea/msigdb/cards/GO_CELL_COMMUNICATION_BY_ELECTRICAL_COUPLING	SLC8A1	CACNA1C	GJA5	ATP1A3	RYR2	GJA1	PRKACA	KCNA1	PKP2	ATP1B1	ATP1A1	ATP1B2	DBN1	FKBP1B	ATP1A2
>Sarcomeric and Contraction
KEGG_CARDIAC_MUSCLE_CONTRACTION	http://www.broadinstitute.org/gsea/msigdb/cards/KEGG_CARDIAC_MUSCLE_CONTRACTION	CACNA2D1	CACNB1	COX8A	CACNB2	UQCR10	COX7C	CACNB3	CACNB4	CACNG1	COX6CP3	FXYD2	CACNG8	RYR2	CACNG6	ATP2A2	CACNG7	TPM2	CYTB	TPM1	ATP1B2	ATP1B3	ATP1A4	ATP1B1	COX2	COX7B	COX1	COX7A1	COX7A2	COX8C	COX6C	COX3	CACNA2D3	COX6B1	CACNA1D	SLC8A1	COX5B	SLC9A1	LOC644310	CACNA1C	TNNI3	CACNA1F	COX4I1	ATP1A1	CACNA2D2	CACNA1S	COX7B2	ATP1A3	TNNC1	ATP1A2	UQCRB	COX6A2	SLC9A6	TPM4	ACTC1	COX6A1	CACNA2D4	UQCRH	UQCRFS1	UQCRC2	TPM3	UQCRC1	CACNG2	CACNG3	UQCR11	UQCRQ	MYL3	TNNT2	MYL2	LOC727947	COX6B2	COX4I2	COX7A2L	COX5A	CACNG5	CACNG4	UQCRHL	CYC1	MYH7	MYH6	ATP1B4
GO_SARCOMERE_ORGANIZATION	http://www.broadinstitute.org/gsea/msigdb/cards/GO_SARCOMERE_ORGANIZATION	TTN	NKX2-5	MYH6	TCAP	CASQ2	KBTBD10	FHOD3	MYH3	ITGB1	ANKRD1	TPM1	WDR1	ACTN2	OBSCN	SRF	CAPN3	CASQ1	BMP10	MYLK3	CFL2	PRKAR1A	MYPN	SIX4	LDB3	ACTG1	KRT19	KRT8	TNNT2	MYBPC3	MYL1	VIM	TNNI3	MYH7
>Cardiac Remodeling
KEGG_HYPERTROPHIC_CARDIOMYOPATHY_HCM	http://www.broadinstitute.org/gsea/msigdb/cards/KEGG_HYPERTROPHIC_CARDIOMYOPATHY_HCM	CACNA2D1	CACNB1	LOC100418883	CACNB2	CACNB3	CACNB4	CACNG1	TNF	ITGA9	IGF1	RYR2	CACNG8	LMNA	CACNG6	ATP2A2	CACNG7	ITGA4	TPM2	ITGA3	TPM1	ITGA2B	ITGA7	ITGA5	EMD	ITGA11	PRKAG2	DMD	CACNA2D3	CACNA1D	SLC8A1	LOC646821	CACNA1C	TNNI3	CACNA1F	ITGB3	CACNA2D2	CACNA1S	ITGB4	PRKAG3	TNNC1	ITGB5	ITGB6	ITGB7	ITGAV	ITGB1	TPM4	ACTC1	ACTG1	CACNA2D4	MYBPC3	TPM3	ITGA10	SGCD	SGCG	SGCA	ITGA8	SGCB	CACNG2	DAG1	CACNG3	LAMA2	TGFB2	MYL3	TNNT2	MYL2	TGFB1	PRKAB2	PRKAB1	PRKAA2	ITGB8	PRKAA1	TTN	ACTB	ITGA6	TGFB3	ITGA2	ITGA1	CACNG5	CACNG4	PRKAG1	DES	MYH7	MYH6	ACE	IL6
