# Supplementary material for: Pathologic gene network rewiring implicates PPP1R3A as a central regulator in pressure overload heart failure
Source: Nat Commun. 2019 Jun 24;10:2760. doi: 10.1038/s41467-019-10591-5 (PMC6591478; doi:10.1038/s41467-019-10591-5)
Supplement: Supplementary file 15 — Source Data [file 41467_2019_10591_MOESM15_ESM.xlsx]

## Sheet: Figure 4C
cell_size	group
0.218	SiRNA_PE
0.218	SiRNA_PE
0.132	SiRNA_PE
0.144	SiRNA_PE
0.249	SiRNA_PE
0.144	SiRNA_PE
0.128	SiRNA_PE
0.199	SiRNA_PE
0.159	SiRNA_PE
0.208	SiRNA_PE
0.199	SiRNA_PE
0.171	SiRNA_PE
0.176	SiRNA_PE
0.153	SiRNA_PE
0.219	SiRNA_PE
0.182	SiRNA_PE
0.24	SiRNA_PE
0.174	SiRNA_PE
0.17	SiRNA_PE
0.161	SiRNA_PE
0.164	SiRNA_PE
0.124	SiRNA_PE
0.156	SiRNA_PE
0.17	SiRNA_PE
0.157	SiRNA_PE
0.137	SiRNA_PE
1.054	SiRNA_PE
0.182	SiRNA_PE
0.161	SiRNA_PE
0.137	SiRNA_PE
0.138	SiRNA_PE
0.185	SiRNA_PE
0.142	SiRNA_PE
0.241	SiRNA_PE
0.137	SiRNA_PE
0.208	SiRNA_PE
0.154	SiRNA_PE
0.187	SiRNA_PE
0.16	SiRNA_PE
0.15	SiRNA_PE
0.164	SiRNA_PE
0.21	SiRNA_PE
0.207	SiRNA_PE
0.211	SiRNA_PE
0.186	SiRNA_PE
0.172	SiRNA_PE
0.127	SiRNA_PE
0.176	SiRNA_PE
0.214	SiRNA_PE
0.418	SiRNA_PE
0.185	SiRNA_PE
0.21	SiRNA_PE
0.247	SiRNA_PE
0.19	SiRNA_PE
0.141	SiRNA_PE
0.148	SiRNA_PE
0.154	SiRNA_PE
0.21	SiRNA_PE
0.325	SiRNA_PE
0.192	SiRNA_PE
0.744	SiRNA_PE
0.741	SiRNA_PE
0.111	SiRNA_PE
0.175	SiRNA_PE
0.217	SiRNA_PE
0.162	SiRNA_PE
0.193	SiRNA_PE
0.223	SiRNA_PE
0.202	SiRNA_PE
0.133	SiRNA_PE
0.151	SiRNA_PE
0.175	SiRNA_PE
0.12	SiRNA_PE
0.111	SiRNA_PE
0.162	SiRNA_PE
0.133	SiRNA_PE
0.39	SiRNA_PE
0.129	SiRNA_PE
0.141	SiRNA_PE
0.175	SiRNA_PE
0.175	SiRNA_PE
0.133	SiRNA_PE
0.162	SiRNA_PE
0.193	SiRNA_PE
0.142	SiRNA_PE
0.197	SiRNA_PE
0.204	SiRNA_PE
0.14	SiRNA_PE
0.205	SiRNA_PE
0.212	SiRNA_PE
0.099	SiRNA_PE
0.18	SiRNA_PE
0.111	SiRNA_PE
0.17	SiRNA_PE
0.19	SiRNA_PE
0.149	SiRNA_PE
0.099	SiRNA_PE
0.204	SiRNA_PE
0.14	SiRNA_PE
0.193	SiRNA_PE
0.942	SiRNA_PE
0.269	SiRNA_PE
0.253	SiRNA_PE
0.168	SiRNA_PE
0.145	SiRNA_PE
0.184	SiRNA_PE
0.213	SiRNA_PE
0.164	SiRNA_PE
0.122	SiRNA_PE
0.156	SiRNA_PE
0.163	SiRNA_PE
0.17	SiRNA_PE
0.27	SiRNA_PE
0.141	SiRNA_PE
0.268	SiRNA_PE
0.159	SiRNA_PE
0.218	SiRNA_PE
0.161	SiRNA_PE
0.145	SiRNA_PE
0.165	SiRNA_PE
0.272	SiRNA_PE
0.178	SiRNA_PE
0.61	SiRNA_PE
0.116	SiRNA_PE
0.097	SiRNA_PE
0.161	SiRNA_PE
0.075	SiRNA_PE
0.229	SiRNA_PE
0.137	SiRNA_PE
0.134	SiRNA_PE
0.965	SiRNA_PE
0.745	SiRNA_PE
0.787	SiRNA_PE
0.389	SiRNA_PE
0.184	SiRNA_PE
0.134	SiRNA_PE
0.152	SiRNA_PE
0.12	SiRNA_PE
0.179	SiRNA_PE
0.14	SiRNA_PE
0.154	SiRNA_PE
0.154	SiRNA_PE
0.131	SiRNA_PE
0.097	SiRNA_PE
0.178	SiRNA_PE
0.209	SiRNA_PE
0.277	SiRNA_PE
0.008	SiRNA_PE
0.179	SiRNA_PE
0.14	SiRNA_PE
0.598	scr_PE
0.407	scr_PE
0.718	scr_PE
0.418	scr_PE
0.601	scr_PE
0.354	scr_PE
0.607	scr_PE
0.84	scr_PE
0.582	scr_PE
0.455	scr_PE
0.543	scr_PE
0.573	scr_PE
0.344	scr_PE
0.35	scr_PE
0.4	scr_PE
0.346	scr_PE
0.587	scr_PE
0.715	scr_PE
0.719	scr_PE
0.687	scr_PE
0.409	scr_PE
0.7	scr_PE
0.47	scr_PE
0.24	scr_PE
0.34	scr_PE
0.69	scr_PE
0.701	scr_PE
0.257	scr_PE
0.206	scr_PE
0.135	scr_PE
0.445	scr_PE
0.798	scr_PE
0.185	scr_PE
0.971	scr_PE
0.569	scr_PE
0.483	scr_PE
0.819	scr_PE
0.678	scr_PE
0.654	scr_PE
0.318	scr_PE
0.148	scr_PE
0.113	scr_PE
0.182	scr_PE
0.141	scr_PE
0.255	scr_PE
0.472	scr_PE
0.457	scr_PE
0.259	scr_PE
0.293	scr_PE
0.426	scr_PE
0.434	scr_PE
0.507	scr_PE
0.405	scr_PE
0.583	scr_PE
0.368	scr_PE
0.277	scr_PE
0.427	scr_PE
0.2	scr_PE
0.49	scr_PE
0.413	scr_PE
0.251	scr_PE
0.338	scr_PE
0.41	scr_PE
0.37	scr_PE
0.457	scr_PE
0.34	scr_PE
0.444	scr_PE
0.501	scr_PE
0.29	scr_PE
0.253	scr_PE
0.179	scr_PE
0.264	scr_PE
0.207	scr_PE
0.17	scr_PE
0.272	scr_PE
0.412	scr_PE
0.292	scr_PE
0.324	scr_PE
0.405	scr_PE
0.395	scr_PE
0.391	scr_PE
0.27	scr_PE
0.26	scr_PE
0.126	scr_PE
0.189	scr_PE
0.214	scr_PE
0.205	scr_PE
0.535	scr_PE
0.306	scr_PE
1.396	scr_PE
0.59	scr_PE
0.132	scr_PE
0.208	scr_PE
0.323	scr_PE
0.258	scr_PE
0.191	scr_PE
0.224	scr_PE
0.241	scr_PE
0.162	scr_PE
0.247	scr_PE
0.426	Control_PE
0.279	Control_PE
0.556	Control_PE
0.234	Control_PE
0.332	Control_PE
0.241	Control_PE
0.361	Control_PE
0.398	Control_PE
0.345	Control_PE
0.339	Control_PE
0.344	Control_PE
0.216	Control_PE
0.352	Control_PE
0.6	Control_PE
0.277	Control_PE
0.924	Control_PE
0.896	Control_PE
0.495	Control_PE
0.251	Control_PE
0.253	Control_PE
0.364	Control_PE
0.102	Control_PE
0.367	Control_PE
0.368	Control_PE
0.372	Control_PE
0.404	Control_PE
0.291	Control_PE
0.681	Control_PE
0.837	Control_PE
0.261	Control_PE
0.598	Control_PE
0.278	Control_PE
0.218	Control_PE
0.351	Control_PE
0.405	Control_PE
0.255	Control_PE
0.247	Control_PE
0.405	Control_PE
0.627	Control_PE
0.455	Control_PE
0.47	Control_PE
0.27	Control_PE
0.195	Control_PE
0.198	Control_PE
0.486	Control_PE
0.353	Control_PE
0.526	Control_PE
0.796	Control_PE
0.291	Control_PE
0.343	Control_PE
0.335	Control_PE
0.179	Control_PE
0.261	Control_PE
0.513	Control_PE
0.298	Control_PE
0.493	Control_PE
0.34	Control_PE
0.821	Control_PE
0.456	Control_PE
0.348	Control_PE
0.435	Control_PE
0.592	Control_PE
0.476	Control_PE
0.464	Control_PE
0.348	Control_PE
0.21	Control_PE
0.31	Control_PE
0.489	Control_PE
0.295	Control_PE
0.355	Control_PE
0.481	Control_PE
0.488	Control_PE
0.272	Control_PE
0.369	Control_PE
0.24	Control_PE
0.633	Control_PE
0.392	Control_PE
0.431	Control_PE
0.609	Control_PE
0.522	Control_PE
0.24	Control_PE
0.857	Control_PE
0.584	Control_PE
0.352	Control_PE
0.416	Control_PE
0.565	Control_PE
0.677	Control_PE
0.344	Control_PE
0.363	Control_PE
0.649	Control_PE
0.436	Control_PE
0.422	Control_PE
0.593	Control_PE
0.496	Control_PE
0.7	Control_PE
0.324	Control_PE
1.067	Control_PE
0.482	Control_PE
0.487	Control_PE
0.563	Control_PE
0.47	Control_PE
0.524	Control_PE
0.482	SiRNA_noPE
0.07	SiRNA_noPE
0.098	SiRNA_noPE
0.24	SiRNA_noPE
0.265	SiRNA_noPE
0.14	SiRNA_noPE
0.172	SiRNA_noPE
0.263	SiRNA_noPE
0.21	SiRNA_noPE
0.331	SiRNA_noPE
0.186	SiRNA_noPE
0.194	SiRNA_noPE
0.643	SiRNA_noPE
0.156	SiRNA_noPE
0.27	SiRNA_noPE
0.531	SiRNA_noPE
0.176	SiRNA_noPE
0.24	SiRNA_noPE
0.193	SiRNA_noPE
0.182	SiRNA_noPE
0.276	SiRNA_noPE
0.31	SiRNA_noPE
0.187	SiRNA_noPE
0.192	SiRNA_noPE
0.307	SiRNA_noPE
0.265	SiRNA_noPE
0.169	SiRNA_noPE
0.192	SiRNA_noPE
0.171	SiRNA_noPE
0.236	SiRNA_noPE
0.16	SiRNA_noPE
0.1	SiRNA_noPE
0.163	SiRNA_noPE
0.16	SiRNA_noPE
0.063	SiRNA_noPE
0.093	SiRNA_noPE
0.184	SiRNA_noPE
0.162	SiRNA_noPE
0.117	SiRNA_noPE
0.118	SiRNA_noPE
0.155	SiRNA_noPE
0.169	SiRNA_noPE
0.207	SiRNA_noPE
0.192	SiRNA_noPE
0.265	SiRNA_noPE
0.257	SiRNA_noPE
0.298	SiRNA_noPE
0.167	SiRNA_noPE
0.174	SiRNA_noPE
0.187	SiRNA_noPE
0.382	SiRNA_noPE
0.332	SiRNA_noPE
0.345	SiRNA_noPE
0.273	SiRNA_noPE
0.208	SiRNA_noPE
0.319	SiRNA_noPE
0.271	SiRNA_noPE
0.213	SiRNA_noPE
0.075	SiRNA_noPE
0.105	SiRNA_noPE
0.37	SiRNA_noPE
0.373	SiRNA_noPE
0.178	SiRNA_noPE
0.214	SiRNA_noPE
0.109	SiRNA_noPE
0.185	SiRNA_noPE
0.223	SiRNA_noPE
0.185	SiRNA_noPE
0.212	SiRNA_noPE
0.242	SiRNA_noPE
0.176	SiRNA_noPE
0.227	SiRNA_noPE
0.271	SiRNA_noPE
0.251	SiRNA_noPE
0.213	SiRNA_noPE
0.285	SiRNA_noPE
0.162	SiRNA_noPE
0.227	SiRNA_noPE
0.156	SiRNA_noPE
0.646	SiRNA_noPE
0.245	SiRNA_noPE
0.145	SiRNA_noPE
0.163	SiRNA_noPE
0.264	SiRNA_noPE
0.09	SiRNA_noPE
0.155	SiRNA_noPE
0.232	SiRNA_noPE
0.328	SiRNA_noPE
0.277	SiRNA_noPE
0.266	SiRNA_noPE
0.418	SiRNA_noPE
0.218	SiRNA_noPE
0.213	SiRNA_noPE
0.21	SiRNA_noPE
0.187	SiRNA_noPE
0.296	SiRNA_noPE
0.163	SiRNA_noPE
1.129	SiRNA_noPE
0.954	SiRNA_noPE
0.45	SiRNA_noPE
0.457	SiRNA_noPE
0.239	SiRNA_noPE
0.162	SiRNA_noPE
0.359	SiRNA_noPE
0.215	SiRNA_noPE
0.164	SiRNA_noPE
0.133	SiRNA_noPE
0.27	SiRNA_noPE
0.241	SiRNA_noPE
0.174	SiRNA_noPE
0.16	SiRNA_noPE
0.162	SiRNA_noPE
0.116	SiRNA_noPE
0.161	SiRNA_noPE
0.22	SiRNA_noPE
0.205	SiRNA_noPE
0.142	SiRNA_noPE
0.245	SiRNA_noPE
0.304	SiRNA_noPE
0.203	SiRNA_noPE
0.255	SiRNA_noPE
0.281	SiRNA_noPE
0.258	SiRNA_noPE
0.164	SiRNA_noPE
0.215	SiRNA_noPE
0.139	SiRNA_noPE
0.239	SiRNA_noPE
0.316	SiRNA_noPE
0.358	SiRNA_noPE
0.162	SiRNA_noPE
0.222	SiRNA_noPE
0.202	SiRNA_noPE
0.182	SiRNA_noPE
0.177	SiRNA_noPE
0.185	SiRNA_noPE
0.277	SiRNA_noPE
0.225	SiRNA_noPE
0.214	SiRNA_noPE
0.101	SiRNA_noPE
0.114	SiRNA_noPE
0.118	SiRNA_noPE
0.201	SiRNA_noPE
0.195	SiRNA_noPE
0.233	SiRNA_noPE
0.228	SiRNA_noPE
0.221	SiRNA_noPE
0.463	SiRNA_noPE
0.229	SiRNA_noPE
0.212	SiRNA_noPE
0.139	SiRNA_noPE
0.083	SiRNA_noPE
0.436	scr_noPE
0.229	scr_noPE
0.258	scr_noPE
0.282	scr_noPE
0.227	scr_noPE
0.149	scr_noPE
0.217	scr_noPE
0.193	scr_noPE
0.287	scr_noPE
0.212	scr_noPE
0.249	scr_noPE
0.339	scr_noPE
0.232	scr_noPE
0.155	scr_noPE
0.194	scr_noPE
0.36	scr_noPE
0.282	scr_noPE
0.171	scr_noPE
0.241	scr_noPE
0.249	scr_noPE
0.231	scr_noPE
0.981	scr_noPE
0.337	scr_noPE
0.363	scr_noPE
0.279	scr_noPE
0.429	scr_noPE
0.228	scr_noPE
0.145	scr_noPE
0.276	scr_noPE
0.259	scr_noPE
0.218	scr_noPE
0.265	scr_noPE
0.201	scr_noPE
0.344	scr_noPE
0.177	scr_noPE
0.295	scr_noPE
0.132	scr_noPE
0.226	scr_noPE
0.323	scr_noPE
0.41	scr_noPE
0.309	scr_noPE
0.49	scr_noPE
0.213	scr_noPE
0.327	scr_noPE
0.202	scr_noPE
0.214	scr_noPE
0.443	scr_noPE
0.336	scr_noPE
0.314	scr_noPE
0.502	scr_noPE
0.271	scr_noPE
0.494	scr_noPE
0.393	scr_noPE
0.22	scr_noPE
0.327	scr_noPE
0.241	scr_noPE
0.273	scr_noPE
0.174	scr_noPE
0.396	scr_noPE
0.214	scr_noPE
0.359	scr_noPE
0.32	scr_noPE
0.245	scr_noPE
0.121	scr_noPE
0.178	scr_noPE
0.104	scr_noPE
0.212	scr_noPE
0.203	scr_noPE
0.138	scr_noPE
0.182	scr_noPE
0.336	scr_noPE
0.261	scr_noPE
0.223	scr_noPE
0.459	scr_noPE
0.279	scr_noPE
0.252	scr_noPE
0.226	scr_noPE
0.293	scr_noPE
0.198	scr_noPE
0.227	scr_noPE
0.198	scr_noPE
0.193	scr_noPE
0.24	scr_noPE
0.153	scr_noPE
0.219	scr_noPE
0.194	scr_noPE
0.165	scr_noPE
0.36	scr_noPE
0.35	scr_noPE
0.224	scr_noPE
0.231	scr_noPE
0.105	scr_noPE
0.288	scr_noPE
0.342	scr_noPE
0.253	scr_noPE
0.236	scr_noPE
0.403	scr_noPE
0.198	scr_noPE
0.182	scr_noPE
0.175	scr_noPE
0.259	control_noPE
0.32	control_noPE
0.265	control_noPE
0.284	control_noPE
0.293	control_noPE
0.446	control_noPE
0.205	control_noPE
0.345	control_noPE
0.23	control_noPE
0.315	control_noPE
0.372	control_noPE
0.349	control_noPE
0.179	control_noPE
0.227	control_noPE
0.205	control_noPE
0.196	control_noPE
0.447	control_noPE
0.164	control_noPE
0.261	control_noPE
0.203	control_noPE
0.288	control_noPE
0.133	control_noPE
0.172	control_noPE
0.175	control_noPE
0.246	control_noPE
0.323	control_noPE
0.2	control_noPE
0.177	control_noPE
0.16	control_noPE
0.184	control_noPE
0.284	control_noPE
0.185	control_noPE
0.192	control_noPE
0.45	control_noPE
0.307	control_noPE
0.223	control_noPE
0.222	control_noPE
0.211	control_noPE
0.208	control_noPE
0.286	control_noPE
0.388	control_noPE
0.273	control_noPE
0.356	control_noPE
0.258	control_noPE
0.316	control_noPE
0.236	control_noPE
0.176	control_noPE
0.176	control_noPE
0.604	control_noPE
0.308	control_noPE
0.404	control_noPE
0.423	control_noPE
0.206	control_noPE
0.221	control_noPE
0.257	control_noPE
0.195	control_noPE
0.195	control_noPE
0.243	control_noPE
0.297	control_noPE
0.266	control_noPE
0.292	control_noPE
0.467	control_noPE
0.288	control_noPE
0.146	control_noPE
0.293	control_noPE
0.21	control_noPE
0.273	control_noPE
0.352	control_noPE
0.305	control_noPE
0.256	control_noPE
0.405	control_noPE
0.248	control_noPE
0.24	control_noPE
0.278	control_noPE
0.242	control_noPE
0.172	control_noPE
0.33	control_noPE
0.252	control_noPE
0.567	control_noPE
0.295	control_noPE
0.243	control_noPE
0.252	control_noPE
0.388	control_noPE
0.354	control_noPE
0.391	control_noPE
0.277	control_noPE
0.192	control_noPE
0.215	control_noPE
0.31	control_noPE
0.22	control_noPE
0.222	control_noPE
0.364	control_noPE
0.266	control_noPE
0.223	control_noPE
0.256	control_noPE
0.445	control_noPE
0.249	control_noPE
0.356	control_noPE
0.196	control_noPE
0.272	control_noPE

## Sheet: Figure 4D
Time point	Basal 1			Basal 2				Basal 3				Oligo 1				Oligo 2				Oligo 3				FCC 1				FCC 2				FCC 3				AA 1				AA 2				AA3
Fuel/Media	base	pyruvate		base	pyruvate			base	pyruvate			base	pyruvate			base	pyruvate			base	pyruvate			base	pyruvate			base	pyruvate			base	pyruvate			base	pyruvate			base	pyruvate			base	pyruvate
siRNA to PPP1R3A	0.00323104	0.00693625		0.00275247	0.00729157			0.00250866	0.0076756			0.00167041	0.00220487			0.0016834	0.00246959			0.00166278	0.00287609			0.00226166	0.00978203			0.00252153	0.00650045			0.00207537	0.00533342			0.000917497	0.000570829			0.000931253	0.000835545			0.00090204	0.00078918
siRNA to PPP1R3A	0.00298863	0.00916233		0.00290289	0.00804807			0.00294292	0.00741166			0.00159313	0.00407574			0.00175861	0.004989			0.00185437	0.0057221			0.00201729	0.0093217			0.00238398	0.00616864			0.00255471	0.00550502			0.000708199	0.00195516			0.000748104	0.00211488			0.000741593	0.0019989
siRNA to PPP1R3A	0.00400016	0.00859612		0.00445895	0.0081837			0.00492414	0.00793974			0.00228436	0.00354317			0.00225081	0.00433137			0.00236938	0.00499662			0.00378109	0.00933501			0.00342578	0.00610948			0.00287164	0.00525921			0.00122249	0.00184795			0.00123076	0.00200284			0.00115898	0.00192464
siRNA to PPP1R3A		0.0105494			0.0103169				0.00996551				0.00411181				0.00483492				0.00525452				0.012665				0.0103815				0.00880781				0.00218226				0.00246928				0.00237504
scr siRNA control	0.0025686	0.00396993		0.00245539	0.00397265			0.00243928	0.00398225			0.00161357	0.0024909			0.00172084	0.00297585			0.0017972	0.00327447			0.00254332	0.00398916			0.00301781	0.00500195			0.00258724	0.00631134			0.000916239	0.00140526			0.000998234	0.00150958			0.000971546	0.00147634
scr siRNA control	0.00287308	0.0061743		0.00305635	0.00475361			0.00328676	0.00348442			0.00193154	0.00254433			0.00181444	0.0026824			0.00181394	0.00271083			0.00331628	0.00634105			0.00338083	0.00684559			0.00284052	0.00893068			0.000965921	0.00145328			0.0010211	0.00166887			0.000968953	0.00164372
scr siRNA control	0.00470411	0.00219217		0.00448823	0.0022306			0.00442809	0.00223376			0.00333711	0.00179623			0.00339178	0.00179964			0.0034294	0.00183465			0.00515918	0.00423832			0.00595393	0.0047005			0.00558806	0.0059221			0.00403329	0.00151123			0.00377854	0.00144935			0.00349747	0.00139085
* All data = oxygen consumption rate per cell as quanitified by Presto Blue staining

## Sheet: Figure 5A
mouse	WT=0 KO=1	1= TAC 0=sham	baselineFS	week 1 FS	week 2 FS	week 4 FS	week 6 FS	week 8 FS
18We22	0	0	46.5	29.25	27.5	38	33	37
18we23	0	0	52	41.5	49.5	37.6667	50.6667	37
18We21	0	0	42.6667	35	38.5	35.5	34	39.5
18We18	0	0	42.6667	33.5	30.5	44.5	39	43
18W16	0	0	41	41.5	41.5	43	49.3333	36
18We19	0	1	38	33	31	33.6667	26	22.5
18W17	0	1	42	29	29.3333	46	40.3333	36.5
18W14	0	1	41	29	26	36.6667	13.6667	13.5
18W13	0	1	53	34	46.5	43.5	26	19.5
18W12	0	1	55	37.5	43.3333	35.5	27.6667	30
18D9	1	0	38.6667	28.6667	40	38.5	32	51
18D3	1	0	37	35.6667	35.5	42.5	41	35
18D10	1	0	47.6667	36.5	37	30.6667	41	41
18D8	1	0	34	33.5	43.6667	33.5	30	35.5
18D7	1	0	43	54.5	35.5	42.3333	36	45.5
18D4	1	1	47	24.5	25	33.3333	41	38
18D11	1	1	35	36.5	37.5	35.5	41	41.5
18D5	1	1	49	34	41	34.3333	31.3333	36
18D1	1	1	38	33	31	33.3333	40	34.5
18D2	1	1	37	26.5	33.6667	40	34.6667	39.5

## Sheet: Figure 5B
KO TAC
	36B4 (control) CT	PPP1R3A CT	MYH7 CT	MYH6 CT	NPPB CT	NPPA CT
1	19.163	30.201	18.572	14.062	18.003	17.566
1	19.136	29.584	18.47	14.063	18.116	17.657
2	18.874	30.749	17.639	14.431	17.783	17.613
2	18.809	30.688	17.653	14.498	17.803	17.809
4	18.949	30.716	20.109	14.513	19.405	18.571
4	18.986	30.868	20.123	14.463	19.489	18.612
5	18.876	30.479	18.225	14.351	18.856	17.95
5	18.953	30.463	18.236	14.353	18.477	18.006
11	18.763	30.298	20.377	13.864	19.735	19.364
11	18.765	30.734	20.26	13.866	19.789	19.398
KO Sham
3	18.604	31.903	21.032	14.062	20.157	19.705
3	18.585	31.416	20.963	14.063	20.164	19.728
7	19.038	31.484	17.741	14.431	18.414	17.664
7	19.034	31.496	17.578	14.498	18.309	17.597
8	18.966	31.729	21.051	14.513	21.268	19.951
8	18.955	32.562	21.11	14.463	21.342	20.046
9	18.899	32.387	18.091	14.351	19.154	18.172
9	18.881	31.848	18.041	14.353	19.214	18.151
10	18.242	32.122	18.729	13.864	18.963	19.893
10	18.237	32.213	18.697	13.866	18.968	20.016
WT TAC
12	17.56	20.684	18.53	14.434	15.939	16.686
12	17.559	20.726	18.525	14.341	16.06	16.718
13	18.713	20.582	18.435	14.064	17.641	16.389
13	18.699	20.622	18.431	14.033	17.68	16.525
14	17.954	20.993	16.594	14.608	16.584	13.832
14	17.999	20.979	16.502	14.617	16.005	14.011
17	18.9	20.92	19.81	14.309	19.101	18.969
17	18.921	20.993	19.848	14.248	19.131	19.054
19	18.703	20.769	17.99	14.461	18.142	16.665
19	18.761	20.691	17.997	14.485	18.19	16.71
WT Sham
16	17.979	20.093	21.296	13.833	18.956	19.4
16	18.081	20.159	21.215	13.761	18.863	19.519
18	18.554	20.574	21.176	14.04	19.381	18.95
18	18.616	20.557	21.122	13.997	19.458	19.047
21	18.85	20.871	20.054	14.482	19.788	19.264
21	18.771	20.805	20.434	14.424	19.707	19.219
22	18.771	19.536	21.828	14.072	19.583	19.544
22	18.617	20.485	21.828	14.105	19.645	19.608
23	18.159	20.515	21.242	13.939	19.451	19.413
23	18.16	20.467	21.1	13.952	19.36	19.458

## Sheet: Figure 5C
D1	cell area	D2	cell area	D3	cell area	D4	cell area	D5	cell area	D7	cell area	D8	cell area	D9	cell area	D10	cell area	D11	cell area	W13	cell area	W14	cell area	W16	cell area	W17	cell area	W18	cell area	W19	cell area	W 21	cell area	W 22	cell area	W23	cell area
1	2527	1	3856	1	876	1	2587	1	3391	1	2032	1	1099	1	2926	1	2527	1	1876	1	3615	1	3500	1	1155	1	4640	1	2000	1	3115	1	895	1	1930	1	867
2	924	2	3401	2	2377	2	2225	2	637	2	2370	2	1228	2	2789	2	1246	2	2036	2	2023	2	2051	2	882	2	2212	2	1767	2	3937	2	1236	2	1220	2	1072
3	794	3	3324	3	1249	3	2020	3	632	3	3366	3	1220	3	1571	3	1974	3	1758	3	1371	3	3876	3	1965	3	3047	3	2386	3	1779	3	1926	3	1177	3	1533
4	664	4	1777	4	1813	4	1771	4	578	4	1927	4	1491	4	1665	4	2080	4	1800	4	2112	4	2091	4	1435	4	2842	4	2453	4	3049	4	2097	4	1066	4	1112
5	346	5	3943	5	1403	5	3251	5	1251	5	1894	5	1702	5	2142	5	2413	5	1699	5	1503	5	3141	5	1545	5	2825	5	4959	5	2559	5	928	5	829	5	1966
6	3914	6	2984	6	1936	6	3831	6	620	6	1298	6	1109	6	1491	6	2750	6	1196	6	1731	6	3740	6	1955	6	1535	6	2000	6	3373	6	1323	6	871	6	2811
7	4917	7	4234	7	1902	7	3406	7	2312	7	513	7	1349	7	475	7	1542	7	1146	7	4564	7	5273	7	1343	7	3429	7	2711	7	2835	7	1243	7	2240	7	1367
8	2271	8	1645	8	1708	8	4109	8	2505	8	1388	8	1350	8	1513	8	1714	8	1152	8	2934	8	3484	8	1888	8	7346	8	1878	8	3483	8	992	8	1264	8	1457
9	2613	9	2091	9	1157	9	4185	9	1458	9	681	9	1693	9	1356	9	1943	9	1105	9	1237	9	4862	9	2346	9	3705	9	1643	9	2001	9	617	9	1574	9	1588
10	1818	10	3014	10	1519	10	4159	10	3104	10	2060	10	817	10	1656	10	1430	10	868	10	1886	10	2159	10	1213	10	2929	10	2336	10	4559	10	1118	10	3663	10	1187
11	2560	11	2969	11	1864	11	2204	11	2351	11	1883	11	605	11	1971	11	2081	11	536	11	910	11	1891	11	2692	11	1667	11	1649	11	2691	11	1441	11	1266	11	1013
12	2274	12	2154	12	1616	12	1111	12	1907	12	1177	12	1857	12	1381	12	1588	12	1668	12	2284	12	1971	12	3676	12	3264	12	1960	12	4247	12	1286	12	1108	12	1201
13	3980	13	2518	13	1873	13	2580	13	1734	13	1281	13	1469	13	805	13	1227	13	819	13	2768	13	4925	13	1555	13	4460	13	2309	13	3809	13	1499	13	504	13	1143
14	2427	14	1674	14	1133	14	3091	14	1160	14	2323	14	1457	14	1167	14	1465	14	586	14	2444	14	4002	14	1732	14	1453	14	2044	14	3869	14	995	14	2497	14	1404
15	1907	15	2493	15	434	15	2073	15	1512	15	1736	15	1962	15	1885	15	1238	15	738	15	4510	15	1803	15	1352	15	3732	15	2162	15	1408	15	1206	15	2898	15	1102
16	1289	16	1090	16	876	16	1006	16	1409	16	904	16	762	16	2347	16	2291	16	1234	16	2656	16	3843	16	1000	16	2121	16	796	16	2919	16	800	16	2201	16	2527
17	2905	17	1622	17	1578	17	2119	17	2145	17	1175	17	447	17	567	17	1990	17	2030	17	2751	17	1995	17	845	17	1725	17	1986	17	3083	17	1200	17	1307	17	1689
18	1332	18	4157	18	1650	18	4106	18	556	18	2226	18	975	18	2211	18	1282	18	2329	18	2283	18	889	18	762	18	3226	18	4180	18	1733	18	1270	18	2202	18	2342
19	2030	19	2382	19	1317	19	1359	19	861	19	1466	19	2141	19	572	19	2017	19	1613	19	3436	19	968	19	513	19	2664	19	3053	19	2776	19	1472	19	688	19	1357
20	2428	20	1466	20	1081	20	2491	20	1146	20	1221	20	972	20	1788	20	1296	20	2001	20	2153	20	2191	20	1485	20	4682	20	1794	20	2894	20	1120	20	678	20	1912
21	4370	21	726	21	2280	21	4041	21	1877	21	1833	21	1354	21	2381	21	802	21	1941	21	2176	21	3193	21	1550	21	5664	21	1390	21	4088	21	887	21	1278	21	1419
22	2075	22	2825	22	1637	22	879	22	2727	22	2029	22	1286	22	1546	22	1179	22	1911	22	1432	22	2395	22	1406	22	3547	22	2654	22	3847	22	812	22	1029	22	1423
23	719	23	2184	23	2246	23	759	23	2179	23	1368	23	1181	23	1628	23	1549	23	1065	23	2432	23	5078	23	939	23	2183	23	858	23	2816	23	1076	23	1273	23	937
24	2411	24	4337	24	1784	24	2349	24	2899	24	556	24	1657	24	1432	24	1875	24	914	24	2960	24	7093	24	1903	24	3384	24	1944	24	3673	24	1597	24	1711	24	1185
25	1310	25	2263	25	1260	25	2053	25	609	25	1132	25	706	25	1217	25	1578	25	675	25	1455	25	1748	25	883	25	2425	25	1269	25	3740	25	1419	25	1192	25	1215
26	1876	26	3475	26	1509	26	2391	26	2144	26	968	26	1302	26	1310	26	2293	26	1397	26	1412	26	833	26	1198	26	2142	26	3865	26	2036	26	1283	26	724	26	2173
27	2675	27	2717	27	2619	27	3116	27	2049	27	1618	27	1660	27	2075	27	2010	27	1181	27	4218	27	1699	27	973	27	1748	27	1048	27	4685	27	791	27	1230	27	1203
28	3390	28	2599	28	1928	28	3572	28	2590	28	3150	28	749	28	460	28	1251	28	1219	28	3073	28	4314	28	875	28	2506	28	284	28	1490	28	1014	28	665	28	1715
29	2686	29	3210	29	2343	29	565	29	2263	29	3568	29	860	29	1125	29	1933	29	1258	29	2879	29	3051	29	1116	29	709	29	3202	29	3995	29	1341	29	543	29	1504
30	3082	30	5009	30	1110	30	2143	30	2753	30	3868	30	412	30	2208	30	717	30	1641	30	2123	30	1657	30	648	30	1333	30	4361	30	3720	30	1389	30	553	30	1412
31	501	31	3516	31	1339	31	1429	31	1261	31	2059	31	1301	31	2427	31	2084	31	1918	31	4093	31	1141	31	1448	31	2138	31	2879	31	2376	31	1602	31	1248	31	1145
32	2126	32	3735	32	1809	32	1448	32	4706	32	1310	32	1750	32	2933	32	1794	32	1309	32	2699	32	2189	32	917	32	7130	32	3032	32	3026	32	1835	32	963	32	1255
33	2928	33	3358	33	437	33	333	33	858	33	1869	33	1762	33	2162	33	1116	33	1839	33	4133	33	2469	33	602	33	2572	33	4345	33	3992	33	2094	33	1438	33	1231
34	2915	34	2669	34	2274	34	944	34	2581	34	850	34	317	34	1797	34	1143	34	769	34	2364	34	2148	34	654	34	3392	34	2090	34	2418	34	962	34	1128	34	1112
35	2651	35	2344	35	3078	35	1349	35	1154	35	912	35	1006	35	2569	35	467	35	961	35	3266	35	2979	35	793	35	1450	35	1339	35	3288	35	771	35	1637	35	1757
36	1954	36	2585	36	1285	36	1012	36	3306	36	1230	36	857	36	2796	36	946	36	1366	36	1727	36	3685	36	430	36	2627	36	2752	36	2134	36	739	36	1324	36	1014
37	1986	37	2986	37	2443	37	1994	37	1513	37	1401	37	1248	37	2258	37	3672	37	1025	37	3796	37	4728	37	809	37	989	37	2126	37	2146	37	581	37	1372	37	2472
38	1812	38	3156	38	2147	38	840	38	2661	38	3099	38	446	38	2051	38	1621	38	1680	38	3330	38	1662	38	842	38	999	38	3001	38	2765	38	1548	38	869	38	1346
39	2064	39	1950	39	1334	39	458	39	2143	39	4415	39	283	39	2630	39	2218	39	2705	39	3736	39	2666	39	1510	39	2692	39	647	39	4326	39	1250	39	1702	39	1188
40	1877	40	2573	40	1837	40	3531	40	2721	40	2588	40	917	40	2070	40	1293	40	1712	40	3863	40	4093	40	863	40	1405	40	2317	40	1530	40	1708	40	678	40	1778
41	3146	41	2895	41	1664	41	3670	41	1705	41	4415	41	463	41	2163	41	1348	41	1278	41	3161	41	4933	41	695	41	1554	41	2062	41	4291	41	1148	41	1193	41	1178
42	1547	42	2294	42	2859	42	1279	42	1423	42	1522	42	1702	42	1836	42	1748	42	1245	42	1892	42	5676	42	1623	42	3086	42	2370	42	4750	42	1427	42	577	42	1660
43	2990	43	1963	43	1589	43	3439	43	2228	43	3092	43	934	43	903	43	1752	43	839	43	2284	43	5143	43	979	43	878	43	678	43	1402	43	499	43	614	43	1287
44	1824	44	1378	44	2363	44	1999	44	1990	44	2957	44	2710	44	1393	44	403	44	595	44	2121	44	2926	44	362	44	2044	44	1674	44	3131	44	1717	44	551	44	1308
45	1939	45	1605	45	4114	45	3914	45	1765	45	2010	45	842	45	1406	45	1159	45	1461	45	1920	45	4940	45	653	45	1193	45	571	45	3131	45	1037	45	1199	45	1284
46	3067	46	2483	46	2639	46	360	46	2507	46	1415	46	1019	46	2124	46	1492	46	1782	46	1582	46	5780	46	614	46	3399	46	1799	46	1190	46	1491	46	697	46	1804
47	2074	47	2119	47	1856	47	681	47	3355	47	817	47	851	47	2053	47	1708	47	1287	47	1673	47	4054	47	1370	47	1027	47	1576	47	1674	47	1700	47	315	47	1163
48	2668	48	3265	48	3740	48	1619	48	1796	48	2088	48	897	48	2023	48	975	48	1803	48	1516	48	2286	48	1055	48	3525	48	1535	48	1779	48	411	48	626	48	1234
49	1954	49	3103	49	2116	49	525	49	1992	49	1636	49	2124	49	2212	49	1397	49	1097	49	2017	49	3620	49	1724	49	2969	49	3286	49	4600	49	907	49	807	49	1603
50	3265	50	1820	50	2794	50	2556	50	1385	50	1646	50	1422	50	2206	50	1918	50	1497	50	3504	50	2075	50	768	50	2140	50	1611	50	4206	50	1996	50	2494	50	1876
51	2638	51	2413	51	947	51	2286	51	820	51	1648	51	1621	51	1843	51	1234	51	1632	51	1689	51	8790	51	1093	51	400	51	1605	51	2064	51	1644	51	1714	51	1515
52	2870	52	2184	52	2147	52	1384	52	3131	52	1885	52	1483	52	1351	52	2852	52	2035	52	3950	52	2946	52	1021	52	454	52	1534	52	2193	52	1849	52	1178	52	1473
53	2035	53	1918	53	3201	53	1939	53	2852	53	1544	53	1280	53	1442	53	2909	53	1543	53	2642	53	4291	53	1396	53	2956	53	610	53	2056	53	1567	53	713	53	1517
54	1469	54	1862	54	2320	54	3410	54	499	54	1879	54	1806	54	3492	54	929	54	1005	54	4011	54	2719	54	922	54	661	54	2328	54	2797	54	1011	54	859	54	1326
55	2191	55	1270	55	2248	55	1770	55	2067	55	1289	55	1230	55	1613	55	1440	55	2531	55	4670	55	4971	55	1131	55	672	55	752	55	2367	55	2355	55	2227	55	1463
56	806	56	1889	56	2035	56	2362	56	2049	56	815	56	1382	56	3542	56	1482	56	1287	56	4528	56	4013	56	1676	56	2079	56	719	56	4101	56	1134	56	1054	56	2105
57	2017	57	2233	57	2035	57	3681	57	1359	57	577	57	542	57	2286	57	1852	57	1385	57	3023	57	2848	57	1737	57	1381	57	781	57	3400	57	1716	57	1160	57	1155
58	3369	58	1848	58	2181	58	5323	58	733	58	959	58	1679	58	2764	58	1475	58	2097	58	2392	58	1676	58	1737	58	4325	58	3257	58	1894	58	1509	58	1938	58	1374
59	2708	59	3330	59	3160	59	1954	59	2637	59	2330	59	1579	59	1532	59	2529	59	1613	59	2828	59	3111	59	1384	59	2735	59	969	59	3030	59	1092	59	2029	59	1877
60	1134	60	3427	60	2296	60	2976	60	1312	60	1336	60	1666	60	1548	60	447	60	1469	60	4303	60	947	60	1393	60	1752	60	1034	60	1685	60	1456	60	987	60	1092
61	2659	61	2164	61	2276	61	1741	61	1777	61	1027	61	1167	61	2225	61	2042	61	1959	61	7353	61	966	61	543	61	1312	61	1231	61	2645	61	1939	61	747	61	1558
62	2122	62	2810	62	3226	62	1498	62	737	62	1596	62	1510	62	2570	62	1156	62	1520	62	4829	62	750	62	1601	62	2315	62	3178	62	1656	62	2393	62	560	62	1370
63	3029	63	2087	63	2221	63	3276	63	1976	63	2501	63	648	63	1844	63	1502	63	2116	63	3207	63	4101	63	2078	63	3239	63	1284	63	3204	63	1907	63	1132	63	1196
64	1412	64	2702	64	3143	64	1969	64	2486	64	1774	64	1110	64	1748	64	2057	64	758	64	1614	64	2768	64	1317	64	726	64	608	64	4475	64	985	64	464	64	1467
65	3621	65	3489	65	1566	65	4299	65	1732	65	1501	65	1914	65	1518	65	2102	65	1031	65	4004	65	3465	65	1191	65	449	65	2005	65	1636	65	789	65	1508	65	1406
66	1628	66	3958	66	1535	66	2400	66	1536	66	2002	66	1349	66	1947	66	2151	66	2119	66	3332	66	1801	66	1690	66	412	66	1703	66	2633	66	760	66	1436	66	1622
67	3595	67	2266	67	2066	67	2126	67	1301	67	535	67	1263	67	1314	67	1302	67	2111	67	6472	67	3456	67	987	67	424	67	2556	67	4077	67	1179	67	920	67	2227
68	3035	68	2056	68	1278	68	4696	68	1850	68	3384	68	1024	68	1853	68	1289	68	2888	68	1283	68	2990	68	878	68	916	68	2115	68	2435	68	1318	68	482	68	1204
69	2463	69	1590	69	1441	69	4060	69	2755	69	1242	69	1523	69	3331	69	2080	69	2263	69	4312	69	3551	69	1222	69	1146	69	1186	69	1628	69	788	69	444	69	776
70	2942	70	839	70	1535	70	1366	70	2014	70	1059	70	966	70	1004	70	1646	70	1886	70	4781	70	3258	70	481	70	1049	70	2230	70	2871	70	2265	70	792	70	923
71	3105	71	2150	71	1523	71	1524	71	1755	71	751	71	746	71	1530	71	1096	71	1893	71	1752	71	1887	71	209	71	466	71	1068	71	1777	71	1453	71	1141	71	2211
72	1887	72	1489	72	2284	72	3464	72	1508	72	2778	72	2136	72	1674	72	1566	72	1488	72	1889	72	4840	72	1017	72	1708	72	2435	72	2240	72	1244	72	1101	72	2283
73	2908	73	6166	73	1857	73	2395	73	2953	73	2782	73	1419	73	2130	73	924	73	1975	73	2305	73	2522	73	2389	73	1768	73	1783	73	1490	73	1050	73	487	73	2579
74	2511	74	2483	74	2234	74	792	74	4200	74	1853	74	1523	74	1212	74	880	74	1719	74	2874	74	2443	74	3887	74	2856	74	1997	74	2832	74	1617	74	1411	74	2081
75	909	75	1651	75	1455	75	1559	75	1626	75	3022	75	1074	75	3280	75	1117	75	1433	75	2294	75	4916	75	1169	75	1482	75	5918	75	3489	75	1211	75	1810	75	770
76	2492	76	3285	76	2401	76	3174	76	1447	76	1560	76	2055	76	3249	76	1377	76	1836	76	1683	76	3124	76	1914	76	1024	76	2284	76	2461	76	305	76	892	76	2257
77	2747	77	1265	77	2601	77	5107	77	2079	77	932	77	1326	77	3015	77	1661	77	1032	77	1881	77	3434	77	729	77	764	77	922	77	1708	77	1389	77	1215	77	1226
78	3155	78	1967	78	2699	78	1459	78	1410	78	3330	78	652	78	2607	78	659	78	694	78	2976	78	2789	78	1052	78	640	78	524	78	2454	78	1820	78	1008	78	830
79	3230	79	2454	79	3257	79	2276	79	1255	79	2279	79	1059	79	1958	79	1212	79	997	79	2915	79	4455	79	287	79	813	79	967	79	2231	79	1130	79	1237	79	1691
80	2715	80	1169	80	3290	80	3529	80	1817	80	2182	80	757	80	2973	80	1192	80	2403	80	2873	80	4313	80	1357	80	1590	80	2948	80	2293	80	1909	80	1230	80	968
81	2462	81	2395	81	2992	81	3683	81	940	81	2903	81	1751	81	3749	81	706	81	782	81	3763	81	4826	81	2767	81	2258	81	2687	81	2543	81	941	81	1358	81	990
82	5796	82	4907	82	3764	82	3378	82	1554	82	2261	82	3071	82	3400	82	1678	82	3218	82	2615	82	5892	82	1141	82	1388	82	3035	82	2728	82	966	82	862	82	1145
83	2226	83	2372	83	1142	83	1946	83	4188	83	1711	83	1884	83	2046	83	1459	83	1395	83	3034	83	4762	83	1374	83	1467	83	1409	83	5244	83	810	83	1594	83	1038
84	1981	84	3407	84	2034	84	1618	84	1971	84	2119	84	1229	84	2192	84	2187	84	2124	84	2690	84	2753	84	3264	84	1054	84	1812	84	1124	84	810	84	1525	84	689
85	2746	85	1770	85	2342	85	1601	85	3467	85	1878	85	2549	85	2844	85	1409	85	1674	85	3099	85	4190	85	1248	85	1511	85	2153	85	2140	85	999	85	895	85	935
86	947	86	2632	86	745	86	2644	86	2043	86	2460	86	1347	86	1983	86	2173	86	1724	86	2270	86	1084	86	655	86	2143	86	2358	86	4916	86	1066	86	1269	86	1433
87	1761	87	2680	87	3849	87	2180	87	1168	87	791	87	1152	87	2198	87	2182	87	833	87	2339	87	1493	87	1377	87	2043	87	2634	87	2165	87	1302	87	799	87	1555
88	2923	88	2518	88	2968	88	2299	88	1848	88	1416	88	1415	88	2751	88	1215	88	1677	88	2523	88	3932	88	928	88	2353	88	1540	88	4624	88	975	88	1785	88	1839
89	1135	89	2651	89	836	89	1424	89	4008	89	973	89	1405	89	1906	89	1247	89	1074	89	5959	89	8006	89	871	89	940	89	1716	89	5506	89	2208	89	644	89	1081
90	3892	90	2482	90	2670	90	2648	90	2172	90	1560	90	1324	90	1744	90	1528	90	1301	90	7243	90	4004	90	1700	90	1387	90	2198	90	2679	90	1122	90	829	90	2212
91	2429	91	2104	91	2653	91	2617	91	2677	91	852	91	756	91	2291	91	2048	91	2282	91	4412	91	4205	91	1238	91	1666	91	2875	91	3005	91	1865	91	1332	91	1219
92	2176	92	3823	92	1976	92	2668	92	4432	92	1887	92	524	92	2729	92	1910	92	1821	92	670	92	4648	92	1160	92	1022	92	2677	92	4407	92	1747	92	710	92	1913
93	4139	93	1141	93	1539	93	3271	93	4286	93	671	93	963	93	1850	93	1183	93	3884	93	1021	93	3922	93	842	93	529	93	1512	93	5146	93	1538	93	1008	93	1345
94	5044	94	1294	94	1254	94	2184	94	3672	94	1734	94	1291	94	2728	94	2109	94	1364	94	1178	94	2404	94	2265	94	3025	94	2203	94	3475	94	1278	94	1052	94	1278
95	3667	95	2959	95	2832	95	1714	95	984	95	2611	95	1010	95	1741	95	1667	95	2260	95	1011	95	2160	95	2416	95	1897	95	2529	95	3970	95	1822	95	1310	95	2593
96	2618	96	1069	96	1066	96	2658	96	3820	96	2044	96	402	96	1815	96	1816	96	1214	96	1187	96	6253	96	992	96	1705	96	1976	96	3183	96	811	96	1305	96	1329
97	2609	97	1341	97	1251	97	2919	97	3111	97	713	97	1227	97	2808	97	1989	97	2048	97	959	97	3451	97	1686	97	1602	97	1649	97	3900	97	1567	97	891	97	1585
98	5441	98	2217	98	1563	98	1608	98	3033	98	3120	98	1258	98	3694	98	1850	98	1558	98	851	98	5544	98	836	98	2543	98	4328	98	2821	98	2056	98	1250	98	802
99	2826	99	2086	99	1459	99	2059	99	2456	99	2425	99	941	99	2292	99	1760	99	1825	99	762	99	4699	99	1493	99	3572	99	1604	99	2237	99	1241	99	877	99	2650
100	1545	100	3085	100	1370	100	1544	100	1774	100	4190	100	1124	100	1800	100	2442	100	2411	100	399	100	1229	100	990	100	1579	100	2421	100	2767	100	2459	100	1910	100	1228
101	5789	101	2893	101	1043	101	2427	101	1962	101	1064	101	849	101	1969	101	3722	101	2609	101	285	101	1335	101	971	101	3074	101	3506			101	1036	101	1384	101	1118
102	2365	102	3513	102	934	102	2123	102	2175	102	854	102	1429	102	3003	102	899	102	1602	102	700	102	5708	102	1268	102	1479	102	3357			102	1407	102	1503	102	1927
103	3864	103	2624	103	1101	103	2961	103	3030	103	1961	103	642	103	2883	103	1571	103	2142	103	664	103	5020	103	738	103	1324	103	4316			103	1679	103	1867	103	1702
104	4471	104	3751	104	1116	104	1069	104	2034	104	3306	104	866			104	2029	104	3066	104	593	104	3415	104	1647	104	679	104	1560			104	1281	104	2882	104	1548
105	3996	105	3751	105	1422	105	1061	105	2821	105	1864	105	890			105	1534	105	2240	105	842	105	3386	105	1078	105	3278	105	2526			105	1303	105	654	105	1284
106	2152	106	1903	106	1753	106	487	106	3158	106	2222	106	993		2043.52	106	1014	106	1580	106	1949	106	4326	106	937	106	2252	106	3231			106	2154	106	861	106	3284
107	6185	107	2398	107	1223	107	1480	107	2007	107	2444	107	589			107	1443	107	2851	107	2039	107	3485	107	1045	107	2789	107	2488			107	1194	107	814	107	1481
108	1694	108	2020	108	1081	108	1381	108	1479	108	1640	108	753			108	917	108	1943	108	4436	108	1892	108	715	108	1720	108	1185			108	1638	108	732	108	1476
109	1593	109	3414	109	2256	109	1828	109	3616	109	2523	109	1861			109	800	109	2754	109	3722	109	2192	109	916	109	2576	109	1142			109	925	109	947	109	1079
110	944	110	2959	110	1526	110	5452	110	2308	110	3593	110	1078			110	1023	110	2017	110	1461	110	2037	110	509	110	1713	110	2197			110	1359	110	595	110	1271
111	1482	111	1771	111	2298	111	4299	111	1236	111	3346	111	2310			111	967	111	1355	111	1549	111	1056	111	426	111	3687	111	3856			111	1344	111	828	111	1734
112	2241	112	1437	112	2532	112	2964	112	4289	112	3487	112	995			112	1626	112	2012	112	1524	112	1340	112	1034	112	2851	112	1977			112	1426	112	1696	112	1619
113	2214	113	1859	113	2799	113	2152	113	2359	113	2581	113	1900			113	771	113	3681	113	669	113	1943	113	1031	113	431	113	2268			113	925	113	1587	113	1371
114	5457	114	1122	114	1339	114	2666	114	1582	114	2492	114	1765			114	1864	114	2153	114	640	114	746	114	736	114	1364	114	561			114	1192	114	1617	114	2177
115	3387	115	541	115	1872	115	1487	115	1797	115	2620	115	1133			115	1043	115	1007	115	1391	115	1621	115	1318	115	1211	115	2494			115	869	115	466	115	912
116	3423	116	1258	116	3026	116	2837	116	1676	116	1607	116	672			116	949			116	2375	116	3995	116	1416	116	1758	116	578			116	1231	116	381	116	989
117	3889	117	3525	117	1376	117	3556	117	1726	117	4319	117	1509			117	995			117	2418	117	4033	117	1345	117	1464	117	2586			117	1819	117	2126	117	1087
118	1898	118	2832	118	1862	118	3250	118	1685	118	2340	118	1690			118	1920			118	3223	118	4993	118	1153			118	3068			118	1831	118	902	118	1379
119	3456	119	1902	119	2043	119	2712	119	2151	119	3183	119	891			119	1411			119	2858	119	3569	119	2036			119	1740			119	1728	119	2017	119	1129
120	1269	120	3011	120	1703	120	1855	120	1116	120	2171	120	724			120	1255			120	1406	120	5561	120	1025			120	1365			120	1430	120	1371	120	1649
121	1559	121	3210	121	1974	121	1546	121	3019	121	2968	121	1283			121	1351			121	4198	121	3468	121	700			121	825			121	1445	121	1129	121	1922
122	2344	122	2613	122	1676	122	930	122	2470	122	4578	122	497			122	870			122	822	122	2744	122	548			122	1647			122	1879	122	1043	122	2171
123	1222	123	3080	123	1926	123	1989	123	1272	123	4130	123	1462			123	2013			123	793	123	3286	123	592			123	2260			123	1612	123	2485	123	1401
124	2505	124	2491	124	1689	124	2112	124	1462	124	2233	124	615			124	1372			124	1068	124	1138	124	969			124	1446			124	1038	124	1014	124	1518
125	3221	125	2810	125	975	125	1636	125	1025	125	1329	125	376			125	2065			125	1795	125	3614	125	847			125	1301			125	1764	125	1721	125	2903
126	3348	126	3194	126	249	126	1788	126	1077	126	2234	126	261			126	857		1650.08	126	2860	126	1811	126	1038			126	1210			126	1073	126	1954
127	2910	127	2738	127	1662	127	739	127	1937	127	1606	127	299			127	740			127	3313	127	2169	127	1909			127	3295			127	1339	127	853		1504.5
128	3245	128	2672	128	990	128	1610	128	1396	128	1606	128	601			128	1071			128	3898	128	3999	128	1190			128	3955			128	1187	128	1321
129	3558	129	2228	129	649	129	3707	129	971	129	2633	129	581			129	1321			129	1651	129	2601	129	1187			129	2261			129	559	129	1862
130	4242	130	3032	130	1711	130	1506	130	1035	130	3443	130	563			130	844			130	5952	130	1670	130	593			130	2695			130	906	130	1961
131	3162	131	5291	131	1159	131	1474	131	990	131	2226	131	955			131	972			131	3601	131	2277	131	643			131	2083			131	2371	131	1278
132	3881	132	4237	132	2001	132	1940	132	853	132	4962	132	1199			132	2566			132	2497	132	2004	132	1106			132	1253			132	1376	132	1347
133	3323	133	2116	133	1266	133	2805	133	819	133	2521	133	1036			133	2333			133	2534	133	2908	133	233			133	2141			133	1369	133	1222
134	1538	134	2367	134	1439	134	1737	134	772	134	2533	134	1546			134	897			134	2277	134	1763	134	602			134	1539			134	1536	134	1113
135	2166	135	1162	135	2327	135	1574	135	1321	135	2332	135	1458			135	1390			135	3987	135	1827	135	1208							135	1100	135	1831
136	3359	136	1632	136	2528	136	2039	136	678	136	2041	136	1158			136	1497			136	2063	136	2387	136	574							136	988	136	2286
137	2402	137	2974	137	2164	137	1964	137	1150	137	1867	137	978			137	1404			137	3341	137	2363	137	816							137	1240	137	1630
138	1823	138	3030	138	2299	138	1969	138	672	138	2982	138	451			138	1097			138	1257	138	1956	138	903							138	2427	138	1019
139	3416	139	1274	139	1488	139	2579	139	707	139	3144	139	1228			139	1159			139	1964	139	4841	139	239							139	1281	139	963
140	2786	140	1527	140	2114	140	2870	140	1660	140	3792	140	1731			140	755			140	2259	140	1302	140	751							140	2542	140	1469
141	4892	141	2181	141	2210	141	3233	141	802	141	2689	141	2031			141	1274			141	2420	141	1562	141	565							141	2848	141	3077
142	1807	142	2750	142	3180	142	2493	142	1315	142	2298	142	753			142	2374			142	3413	142	4483	142	659							142	1465	142	1735
143	2307	143	2010	143	1163	143	1901	143	1048	143	4396	143	1669			143	1094			143	3200	143	4421	143	350							143	2666	143	1017
144	5092	144	1646	144	1930	144	1972	144	1452	144	2539	144	1083			144	1663			144	2523	144	886	144	453							144	1062	144	624
145	3602	145	2934	145	2174	145	2581	145	2498	145	2532	145	1999			145	2075			145	1412	145	722	145	276							145	1052	145	908
146	2902	146	1647	146	2851	146	1130	146	1276	146	2163	146	1643			146	1293			146	1430	146	2711	146	600							146	1342	146	1475
147	1834	147	2345	147	1161	147	3187	147	1112	147	1969	147	929			147	944			147	2204	147	3166	147	1396							147	1169	147	911
148	1628	148	1413	148	3596	148	2678	148	1075	148	4112	148	937			148	853			148	1320	148	1316	148	1049							148	1571	148	1036
149	2104	149	1274	149	1550	149	2004	149	1061	149	3398	149	2604			149	1223			149	1307	149	3382	149	1669							149	1179	149	1347
150	3410	150	1231	150	1547	150	1548	150	1143	150	1720	150	1779			150	1365			150	1943	150	2177	150	471							150	2333	150	1370
151	1999	151	3783			151	4775					151	1532			151	1080			151	2608	151	2927	151	834									152	1865
152	2348	152	3073			152	2854				2117.37	152	1308			152	805			152	977			152	1308									153	1895
153	2124	153	4615			153	1148		1919.74			153	2067							153	1326			153	355									154	1397
154	1519	154	4032									154	1764							154	1996			154	427
155	1880	155	5128		1910.07		2310.16					155	1791							155	1839
156	3266	156	4135									156	2209				1480.15			156	1897		3152.59		1160.23		2121.38		2092.46		2967.66		1370.35		1263.28
157	3185	157	3339									157	1974							157	1309
158	2291	158	2677									158	980							158	2301
159	2820	159	3626									159	3021							159	2
160	4639	160	2620									160	715							160	1655
161	1349	161	3597									161	1476							161	394
162	1299	162	4688									162	1173							162	2187
163	3370	163	5051									163	979							163	2319
164	3411	164	4272									164	312							164	1437
165	4106	165	3762									165	357							165	1143
166	2950	166	6112									166	1126							166	1273
167	3196	167	4573									167	1467							167	2658
168	2572	168	3062									168	705							168	864
169	2159	169	2450									169	1322							169	1218
170	4908	170	3088									170	1249							170	2749
171	3613	171	2978									171	1928							171	1792
172	3176	172	3378									172	2812							172	2442
173	3192	173	3588									173	738							173	917
174	2835	174	2277									174	1334							174	866
175	1940	175	2824									175	1620							175	2024
176	1473	176	2165									176	967							176	1166
177	2549	177	1998									177	1243							177	852
178	2401	178	2030									178	1772							178	1644
179	1363	179	2679									179	1954							179	1480
180	1868	180	1140									180	1216							180	1650
181	1926	181	1405									181	2755							181	2316
182	2914	182	2094									182	1504							182	1520
183	3995	183	1788									183	1469							183	1796
184	2734	184	2403									184	733							184	1225
185	3496	185	3621									185	1939							185	1447
186	1926											186	992							186	1509
187	1965		2642.85									187	878							187	981
188	2221											188	624							188	847
189	4391											189	803							189	914
190	1446											190	1295							190	769
191	2081											191	1614							191	1321
192	1085											192	1076							192	3181
193	1484											193	960							193	3189
194	4407											194	783							194	1516
195	3717											195	1737							195	2578
196	1938											196	1552							196	2097
197	2393											197	1184							197	2294
198	1695											198	1685							198	1025
199	3667											199	879							199	1240
200	2896											200	1218							200	2060
201	2084																			201	4194
202	3398																			202	2014
203	4617												1259.35							203	3770
204	2239																			204	1777
205	1026
206	1940																				2329.75
207	2180
208	2219
209	3411
210	4111
211	2174
212	2595
213	2813
214	3364
215	2949
216	2430
217	2403
218	2166
219	1105
220	4401
221	2340
222	3887
223	3260
224	3687
225	2261
226	2983
227	4166
228	4664
229	2559
230	2910
231	2003
232	3911
233	3779
234	3402
235	1659
236	2586
237	6938
238	2551
239	2384
240	3589
241	4463
242	3759
243	1214
244	1110
245	1174
246	2975
247	5097
248	2065
249	407
250	2377
251	2587
252	4221
253	3237
254	2783
255	2878
256	1508
257	2730
258	2062
259	2573
260	2282
261	1797
262	4211
263	1267
264	1247
265	1123
266	3101
267	837
268	3346
269	1524
270	4230
271	2575
272	813
273	1862
274	1363
275	1794
276	1599
277	2694
278	2850
279	2564
280	1839
281	1515
282	2202
283	2119
284	2140
285	2367
286	3043
287	1766
288	1953
289	3483
290	2648
291	3890
292	1437
293	2833
294	2326
295	3008
296	4493
297	1732
298	3368
299	4644
300	3270
301	3011
302	3015
303	1152
304	2040
305	1488
306	1690
307	1041
308	1090
309	984
310	1688
311	1657
312	1822
313	2353
314	2660
315	1772
316	3639
317	2056
318	2588
319	970
320	1720
321	495
322	1871
323	2705
324	3027
325	1737
326	2125
327	3888
328	2176
329	782
330	4501
331	4179
332	1592
333	1578
334	4109
335	2410
336	1044
337	1535
338	2117
339	724
340	3656
341	1221
342	1064
343	3277
344	1943
345	2048
346	2197
347	2049
348	2241
349	2967
350	1798
351	2334
352	2716
353	2511
354	1496
355	2684
356	3470
357	2915
358	2662
	2566.76

## Sheet: Figure 5D
Group	Mouse number	total area	fibrosis area	percent fibrosis
WT TAC	W14	4785480	1591501	0.3326
WT TAC	W14	4869180	1140819	0.2343
WT TAC	W14	4846320	1411893	0.2913
WT TAC	W14	4874961	700663	0.1437
WT TAC	W14	4817736	1717171	0.3564
WT TAC	W13	4915200	2352629	0.4786
WT TAC	W13	4859676	1038195	0.2136
WT TAC	W13	4897926	965765	0.1972
WT TAC	W13	4899852	919318	0.1876
WT TAC	W13	4844394	748940	0.1546
WT Sham	W16	4867317	536994	0.1103
WT Sham	W16	4899852	597356	0.1219
WT Sham	W16	4886427	709360	0.1452
WT Sham	W16	4863465	432754	0.08898
WT Sham	W16	4840605	786164	0.1624
KO TAC	D11	4853952	977727	0.2014
KO TAC	D11	4857750	657687	0.1354
KO TAC	D11	4859655	516441	0.1063
KO TAC	D11	4834890	815695	0.1687
KO TAC	D11	4844385	669798	0.1383
WT TAC	W17	4773600	657948	0.1378
WT TAC	W17	4817388	857405	0.178
WT TAC	W17	4876800	828265	0.1698
WT TAC	W17	4812048	699742	0.1454
WT TAC	W17	4888350	692612	0.1417
KO TAC	D1	4808256	915591	0.1904
KO TAC	D1	4852035	413057	0.08513
KO TAC	D1	4793076	467279	0.09749
KO TAC	D1	4867308	514646	0.1057
KO TAC	D1	4869216	366431	0.07525
KO TAC	D2	4842450	971745	0.2007
KO TAC	D2	4842450	396900	0.08196
KO TAC	D2	4802571	397743	0.08282
KO TAC	D2	4812048	431391	0.08965
KO TAC	D2	4878756	384483	0.07881
KO Sham	D3	4840605	436381	0.09015
KO Sham	D3	4915200	213221	0.04338
KO Sham	D3	4871124	267646	0.05495
KO Sham	D3	4907520	286820	0.05844
KO Sham	D3	4840590	316403	0.06536
KO TAC	D4	4882614	298559	0.06115
KO TAC	D4	4804452	344793	0.07177
KO TAC	D4	4873050	177079	0.03634
KO TAC	D4	4861584	284107	0.05844
KO TAC	D4	4844394	303534	0.06266
KO TAC	D5	4823424	421072	0.0873
KO TAC	D5	4773978	402160	0.08424
KO TAC	D5	4850100	646750	0.1333
KO TAC	D5	4848093	499699	0.1031
KO TAC	D5	4857750	417787	0.086
KO Sham	D7	4867317	630088	0.1295
KO Sham	D7	4853952	219696	0.04526
KO Sham	D7	4855851	172614	0.03555
KO Sham	D7	4825359	217842	0.04515
KO Sham	D7	4886427	179730	0.03678
KO Sham	D8	4897920	192553	0.03931
KO Sham	D8	4863465	290960	0.05983
KO Sham	D8	4874958	242916	0.04983
KO Sham	D8	4884480	289071	0.05918
KO Sham	D8	4888350	261347	0.05346
KO Sham	D9	4867218	237293	0.04875
KO Sham	D9	4842504	254376	0.05253
KO Sham	D9	4825359	286878	0.05945
KO Sham	D9	4848147	396932	0.08187
KO Sham	D9	4861584	201007	0.04135
KO Sham	D10	4804434	303622	0.0632
KO Sham	D10	4882599	128419	0.0263
KO Sham	D10	4876848	198001	0.0406
KO Sham	D10	4892184	155987	0.03188
KO Sham	D10	4892184	184121	0.03764
WT TAC	W12	4874961	1347293	0.2764
WT TAC	W12	4878756	1241069	0.2544
WT TAC	W12	4890267	970652	0.1985
WT TAC	W12	4897926	345082	0.07045
WT TAC	W12	4878783	764339	0.1567
WT Sham	W18	4884516	442563	0.09061
WT Sham	W18	4894101	412246	0.08423
WT Sham	W18	4852035	363726	0.07496
WT Sham	W18	4874961	428868	0.08797
WT Sham	W18	4894098	361221	0.07381
WT TAC	W19	4867317	832432	0.171
WT TAC	W19	4880700	1035711	0.2122
WT TAC	W19	4876848	615331	0.1262
WT TAC	W19	4859676	548573	0.1129
WT TAC	W19	4865370	492013	0.1011
WT Sham	W21	4842450	401601	0.08293
WT Sham	W21	4823424	646563	0.134
WT Sham	W21	4884480	235272	0.04817
WT Sham	W21	4829112	338345	0.07006
WT Sham	W21	4865400	561992	0.1155
WT Sham	W22	4823424	298553	0.0619
WT Sham	W22	4836753	244740	0.0506
WT Sham	W22	4869180	268350	0.05511
WT Sham	W22	4846320	354610	0.07317
WT Sham	W22	4907520	275321	0.0561
WT Sham	W23	4829112	431745	0.0894
WT Sham	W23	4848228	505600	0.1043
WT Sham	W23	4853952	393936	0.08116
WT Sham	W23	4884516	404228	0.08276
WT Sham	W23	4857750	384829	0.07922

## Sheet: Figure S6
SiRNAsamples	GAPDH CT	PPP1R3A CT
47	19.895	29.855
47	20.522	30.223
48	20.357	30.787
48	20.462	30.343
49	21.338
49	21.466	31.08
50	21.011	31.478
50	21.262	30.683
51	20.797	30.414
51	20.737	30.743
52	20.144	29.305
52	19.83	29.431
53	19.68	28.864
53	19.609	28.808
54	19.411	28.721
54	19.369	28.482
scr control samples
35	19.352	27.422
35	20.108	27.276
36	19.334	26.548
36	19.371	26.414
37	19.164	26.691
37	19.715	26.645
38	19.164	26.247
38	19.009	26.38
39	21.91	30.168
39	22.145	30.702
40	21.408	28.998
40	22.106	28.968
41	20.819	29.508
41	21.171	29.15
42	21.679	29.944

## Sheet: Figure S8
Mouse	Group	Body Weight (g)	Heart Weight (mg)	Tibia Length (mm)	Heartwtbdywt	Heart wt/tibia length	Average per Group H/BW	Average per Group H/TL
18We22	WT Sham	33	137.9	22	4.17879	6.26818
18we23	WT Sham	32	129.9	21	4.05938	6.18571
18We21	WT Sham	32	113.1	21	3.53	5.38571
18We18	WT Sham	35	139.7	20	3.99143	6.985
18W16	WT Sham	33	143.6	20	4.35152	7.18	4.02222	6.40092
18We19	WT TAC	41	211	21	5.14634	10.0476
18W17	WT TAC	34	152.5	20	4.48529	7.625
18W14	WT TAC	30	247.6	21	8.25	11.7905
18W13	WT TAC	30	178.6	19	5.95333	9.4
18W12	WT TAC	33	171.2	20	5.18788	8.56	5.80457	7.94277
18D9	KO Sham	32	152	20	4.75	7.6
18D3	KO Sham	31	129	20	4.16129	6.45
18D10	KO Sham	32	115.9	20	3.62188	5.795
18D8	KO Sham	36	117.2	19	3.26	6.16842
18D7	KO Sham	36	201.3	20	5.59167	10.065	4.27697	7.21568
18D4	KO TAC	32	165.7	21	5.17812	7.89048
18D11	KO TAC	31	134.1	21	4.32581	6.38571
18D5	KO TAC	30	167.3	20	5.57667	8.365
18D1	KO TAC	31	215	21	6.93548	10.2381
18D2	KO TAC	31	184.1	21	5.93871	8.76667	5.59096	7.77244
